# Supplementary material for: Hypoxia and aspirin additively increase intracellular glutamine accumulation in PIK3CA-mutated colorectal cancer cells
Source: Sci Rep. 2026 Mar 24;16:9202. doi: 10.1038/s41598-026-42753-z (PMC13013922; doi:10.1038/s41598-026-42753-z)
Supplement: Supplementary file 8 — Supplementary Material 8 [file 41598_2026_42753_MOESM8_ESM.xlsx]

## Sheet: S2A
Table S2A List of aspirin-related genes in HT-29 cell
Rank	Score	Type	ID	Name	Description
2	99.9394	kd	CGS001-10923	SUB1	-
3	99.9394	kd	CGS001-5058	PAK1	PAKA subfamily
4	99.9091	kd	CGS001-3593	IL12B	Interleukins and interleukin receptors
5	99.8788	kd	CGS001-51231	VRK3	Vaccina related kinase (VRK) family
9	99.8485	kd	CGS001-10975	UQCR11	Mitochondrial respiratory chain complex / Complex III
10	99.8485	kd	CGS001-9404	LPXN	-
11	99.7879	kd	CGS001-2150	F2RL1	GPCR / Class A : Protease activated receptors
14	99.7577	kd	CGS001-23081	KDM4C	Histone demethylases
15	99.7577	kd	CGS001-2593	GAMT	-
16	99.7279	kd	CGS001-9143	SYNGR3	-
17	99.7274	kd	CGS001-55107	ANO1	Calcium activated chloride channel
18	99.7242	kd	CGS001-23761	PISD	Decarboxylases
21	99.6668	kd	CGS001-5293	PIK3CD	Phosphatidylinositol kinases
22	99.6668	kd	CGS001-2348	FOLR1	-
24	99.6365	kd	CGS001-330	BIRC3	Inhibitors of apoptosis (IAP) protein family
30	99.5759	kd	CGS001-9833	MELK	MELK subfamily
33	99.5153	kd	CGS001-5993	RFX5	-
34	99.4915	kd	CGS001-25989	ULK3	Unc-51-like kinase (ULK) family
40	99.4547	kd	CGS001-350383	GPR142	GPCR / Class A : Orphans
44	99.4097	kd	CGS001-8233	ZRSR2	RNA binding motif (RRM) containing
45	99.3335	kd	CGS001-345	APOC3	Apolipoproteins
46	99.286	kd	CGS001-5351	PLOD1	-
50	99.1518	kd	CGS001-7227	TRPS1	GATA zinc finger domain containing
51	99.1518	kd	CGS001-6493	SIM2	Basic helix-loop-helix proteins
56	99.0609	kd	CGS001-8874	ARHGEF7	Rho guanine nucleotide exchange factors
61	98.9782	kd	CGS001-5320	PLA2G2A	Hydrolases
63	98.9328	kd	CGS001-3109	HLA-DMB	Immunoglobulin superfamily / C1-set domain containing
67	98.9106	kd	CGS001-51465	UBE2J1	Ubiquitin-conjugating enzymes E2
69	98.8812	kd	CGS001-25824	PRDX5	-
70	98.8791	kd	CGS001-10127	ZNF263	Zinc fingers, C2H2-type
75	98.8123	kd	CGS001-1675	CFD	Complement system
79	98.7579	kd	CGS001-2634	GBP2	-
82	98.7332	kd	CGS001-84634	KISS1R	GPCR / Class A : RF amide peptide receptors
87	98.6915	kd	CGS001-1376	CPT2	-
88	98.5762	kd	CGS001-84890	ADO	-
92	98.5272	kd	CGS001-9491	PSMF1	Proteasome (prosome, macropain) subunits
93	98.522	kd	CGS001-93134	ZNF561	Zinc fingers, C2H2-type
94	98.5068	kd	CGS001-6663	SOX10	SRY (sex determining region Y)-boxes
100	98.3098	kd	CGS001-55163	PNPO	-
102	98.2647	kd	CGS001-415116	PIM3	PIM family
103	98.243	kd	CGS001-6208	RPS14	S ribosomal proteins
106	98.1802	kd	CGS001-10398	MYL9	EF-hand domain containing
107	98.1667	kd	CGS001-117194	MRGPRX2	GPCR / Class A : Orphans
109	98.1594	kd	CGS001-2353	FOS	basic leucine zipper proteins
111	98.1218	kd	CGS001-10491	CRTAP	-
118	98.0106	kd	CGS001-7316	UBC	-
119	98.0006	kd	CGS001-2023	ENO1	-
121	97.9703	kd	CGS001-80237	ELL3	-
122	97.9315	kd	CGS001-10558	SPTLC1	Serine palmitoyltransferase
124	97.8858	kd	CGS001-139378	GPR112	Adhesion Class GPCRs
125	97.8794	kd	CGS001-26001	RNF167	RING-type (C3HC4) zinc fingers
130	97.7887	kd	CGS001-6871	TADA2A	-
134	97.7291	kd	CGS001-3479	IGF1	Endogenous ligands
135	97.728	kd	CGS001-27020	NPTN	Immunoglobulin superfamily / Immunoglobulin-like domain containing
137	97.7138	kd	CGS001-26227	PHGDH	-
138	97.6977	kd	CGS001-1456	CSNK1G3	Casein kinase 1 (CK1) family
139	97.6955	kd	CGS001-8639	AOC3	Oxidoreductases
140	97.683	kd	CGS001-2678	GGT1	CD molecules
146	97.6068	kd	CGS001-199704	ZNF585A	Zinc fingers, C2H2-type
149	97.5731	kd	CGS001-259	AMBP	Lipocalins
154	97.5462	kd	CGS001-6909	TBX2	T-boxes
156	97.533	kd	CGS001-5034	P4HB	Protein disulfide isomerases
162	97.3798	kd	CGS001-2568	GABRP	GABA receptors
166	97.322	kd	CGS001-1577	CYP3A5	Cytochrome P450s
167	97.3038	kd	CGS001-10898	CPSF4	-
169	97.2494	kd	CGS001-64710	NUCKS1	-
171	97.2357	kd	CGS001-678	ZFP36L2	RING-type (C3HC4) zinc fingers
172	97.1485	kd	CGS001-6657	SOX2	SRY (sex determining region Y)-boxes
173	97.1147	kd	CGS001-6721	SREBF2	Basic helix-loop-helix proteins
175	97.0963	kd	CGS001-91464	ISX	Homeoboxes / PRD class
176	97.0918	kd	CGS001-10682	EBP	-
179	97.0781	kd	CGS001-1962	EHHADH	-
181	97.0104	kd	CGS001-3248	HPGD	Prostaglandin synthases
185	96.91	kd	CGS001-863	CBFA2T3	A-kinase anchor proteins
192	96.8499	kd	CGS001-6207	RPS13	S ribosomal proteins
196	96.7326	kd	CGS001-5423	POLB	DNA polymerases
199	96.7251	kd	CGS001-11044	PAPD7	-
200	96.723	kd	CGS001-51586	MED15	-
204	96.6071	kd	CGS001-7035	TFPI	-
209	96.5727	kd	CGS001-8667	EIF3H	-
212	96.5431	kd	CGS001-1198	CLK3	CDC-like kinases
216	96.4556	kd	CGS001-6886	TAL1	Basic helix-loop-helix proteins
217	96.4426	kd	CGS001-3709	ITPR2	Ion channels / Inositol triphosphate receptors
218	96.4409	kd	CGS001-5230	PGK1	-
219	96.4345	kd	CGS001-6932	TCF7	-
220	96.4253	kd	CGS001-55120	FANCL	Fanconi anemia, complementation groups
221	96.3863	kd	CGS001-360023	ZBTB41	BTB/POZ domain containing
222	96.3344	kd	CGS001-54512	EXOSC4	-
223	96.3155	kd	CGS001-4793	NFKBIB	Ankyrin repeat domain containing
226	96.1224	kd	CGS001-991	CDC20	WD repeat domain containing
235	96.0184	kd	CGS001-4710	NDUFB4	Mitochondrial respiratory chain complex / Complex I
236	95.9982	kd	CGS001-290	ANPEP	Aminopeptidase N
240	95.945	kd	CGS001-3242	HPD	Oxidoreductases
249	95.823	kd	CGS001-6188	RPS3	S ribosomal proteins
251	95.7956	kd	CGS001-2966	GTF2H2	General transcription factors
252	95.7342	kd	CGS001-3033	HADH	-
253	95.7169	kd	CGS001-51385	ZNF589	Zinc fingers, C2H2-type
254	95.7106	kd	CGS001-11162	NUDT6	Nudix motif containing
255	95.6983	kd	CGS001-7384	UQCRC1	Mitochondrial respiratory chain complex / Complex III
257	95.6706	kd	CGS001-2861	GPR37	GPCR / Class A : Orphans
260	95.6365	kd	CGS001-11112	HIBADH	-
265	95.5145	kd	CGS001-6827	SUPT4H1	-
266	95.5145	kd	CGS001-3364	HUS1	-
270	95.4282	kd	CGS001-8227	AKAP17A	A-kinase anchor proteins
273	95.3846	kd	CGS001-6788	STK3	MST subfamily
274	95.3418	kd	CGS001-54749	EPDR1	-
275	95.3409	kd	CGS001-6599	SMARCC1	-
276	95.3288	kd	CGS001-2171	FABP5	Fatty acid-binding proteins
279	95.2501	kd	CGS001-10352	WARS2	Aminoacyl tRNA synthetases / Class I
285	95.0503	kd	CGS001-6929	TCF3	Basic helix-loop-helix proteins
286	95.05	kd	CGS001-3726	JUNB	basic leucine zipper proteins
287	94.99	kd	CGS001-5345	SERPINF2	Serine (or cysteine) peptidase inhibitors
288	94.9502	kd	CGS001-8623	ASMTL	Pseudoautosomal regions / PAR1
291	94.8803	kd	CGS001-26574	AATF	-
292	94.8715	kd	CGS001-9344	TAOK2	TAO subfamily
301	94.7132	kd	CGS001-10868	USP20	Ubiquitin-specific peptidases
311	94.5957	kd	CGS001-3669	ISG20	-
316	94.5599	kd	CGS001-3298	HSF2	-
317	94.5423	kd	CGS001-10460	TACC3	-
324	94.4259	kd	CGS001-51734	SEPX1	-
325	94.3956	kd	CGS001-10781	ZNF266	Zinc fingers, C2H2-type
326	94.3956	kd	CGS001-2321	FLT1	Type IV RTKs: VEGF (vascular endothelial growth factor) receptor family
327	94.3809	kd	CGS001-283	ANG	Ribonucleases, RNase A
332	94.2897	kd	CGS001-11142	PKIG	-
339	94.1996	kd	CGS001-5524	PPP2R4	Serine/threonine phosphatases / Protein phosphatase 2, regulatory subunits
342	94.1555	kd	CGS001-7803	PTP4A1	Protein tyrosine phosphatases / Class I Cys-based PTPs : PRLs
344	94.1245	kd	CGS001-2735	GLI1	Zinc fingers, C2H2-type
348	94.0512	kd	CGS001-5211	PFKL	-
349	94.036	kd	CGS001-221188	GPR114	Adhesion Class GPCRs
352	93.9893	kd	CGS001-338	APOB	Apolipoproteins
354	93.9586	kd	CGS001-10046	MAMLD1	-
361	93.8184	kd	CGS001-4189	DNAJB9	Heat shock proteins / DNAJ (HSP40)
362	93.7076	kd	CGS001-51451	LCMT1	-
369	93.655	kd	CGS001-3476	IGBP1	-
370	93.6533	kd	CGS001-114609	TIRAP	-
373	93.6043	kd	CGS001-84515	MCM8	-
374	93.5934	kd	CGS001-2782	GNB1	WD repeat domain containing
379	93.4845	kd	CGS001-65263	PYCRL	-
380	93.4763	kd	CGS001-64921	CASD1	-
384	93.3473	kd	CGS001-6303	SAT1	-
389	93.2218	kd	CGS001-9915	ARNT2	Basic helix-loop-helix proteins
400	92.9848	kd	CGS001-4708	NDUFB2	Mitochondrial respiratory chain complex / Complex I
401	92.9618	kd	CGS001-8780	RIOK3	RIO3 subfamily
403	92.9429	kd	CGS001-7702	ZNF143	Zinc fingers, C2H2-type
404	92.9415	kd	CGS001-54681	P4HTM	-
407	92.8684	kd	CGS001-4351	MPI	-
408	92.8657	kd	CGS001-23161	SNX13	Sorting nexins
409	92.8444	kd	CGS001-9448	MAP4K4	MAPKKKK:MSN subfamily
410	92.8115	kd	CGS001-8313	AXIN2	-
415	92.7757	kd	CGS001-81856	ZNF611	Zinc fingers, C2H2-type
416	92.772	kd	CGS001-4488	MSX2	Homeoboxes / ANTP class : NKL subclass
421	92.6907	kd	CGS001-6272	SORT1	-
424	92.6556	kd	CGS001-9958	USP15	Ubiquitin-specific peptidases
425	92.6093	kd	CGS001-51268	PIPOX	-
429	92.5687	kd	CGS001-1326	MAP3K8	MAPKKK:STE-unique family
431	92.5477	kd	CGS001-22809	ATF5	basic leucine zipper proteins
432	92.5461	kd	CGS001-94234	FOXQ1	Forkhead boxes
433	92.4988	kd	CGS001-206358	SLC36A1	SLC36 family of proton-coupled amino acid transporters
434	92.4855	kd	CGS001-5538	PPT1	-
438	92.3626	kd	CGS001-5338	PLD2	Hydrolases
441	92.309	kd	CGS001-165082	GPR113	Adhesion Class GPCRs
446	92.1881	kd	CGS001-130497	OSR1	Zinc fingers, C2H2-type
453	92.0832	kd	CGS001-5465	PPARA	Peroxisome proliferator-activated receptors
455	92.0431	kd	CGS001-4605	MYBL2	-
456	92.033	kd	CGS001-5422	POLA1	DNA polymerases
458	92.0116	kd	CGS001-5073	PARN	-
460	92.0094	kd	CGS001-9517	SPTLC2	Serine palmitoyltransferase
463	91.9767	kd	CGS001-29103	DNAJC15	Heat shock proteins / DNAJ (HSP40)
464	91.9721	kd	CGS001-5986	RFNG	Beta 3-glycosyltransferases
470	91.8721	kd	CGS001-3615	IMPDH2	Oxidoreductases
471	91.8618	kd	CGS001-1455	CSNK1G2	Casein kinase 1 (CK1) family
472	91.8582	kd	CGS001-1488	CTBP2	-
473	91.8562	kd	CGS001-7913	DEK	-
475	91.8407	kd	CGS001-11083	DIDO1	Zinc fingers, PHD-type
476	91.8291	kd	CGS001-7919	DDX39B	DEAD-boxes
479	91.7779	kd	CGS001-80777	CYB5B	-
480	91.7563	kd	CGS001-1327	COX4I1	Mitochondrial respiratory chain complex
481	91.7389	kd	CGS001-348	APOE	Apolipoproteins
484	91.6849	kd	CGS001-6203	RPS9	S ribosomal proteins
485	91.6564	kd	CGS001-9156	EXO1	-
488	91.6255	kd	CGS001-310	ANXA7	Annexins
491	91.596	kd	CGS001-5245	PHB	-
494	91.5733	kd	CGS001-223	ALDH9A1	Aldehyde dehydrogenases
500	91.5	kd	CGS001-57721	METTL14	-
501	91.4846	kd	CGS001-3399	ID3	Basic helix-loop-helix proteins
506	91.4437	kd	CGS001-4487	MSX1	Homeoboxes / ANTP class : NKL subclass
509	91.4023	kd	CGS001-4217	MAP3K5	MAPKKK:STE11 family
510	91.3849	kd	CGS001-8891	EIF2B3	-
512	91.3775	kd	CGS001-9807	IP6K1	-
513	91.3543	kd	CGS001-163081	ZNF567	Zinc fingers, C2H2-type
514	91.3138	kd	CGS001-10000	AKT3	Akt (Protein kinase B)
515	91.3104	kd	CGS001-64750	SMURF2	-
516	91.2744	kd	CGS001-6418	SET	-
518	91.2034	kd	CGS001-7301	TYRO3	Type XI RTKs: TAM (TYRO3-, AXL- and MER-TK) receptor family
522	91.1939	kd	CGS001-9641	IKBKE	IKK family
523	91.1924	kd	CGS001-10771	ZMYND11	Zinc fingers, MYND-type
525	91.1815	kd	CGS001-4931	NVL	ATPases / AAA-type
533	91.102	kd	CGS001-148479	PHF13	Zinc fingers, PHD-type
534	91.0997	kd	CGS001-114785	MBD6	-
539	91.0027	kd	CGS001-6591	SNAI2	Snail homologs
540	90.9972	kd	CGS001-10929	SRSF8	Serine/arginine-rich splicing factors
542	90.9721	kd	CGS001-8635	RNASET2	-
546	90.8982	kd	CGS001-9097	USP14	Ubiquitin-specific peptidases
547	90.8738	kd	CGS001-112858	TP53RK	Bud32 family
549	90.8111	kd	CGS001-3226	HOXC10	Homeoboxes / ANTP class : HOXL subclass
551	90.7756	kd	CGS001-4143	MAT1A	-
553	90.7516	kd	CGS001-3146	HMGB1	High-mobility group / Canonical
554	90.7415	kd	CGS001-3480	IGF1R	Type II RTKs: Insulin receptor family
561	90.623	kd	CGS001-10888	GPR83	GPCR / Class A : Orphans
562	90.5884	kd	CGS001-4696	NDUFA3	Mitochondrial respiratory chain complex / Complex I
564	90.5474	kd	CGS001-4485	MST1	-
565	90.5345	kd	CGS001-5813	PURA	-
566	90.5233	kd	CGS001-8491	MAP4K3	MAPKKKK:KHS subfamily
570	90.4592	kd	CGS001-8834	TMEM11	-
571	90.4452	kd	CGS001-2063	NR2F6	COUP-TF-like receptors
582	90.2581	kd	CGS001-7126	TNFAIP1	BTB/POZ domain containing
585	90.2279	kd	CGS001-8396	PIP4K2B	1-phosphatidylinositol-5-phosphate 4-kinase family
590	90.1671	kd	CGS001-80347	COASY	-
591	90.1251	kd	CGS001-3126	HLA-DRB4	Immunoglobulin superfamily / C1-set domain containing
592	90.0984	kd	CGS001-6194	RPS6	S ribosomal proteins
597	90.0169	kd	CGS001-10202	DHRS2	Short chain dehydrogenase/reductase superfamily / Classical SDR fold cluster 1
599	89.9699	kd	CGS001-10616	RBCK1	RING-type (C3HC4) zinc fingers
606	89.9032	kd	CGS001-23522	KAT6B	Histone acetyltransferases (HATs)
611	89.8739	kd	CGS001-4811	NID1	-
612	89.8516	kd	CGS001-1725	DHPS	-
613	89.8515	kd	CGS001-392	ARHGAP1	Rho GTPase activating proteins
615	89.8263	kd	CGS001-11230	PRAF2	-
616	89.8235	kd	CGS001-94233	OPN4	GPCR / Class A : Opsin receptors
619	89.7337	kd	CGS001-3313	HSPA9	Heat shock proteins / HSP70
620	89.7106	kd	CGS001-60528	ELAC2	-
622	89.6865	kd	CGS001-23046	KIF21B	Kinesins
623	89.6754	kd	CGS001-6446	SGK1	SGK family
624	89.657	kd	CGS001-670	BPHL	-
631	89.5833	kd	CGS001-3832	KIF11	Kinesins
632	89.55	kd	CGS001-7037	TFRC	CD molecules
633	89.5228	kd	CGS001-9296	ATP6V1F	ATPases / V-type
634	89.5006	kd	CGS001-9851	KIAA0753	-
637	89.4561	kd	CGS001-3326	HSP90AB1	Heat shock proteins / HSPC
638	89.4413	kd	CGS001-4038	LRP4	Low density lipoprotein receptors
641	89.3821	kd	CGS001-5144	PDE4D	Phosphodiesterases
642	89.3787	kd	CGS001-54490	UGT2B28	UDP glucuronosyltransferases
643	89.3742	kd	CGS001-11157	LSM6	-
644	89.3706	kd	CGS001-7018	TF	-
647	89.3063	kd	CGS001-55781	RIOK2	RIO2 subfamily
649	89.263	kd	CGS001-55504	TNFRSF19	Tumour necrosis factor (TNF) receptor family
652	89.2212	kd	CGS001-7295	TXN	-
654	89.187	kd	CGS001-11257	TP53TG1	-
656	89.1475	kd	CGS001-5164	PDK2	PDHK family
658	89.1015	kd	CGS001-85442	KNDC1	-
660	89.0693	kd	CGS001-51752	ERAP1	Aminopeptidase N
662	89.041	kd	CGS001-116113	FOXP4	Forkhead boxes
663	89.0329	kd	CGS001-8850	KAT2B	Histone acetyltransferases (HATs)
664	89.0265	kd	CGS001-27097	TAF5L	WD repeat domain containing
666	89.0209	kd	CGS001-23658	LSM5	-
668	89.0162	kd	CGS001-3598	IL13RA2	IL-2 receptor family
670	89.0066	kd	CGS001-83694	RPS6KL1	RSKL family
675	88.907	kd	CGS001-3956	LGALS1	Endogenous ligands
676	88.8931	kd	CGS001-5743	PTGS2	Cyclooxygenase
678	88.8609	kd	CGS001-329	BIRC2	Inhibitors of apoptosis (IAP) protein family
679	88.8517	kd	CGS001-3692	EIF6	-
682	88.8114	kd	CGS001-3755	KCNG1	Voltage-gated potassium channels
683	88.7917	kd	CGS001-4074	M6PR	-
684	88.7645	kd	CGS001-3927	LASP1	-
688	88.7056	kd	CGS001-3592	IL12A	Interleukins and interleukin receptors
689	88.6686	kd	CGS001-1662	DDX10	DEAD-boxes
692	88.6241	kd	CGS001-5763	PTMS	-
702	88.404	kd	CGS001-10020	GNE	-
706	88.3432	kd	CGS001-6275	S100A4	EF-hand domain containing
711	88.3011	kd	CGS001-57616	TSHZ3	Teashirt zinc fingers
714	88.1545	kd	CGS001-9738	CCP110	-
717	88.1344	kd	CGS001-10497	UNC13B	-
727	87.8248	kd	CGS001-8493	PPM1D	Serine/threonine phosphatases / Protein phosphatases, Mg2+/Mn2+ dependent
729	87.8239	kd	CGS001-23435	TARDBP	RNA binding motif (RRM) containing
730	87.8155	kd	CGS001-7076	TIMP1	-
732	87.7771	kd	CGS001-29957	SLC25A24	Mitochondrial nucleotide transporter subfamily
733	87.7762	kd	CGS001-818	CAMK2G	CAMK2 family
744	87.5647	kd	CGS001-79716	NPEPL1	Leucyl aminopeptidase
746	87.5063	kd	CGS001-83550	GPR101	GPCR / Class A : Orphans
748	87.4979	kd	CGS001-80025	PANK2	-
750	87.4748	kd	CGS001-4680	CEACAM6	CD molecules
751	87.4616	kd	CGS001-9867	PJA2	RING-type (C3HC4) zinc fingers
755	87.4281	kd	CGS001-25888	ZNF473	Zinc fingers, C2H2-type
756	87.4072	kd	CGS001-2863	GPR39	GPCR / Class A : Orphans
759	87.3326	kd	CGS001-5535	PPP3R2	EF-hand domain containing
760	87.3056	kd	CGS001-3672	ITGA1	Integrins
761	87.2831	kd	CGS001-1453	CSNK1D	Casein kinase 1 (CK1) family
764	87.2057	kd	CGS001-4087	SMAD2	SMADs
765	87.1836	kd	CGS001-663	BNIP2	-
766	87.1818	kd	CGS001-8835	SOCS2	SH2 domain containing
767	87.1435	kd	CGS001-9871	SEC24D	-
768	87.1284	kd	CGS001-125919	ZNF543	Zinc fingers, C2H2-type
771	87.0879	kd	CGS001-340371	NRBP2	NRBP family
772	87.0566	kd	CGS001-6259	RYK	Type XV RTKs: RYK
773	87.0271	kd	CGS001-29956	CERS2	Homeoboxes / CERS class
774	86.9857	kd	CGS001-4719	NDUFS1	Mitochondrial respiratory chain complex / Complex I
779	86.9169	kd	CGS001-7088	TLE1	WD repeat domain containing
781	86.8856	kd	CGS001-3558	IL2	Interleukins and interleukin receptors
782	86.8794	kd	CGS001-51599	LSR	Immunoglobulin superfamily / Immunoglobulin-like domain containing
786	86.8025	kd	CGS001-7128	TNFAIP3	OTU domain containing
787	86.7956	kd	CGS001-10775	POP4	-
790	86.7061	kd	CGS001-5723	PSPH	-
792	86.6757	kd	CGS001-23244	PDS5A	-
794	86.6623	kd	CGS001-2224	FDPS	Lanosterol biosynthesis pathway
797	86.5724	kd	CGS001-115330	GPR146	GPCR / Class A : Orphans
798	86.558	kd	CGS001-51021	MRPS16	Mitochondrial ribosomal proteins / small subunits
799	86.5385	kd	CGS001-182	JAG1	CD molecules
807	86.3799	kd	CGS001-57154	SMURF1	-
812	86.2965	kd	CGS001-7453	WARS	Aminoacyl tRNA synthetases / Class I
817	86.1805	kd	CGS001-5111	PCNA	-
818	86.1359	kd	CGS001-3985	LIMK2	LIMK subfamily
819	86.1276	kd	CGS001-984	CDK11B	Cyclin-dependent kinases, PITSLRE subfamily
821	86.1059	kd	CGS001-80230	RUFY1	Zinc fingers, FYVE domain containing
826	85.983	kd	CGS001-3281	HSBP1	-
831	85.9184	kd	CGS001-445	ASS1	-
832	85.915	kd	CGS001-27095	TRAPPC3	Trafficking protein particle complex
833	85.7957	kd	CGS001-23395	LARS2	Aminoacyl tRNA synthetases / Class I
835	85.7881	kd	CGS001-6491	STIL	-
837	85.77	kd	CGS001-9695	EDEM1	-
839	85.7284	kd	CGS001-4313	MMP2	Matrix metallopeptidase
848	85.6193	kd	CGS001-64858	DCLRE1B	-
851	85.5793	kd	CGS001-960	CD44	CD molecules
855	85.4829	kd	CGS001-4601	MXI1	Basic helix-loop-helix proteins
856	85.4691	kd	CGS001-8325	FZD8	GPCR / Class F : Frizzled receptors
857	85.4669	kd	CGS001-168374	ZNF92	Zinc fingers, C2H2-type
859	85.4026	kd	CGS001-308	ANXA5	Annexins
863	85.3439	kd	CGS001-7321	UBE2D1	Ubiquitin-conjugating enzymes E2
865	85.2677	kd	CGS001-10732	TCFL5	Basic helix-loop-helix proteins
867	85.2453	kd	CGS001-3934	LCN2	Lipocalins
869	85.2231	kd	CGS001-6199	RPS6KB2	p70 subfamily
871	85.1613	kd	CGS001-5261	PHKG2	Phosphorylase kinase (PHK) family
874	85.1103	kd	CGS001-3221	HOXC4	Homeoboxes / ANTP class : HOXL subclass
881	85.0157	kd	CGS001-5002	SLC22A18	Orphan or poorly characterized SLC22 family members
884	84.9543	kd	CGS001-5499	PPP1CA	Serine/threonine phosphatases / Protein phosphatase, catalytic subunits
886	84.8888	kd	CGS001-27316	RBMX	RNA binding motif (RRM) containing
887	84.867	kd	CGS001-6129	RPL7	L ribosomal proteins
888	84.8604	kd	CGS001-7915	ALDH5A1	Aldehyde dehydrogenases
889	84.8387	kd	CGS001-56670	SUCNR1	GPCR / Class A : Orphans
892	84.8107	kd	CGS001-10670	RRAGA	-
894	84.7376	kd	CGS001-7026	NR2F2	COUP-TF-like receptors
896	84.6926	kd	CGS001-9601	PDIA4	Protein disulfide isomerases
897	84.6881	kd	CGS001-1514	CTSL1	-
899	84.6723	kd	CGS001-9929	JOSD1	-
901	84.6232	kd	CGS001-3066	HDAC2	Histone deacetylases
902	84.5906	kd	CGS001-91975	ZNF300	Zinc fingers, C2H2-type
913	84.4677	kd	CGS001-55872	PBK	TOPK family
918	84.378	kd	CGS001-2992	GYG1	Glycosyltransferase family 8 domain containing
919	84.3586	kd	CGS001-1831	TSC22D3	-
923	84.2847	kd	CGS001-55486	PARL	-
929	84.1154	kd	CGS001-23012	STK38L	NDR family
931	84.0597	kd	CGS001-1022	CDK7	Cyclin-dependent kinases, CDK7 subfamily
933	84.0427	kd	CGS001-7936	RDBP	-
935	84.0107	kd	CGS001-8226	HDHD1	-
939	83.916	kd	CGS001-5050	PAFAH1B3	-
941	83.8593	kd	CGS001-2324	FLT4	Type IV RTKs: VEGF (vascular endothelial growth factor) receptor family
942	83.8391	kd	CGS001-2195	FAT1	Cadherins / Cadherin-related
944	83.8301	kd	CGS001-2597	GAPDH	-
946	83.8104	kd	CGS001-5435	POLR2F	RNA polymerase subunits
947	83.807	kd	CGS001-64746	ACBD3	A-kinase anchor proteins
954	83.7379	kd	CGS001-5297	PI4KA	1-phosphatidylinositol 4-kinase family
956	83.7165	kd	CGS001-5411	PNN	-
958	83.669	kd	CGS001-85480	TSLP	-
965	83.5627	kd	CGS001-26520	TIMM9	-
974	83.4536	kd	CGS001-8324	FZD7	GPCR / Class F : Frizzled receptors
978	83.4323	kd	CGS001-139760	GPR119	GPCR / Class A : Orphans
980	83.412	kd	CGS001-6777	STAT5B	SH2 domain containing
984	83.3851	kd	CGS001-6389	SDHA	Mitochondrial respiratory chain complex
987	83.3672	kd	CGS001-2037	EPB41L2	-
989	83.3374	kd	CGS001-8879	SGPL1	Sphingosine 1-phosphate lyase
990	83.3274	kd	CGS001-24149	ZNF318	Zinc fingers, C2H2-type
994	83.2693	kd	CGS001-64223	MLST8	WD repeat domain containing
995	83.2654	kd	CGS001-5501	PPP1CC	Serine/threonine phosphatases / Protein phosphatase, catalytic subunits
998	83.1691	kd	CGS001-23429	RYBP	-
999	83.1379	kd	CGS001-4694	NDUFA1	Mitochondrial respiratory chain complex / Complex I
1000	83.1187	kd	CGS001-4791	NFKB2	NFkappaB transcription factor family
1004	83.0415	kd	CGS001-3609	ILF3	-
1005	83.0366	kd	CGS001-23647	ARFIP2	-
1010	82.984	kd	CGS001-5947	RBP1	Fatty acid binding protein family
1011	82.9696	kd	CGS001-63892	THADA	-
1012	82.9366	kd	CGS001-3485	IGFBP2	insulin-like growth factor (IGF) binding proteins
1018	82.8435	kd	CGS001-9552	SPAG7	-
1020	82.8192	kd	CGS001-23566	LPAR3	GPCR / Class A : Lysophospholipid receptors : Lysophosphatidic acid
1021	82.8085	kd	CGS001-54556	ING3	Zinc fingers, PHD-type
1025	82.7691	kd	CGS001-126823	KLHDC9	-
1026	82.7599	kd	CGS001-143	PARP4	Poly (ADP-ribose) polymerases
1028	82.723	kd	CGS001-3312	HSPA8	Heat shock proteins / HSP70
1030	82.7117	kd	CGS001-4522	MTHFD1	-
1031	82.6907	kd	CGS001-7862	BRPF1	Non-enzymatic BRD containing proteins
1035	82.6779	kd	CGS001-50604	IL20	Interleukins and interleukin receptors
1038	82.6467	kd	CGS001-23325	KIAA1033	-
1040	82.6313	kd	CGS001-1362	CPD	Carboxypeptidase A
1042	82.6192	kd	CGS001-9712	USP6NL	-
1043	82.5965	kd	CGS001-10651	MTX2	-
1046	82.5472	kd	CGS001-6885	MAP3K7	MAPKKK:TAK1 subfamily
1047	82.5346	kd	CGS001-27	ABL2	Abl family
1050	82.5244	kd	CGS001-883	CCBL1	Hydrogen sulphide synthesis
1052	82.4801	kd	CGS001-210	ALAD	-
1054	82.4642	kd	CGS001-79711	IPO4	Importins
1062	82.3443	kd	CGS001-151112	ZSWIM2	Zinc fingers, SWIM-type
1064	82.3259	kd	CGS001-3418	IDH2	-
1065	82.2964	kd	CGS001-59352	LGR6	GPCR / Class A : Orphans
1067	82.2891	kd	CGS001-10190	TXNDC9	-
1068	82.2595	kd	CGS001-813	CALU	EF-hand domain containing
1070	82.2146	kd	CGS001-84823	LMNB2	Intermediate filaments type V, lamins
1071	82.1991	kd	CGS001-1999	ELF3	ETS Transcription Factors
1072	82.1937	kd	CGS001-6251	RSU1	-
1079	82.0282	kd	CGS001-11331	PHB2	-
1082	81.9848	kd	CGS001-1120	CHKB	-
1083	81.9756	kd	CGS001-8732	RNGTT	Protein tyrosine phosphatases / Class I Cys-based PTPs : Atypical dual specificity phosphatases
1086	81.904	kd	CGS001-6193	RPS5	S ribosomal proteins
1087	81.8945	kd	CGS001-51635	DHRS7	Short chain dehydrogenase/reductase superfamily / Classical SDR fold cluster 3
1092	81.8415	kd	CGS001-9120	SLC16A6	SLC16 family of monocarboxylate transporters
1094	81.8207	kd	CGS001-2030	SLC29A1	SLC29 family
1098	81.7901	kd	CGS001-57594	HOMEZ	Homeoboxes / ZF class
1101	81.7606	kd	CGS001-8692	HYAL2	-
1102	81.7585	kd	CGS001-23196	FAM120A	-
1105	81.7306	kd	CGS001-64422	ATG3	-
1110	81.6882	kd	CGS001-8575	PRKRA	-
1111	81.6813	kd	CGS001-3115	HLA-DPB1	Immunoglobulin superfamily / C1-set domain containing
1118	81.6479	kd	CGS001-6258	RXRG	Retinoid X receptors
1121	81.6375	kd	CGS001-3998	LMAN1	-
1126	81.5844	kd	CGS001-3992	FADS1	Fatty acid desaturases
1127	81.571	kd	CGS001-7867	MAPKAPK3	MAPKAPK subfamily
1130	81.5172	kd	CGS001-6857	SYT1	Synaptotagmins
1131	81.5125	kd	CGS001-5796	PTPRK	Receptor tyrosine phosphatases (RTP)
1140	81.4144	kd	CGS001-55143	CDCA8	-
1143	81.3992	kd	CGS001-7855	FZD5	GPCR / Class F : Frizzled receptors
1146	81.3825	kd	CGS001-5605	MAP2K2	MAPKK:STE7 family
1147	81.349	kd	CGS001-5566	PRKACA	Protein kinase A
1151	81.2806	kd	CGS001-57404	CYP20A1	Cytochrome P450s
1153	81.2599	kd	CGS001-10552	ARPC1A	Actin related protein 2/3 complex subunits
1155	81.2561	kd	CGS001-257397	TAB3	-
1156	81.2496	kd	CGS001-11212	PROSC	-
1157	81.2451	kd	CGS001-2624	GATA2	GATA zinc finger domain containing
1159	81.2233	kd	CGS001-7020	TFAP2A	-
1160	81.2079	kd	CGS001-79187	FSD1	Fibronectin type III domain containing
1161	81.1832	kd	CGS001-23211	ZC3H4	Zinc fingers, CCCH-type domain containing
1162	81.1686	kd	CGS001-57541	ZNF398	Zinc fingers, C2H2-type
1163	81.161	kd	CGS001-10221	TRIB1	Trbl family
1170	81.0124	kd	CGS001-55699	IARS2	Aminoacyl tRNA synthetases / Class I
1172	80.9683	kd	CGS001-7474	WNT5A	Endogenous ligands
1174	80.9228	kd	CGS001-1045	CDX2	Homeoboxes / ANTP class : HOXL subclass
1175	80.9179	kd	CGS001-4436	MSH2	-
1180	80.8341	kd	CGS001-51131	PHF11	Zinc fingers, PHD-type
1182	80.7968	kd	CGS001-7690	ZNF131	BTB/POZ domain containing
1188	80.6868	kd	CGS001-2588	GALNS	Arylsulfatase family
1189	80.6739	kd	CGS001-5092	PCBD1	-
1190	80.5856	kd	CGS001-4439	MSH5	-
1191	80.577	kd	CGS001-5613	PRKX	Protein kinase A
1195	80.54	kd	CGS001-51347	TAOK3	TAO subfamily
1198	80.5179	kd	CGS001-8892	EIF2B2	-
1208	80.305	kd	CGS001-7415	VCP	ATPases / AAA-type
1209	80.298	kd	CGS001-3821	KLRC1	CD molecules
1210	80.2316	kd	CGS001-9122	SLC16A4	SLC16 family of monocarboxylate transporters
1211	80.2274	kd	CGS001-10969	EBNA1BP2	-
1213	80.2097	kd	CGS001-9451	EIF2AK3	PEK subfamily
1214	80.208	kd	CGS001-4916	NTRK3	Type VII RTKs: Neurotrophin receptor/Trk family
1215	80.1702	kd	CGS001-3295	HSD17B4	Short chain dehydrogenase/reductase superfamily / Classical SDR fold cluster 3
1216	80.1671	kd	CGS001-159296	NKX2-3	Homeoboxes / ANTP class : NKL subclass
1217	80.165	kd	CGS001-1020	CDK5	Cyclin-dependent kinases, CDK5 subfamily
1218	80.1576	kd	CGS001-9275	BCL7B	-
1220	80.1228	kd	CGS001-4938	OAS1	-
1231	79.9844	kd	CGS001-11164	NUDT5	Nudix motif containing
1232	79.9122	kd	CGS001-9945	GFPT2	-
1233	79.9002	kd	CGS001-11254	SLC6A14	Glycine transporter subfamily
1236	79.871	kd	CGS001-8408	ULK1	Unc-51-like kinase (ULK) family
1237	79.8409	kd	CGS001-10902	BRD8	Bromodomain kinase (BRDK) family
1239	79.7823	kd	CGS001-839	CASP6	Caspases
1243	79.7429	kd	CGS001-10886	NPFFR2	GPCR / Class A : Neuropeptide receptors : FF/AF
1244	79.7404	kd	CGS001-8797	TNFRSF10A	Tumour necrosis factor (TNF) receptor family
1247	79.6948	kd	CGS001-9341	VAMP3	Vesicle-associated membrane proteins
1249	79.6937	kd	CGS001-3690	ITGB3	Integrins
1253	79.5624	kd	CGS001-10523	CHERP	G patch domain containing
1261	79.5	kd	CGS001-51293	CD320	CD molecules
1264	79.4662	kd	CGS001-26271	FBXO5	F-boxes / other
1265	79.4569	kd	CGS001-51005	AMDHD2	-
1266	79.4501	kd	CGS001-10342	TFG	-
1271	79.3947	kd	CGS001-6915	TBXA2R	GPCR / Class A : Prostanoid receptors
1276	79.3228	kd	CGS001-4671	NAIP	Inhibitors of apoptosis (IAP) protein family
1277	79.3224	kd	CGS001-57222	ERGIC1	-
1279	79.2755	kd	CGS001-51222	ZNF219	Zinc fingers, C2H2-type
1281	79.2148	kd	CGS001-7965	AIMP2	-
1283	79.1977	kd	CGS001-5347	PLK1	Polo-like kinase (PLK) family
1294	79.0234	kd	CGS001-5055	SERPINB2	Serine (or cysteine) peptidase inhibitors
1295	79.0213	kd	CGS001-120892	LRRK2	Leucine-rich repeat kinase (LRRK) family
1301	78.9476	kd	CGS001-6098	ROS1	Type XVII RTKs: ROS receptors
1304	78.9137	kd	CGS001-26191	PTPN22	Protein tyrosine phosphatases / Class I Cys-based PTPs : Non-receptor
1306	78.8833	kd	CGS001-22891	ZNF365	Zinc fingers, C2H2-type
1307	78.8823	kd	CGS001-23386	NUDCD3	-
1308	78.878	kd	CGS001-955	ENTPD6	-
1310	78.8319	kd	CGS001-22903	BTBD3	BTB/POZ domain containing
1311	78.8121	kd	CGS001-5511	PPP1R8	Serine/threonine phosphatases / Protein phosphatase 1, regulatory subunits
1317	78.7748	kd	CGS001-222545	GPRC6A	GPCR / Class C : Calcium-sensing receptors
1318	78.7137	kd	CGS001-10383	TUBB2C	Tubulins
1320	78.7081	kd	CGS001-9748	SLK	SLK subfamily
1321	78.6912	kd	CGS001-127396	ZNF684	Zinc fingers, C2H2-type
1322	78.6887	kd	CGS001-50846	DHH	-
1324	78.6477	kd	CGS001-79080	CCDC86	-
1326	78.6136	kd	CGS001-2015	EMR1	Adhesion Class GPCRs
1328	78.5652	kd	CGS001-8914	TIMELESS	-
1329	78.5618	kd	CGS001-644	BLVRA	-
1332	78.4747	kd	CGS001-7484	WNT9B	Wingless-type MMTV integration sites
1333	78.4743	kd	CGS001-5480	PPIC	-
1335	78.4284	kd	CGS001-2952	GSTT1	Glutathione S-transferases / Soluble
1344	78.3551	kd	CGS001-1956	EGFR	Type I RTKs: ErbB (epidermal growth factor) receptor family
1349	78.2605	kd	CGS001-3909	LAMA3	Laminins
1350	78.2501	kd	CGS001-115560	ZNF501	Zinc fingers, C2H2-type
1353	78.2065	kd	CGS001-5879	RAC1	Endogenous ligands
1354	78.2004	kd	CGS001-9653	HS2ST1	Sulfotransferases, membrane-bound
1356	78.1581	kd	CGS001-23492	CBX7	-
1357	78.1504	kd	CGS001-2752	GLUL	-
1364	78.0809	kd	CGS001-2274	FHL2	-
1365	78.0784	kd	CGS001-25932	CLIC4	Ion channels / Chloride channels : Intracellular
1367	78.0689	kd	CGS001-9158	FIBP	-
1373	78.0289	kd	CGS001-54555	DDX49	DEAD-boxes
1374	78.0203	kd	CGS001-350	APOH	Apolipoproteins
1376	78.0065	kd	CGS001-2842	GPR19	GPCR / Class A : Orphans
1378	77.9958	kd	CGS001-1848	DUSP6	Protein tyrosine phosphatases / Class I Cys-based PTPs : MAP kinase phosphatases
1380	77.9779	kd	CGS001-26298	EHF	-
1385	77.9378	kd	CGS001-161	AP2A2	-
1387	77.8764	kd	CGS001-3600	IL15	Interleukins and interleukin receptors
1390	77.8483	kd	CGS001-6387	CXCL12	Endogenous ligands
1395	77.7493	kd	CGS001-2621	GAS6	-
1400	77.6692	kd	CGS001-2831	NPBWR1	GPCR / Class A : Neuropeptide receptors : W/B
1401	77.6656	kd	CGS001-10451	VAV3	Rho guanine nucleotide exchange factors
1404	77.6565	kd	CGS001-5523	PPP2R3A	EF-hand domain containing
1408	77.6246	kd	CGS001-22823	MTF2	Zinc fingers, PHD-type
1412	77.5766	kd	CGS001-650	BMP2	Bone morphogenetic proteins
1417	77.4409	kd	CGS001-10139	ARFRP1	ADP-ribosylation factors
1418	77.4401	kd	CGS001-29915	HCFC2	-
1420	77.373	kd	CGS001-3556	IL1RAP	Immunoglobulin superfamily / Immunoglobulin-like domain containing
1421	77.3612	kd	CGS001-6722	SRF	-
1422	77.3519	kd	CGS001-84873	GPR128	Adhesion Class GPCRs
1423	77.3235	kd	CGS001-51182	HSPA14	Heat shock proteins / HSP70
1425	77.3163	kd	CGS001-2067	ERCC1	-
1430	77.2496	kd	CGS001-7866	IFRD2	-
1431	77.2354	kd	CGS001-25976	TIPARP	Poly (ADP-ribose) polymerases
1441	77.0322	kd	CGS001-1459	CSNK2A2	Casein kinase 2 (CK2) family
1442	77.0242	kd	CGS001-9467	SH3BP5	-
1444	77.0177	kd	CGS001-253260	RICTOR	-
1445	77.0033	kd	CGS001-6038	RNASE4	Ribonucleases, RNase A
1447	76.9927	kd	CGS001-57512	GPR158	GPCR / Class C : Orphans
1448	76.9728	kd	CGS001-51031	GLOD4	-
1449	76.9464	kd	CGS001-8731	RNMT	-
1451	76.9329	kd	CGS001-84619	ZGPAT	G patch domain containing
1452	76.9295	kd	CGS001-7314	UBB	-
1454	76.9041	kd	CGS001-868	CBLB	RING-type (C3HC4) zinc fingers
1458	76.8644	kd	CGS001-378	ARF4	ADP-ribosylation factors
1459	76.8514	kd	CGS001-4664	NAB1	-
1461	76.843	kd	CGS001-8772	FADD	-
1469	76.7585	kd	CGS001-4678	NASP	Tetratricopeptide (TTC) repeat domain containing
1475	76.6526	kd	CGS001-64167	ERAP2	Aminopeptidase N
1478	76.5945	kd	CGS001-55818	KDM3A	Histone demethylases
1482	76.5511	kd	CGS001-7292	TNFSF4	CD molecules
1485	76.5211	kd	CGS001-4907	NT5E	Adenosine turnover
1486	76.4945	kd	CGS001-6390	SDHB	Mitochondrial respiratory chain complex / Complex II
1489	76.4528	kd	CGS001-9308	CD83	CD molecules
1492	76.4214	kd	CGS001-27297	CRCP	-
1493	76.3991	kd	CGS001-54861	SNRK	SNRK subfamily
1495	76.3738	kd	CGS001-1051	CEBPB	basic leucine zipper proteins
1496	76.3509	kd	CGS001-944	TNFSF8	CD molecules
1498	76.3505	kd	CGS001-55765	C1ORF106	-
1503	76.217	kd	CGS001-4853	NOTCH2	Ankyrin repeat domain containing
1505	76.21	kd	CGS001-79258	MMEL1	-
1508	76.151	kd	CGS001-3149	HMGB3	High-mobility group / Canonical
1510	76.129	kd	CGS001-805	CALM2	EF-hand domain containing
1513	76.0684	kd	CGS001-2958	GTF2A2	General transcription factors
1514	76.0654	kd	CGS001-2969	GTF2I	General transcription factors
1516	76.0152	kd	CGS001-56998	CTNNBIP1	Catenins
1518	75.9947	kd	CGS001-21	ABCA3	ATP binding cassette transporters / subfamily A
1519	75.9946	kd	CGS001-2932	GSK3B	GSK subfamily
1521	75.9937	kd	CGS001-1595	CYP51A1	Cytochrome P450s
1523	75.9298	kd	CGS001-558	AXL	Fibronectin type III domain containing
1526	75.8811	kd	CGS001-94239	H2AFV	Histones / Replication-independent
1531	75.8011	kd	CGS001-6790	AURKA	Aurora kinase
1536	75.6971	kd	CGS001-23210	JMJD6	-
1538	75.6795	kd	CGS001-4302	MLLT6	Zinc fingers, PHD-type
1539	75.6751	kd	CGS001-57048	PLSCR3	-
1545	75.5566	kd	CGS001-166793	ZBTB49	BTB/POZ domain containing
1549	75.5312	kd	CGS001-6421	SFPQ	RNA binding motif (RRM) containing
1552	75.5165	kd	CGS001-5033	P4HA1	-
1554	75.5108	kd	CGS001-51271	UBAP1	-
1555	75.4635	kd	CGS001-5888	RAD51	-
1556	75.4619	kd	CGS001-1009	CDH11	Cadherins / Major cadherins
1557	75.4496	kd	CGS001-95	ACY1	-
1560	75.4316	kd	CGS001-7080	NKX2-1	Homeoboxes / ANTP class : NKL subclass
1564	75.3752	kd	CGS001-59286	UBL5	-
1567	75.3258	kd	CGS001-5985	RFC5	ATPases / AAA-type
1569	75.3211	kd	CGS001-10285	SMNDC1	Tudor domain containing
1574	75.2865	kd	CGS001-27201	GPR78	GPCR / Class A : Orphans
1576	75.2648	kd	CGS001-6675	UAP1	-
1582	75.2217	kd	CGS001-4751	NEK2	NIMA (never in mitosis gene a)- related kinase (NEK) family
1583	75.2175	kd	CGS001-83448	PUS7L	-
1586	75.1453	kd	CGS001-3336	HSPE1	Heat Shock Proteins / Chaperonins
1587	75.1426	kd	CGS001-4946	OAZ1	-
1590	75.1173	kd	CGS001-5599	MAPK8	MAPK:JNK subfamily
1592	75.1019	kd	CGS001-5315	PKM2	-
1594	75.0838	kd	CGS001-978	CDA	-
1595	75.0819	kd	CGS001-9263	STK17A	Death-associated kinase (DAPK) family
1600	75.0023	kd	CGS001-27034	ACAD8	-
1605	74.9391	kd	CGS001-10873	ME3	-
1606	74.9295	kd	CGS001-7533	YWHAH	-
1609	74.8848	kd	CGS001-124626	ZPBP2	Immunoglobulin superfamily / Immunoglobulin-like domain containing
1611	74.8781	kd	CGS001-26149	ZNF658	Zinc fingers, C2H2-type
1612	74.8761	kd	CGS001-6767	ST13	Tetratricopeptide (TTC) repeat domain containing
1614	74.8561	kd	CGS001-7832	BTG2	-
1617	74.817	kd	CGS001-7247	TSN	-
1618	74.8004	kd	CGS001-5565	PRKAB2	AMPK subfamily
1620	74.7764	kd	CGS001-2146	EZH2	Chromatin-modifying enzymes / K-methyltransferases
1624	74.6998	kd	CGS001-23200	ATP11B	Phospholipid-transporting ATPases
1628	74.6419	kd	CGS001-677	ZFP36L1	RING-type (C3HC4) zinc fingers
1629	74.6343	kd	CGS001-80150	ASRGL1	-
1630	74.622	kd	CGS001-55011	PIH1D1	-
1631	74.6136	kd	CGS001-10892	MALT1	Immunoglobulin superfamily / Immunoglobulin-like domain containing
1632	74.6049	kd	CGS001-11035	RIPK3	Receptor interacting protein kinase (RIPK) family
1634	74.5967	kd	CGS001-10600	USP16	Ubiquitin-specific peptidases
1635	74.5871	kd	CGS001-55890	GPRC5C	GPCR / Class C : Orphans
1637	74.5717	kd	CGS001-79088	ZNF426	Zinc fingers, C2H2-type
1641	74.5332	kd	CGS001-966	CD59	CD molecules
1644	74.4958	kd	CGS001-3551	IKBKB	IKK family
1646	74.4891	kd	CGS001-3202	HOXA5	Homeoboxes / ANTP class : HOXL subclass
1648	74.4628	kd	CGS001-6392	SDHD	Mitochondrial respiratory chain complex / Complex II
1651	74.3672	kd	CGS001-7360	UGP2	-
1652	74.3663	kd	CGS001-1718	DHCR24	-
1653	74.359	kd	CGS001-6204	RPS10	S ribosomal proteins
1654	74.3103	kd	CGS001-89765	RSPH1	-
1655	74.3091	kd	CGS001-673	BRAF	RAF family
1663	74.2158	kd	CGS001-3608	ILF2	-
1664	74.1929	kd	CGS001-205	AK4	Adenylate kinases
1666	74.1342	kd	CGS001-780	DDR1	Type XVI RTKs: DDR (collagen receptor) family
1667	74.1296	kd	CGS001-6201	RPS7	S ribosomal proteins
1670	74.0933	kd	CGS001-57215	THAP11	THAP (C2CH-type zinc finger) domain containing
1673	74.0622	kd	CGS001-5608	MAP2K6	MAPKK:STE7 family
1676	74.0072	kd	CGS001-57680	CHD8	-
1678	73.9565	kd	CGS001-5209	PFKFB3	-
1680	73.9411	kd	CGS001-3113	HLA-DPA1	Immunoglobulin superfamily / C1-set domain containing
1683	73.9344	kd	CGS001-23061	TBC1D9B	EF-hand domain containing
1685	73.8953	kd	CGS001-5690	PSMB2	Proteasome subunits
1689	73.8638	kd	CGS001-64407	RGS18	Regulators of G-protein signaling
1692	73.8055	kd	CGS001-51282	SCAND1	-
1699	73.6698	kd	CGS001-4072	EPCAM	CD molecules
1705	73.6373	kd	CGS001-7048	TGFBR2	Type II receptor serine/threonine kinases
1706	73.6131	kd	CGS001-5695	PSMB7	Proteasome subunits
1712	73.5353	kd	CGS001-1978	EIF4EBP1	-
1713	73.4924	kd	CGS001-5696	PSMB8	Proteasome (prosome, macropain) subunits
1714	73.4672	kd	CGS001-2235	FECH	-
1715	73.4641	kd	CGS001-3579	CXCR2	Chemokine receptors
1716	73.4595	kd	CGS001-57804	POLD4	DNA polymerases
1718	73.4043	kd	CGS001-51096	UTP18	WD repeat domain containing
1719	73.4031	kd	CGS001-26020	LRP10	Low density lipoprotein receptors
1722	73.3767	kd	CGS001-22887	FOXJ3	Forkhead boxes
1724	73.365	kd	CGS001-7296	TXNRD1	-
1725	73.3646	kd	CGS001-2967	GTF2H3	General transcription factors
1727	73.3046	kd	CGS001-5586	PKN2	Protein kinase N (PKN) family
1735	73.2068	kd	CGS001-5708	PSMD2	Proteasome subunits
1738	73.1926	kd	CGS001-51441	YTHDF2	-
1740	73.1449	kd	CGS001-403	ARL3	ADP-ribosylation factors
1745	73.0787	kd	CGS001-3420	IDH3B	-
1747	73.0646	kd	CGS001-27241	BBS9	-
1759	72.8618	kd	CGS001-2182	ACSL4	Acyl-CoA synthetase family
1760	72.8584	kd	CGS001-11113	CIT	Other DMPK family kinases
1761	72.8456	kd	CGS001-7270	TTF1	-
1764	72.7548	kd	CGS001-8243	SMC1A	Structural maintenance of chromosomes proteins
1765	72.7444	kd	CGS001-1515	CTSL2	-
1766	72.7372	kd	CGS001-9319	TRIP13	ATPases / AAA-type
1769	72.7101	kd	CGS001-5930	RBBP6	-
1770	72.7054	kd	CGS001-2872	MKNK2	MKN subfamily
1772	72.6754	kd	CGS001-8438	RAD54L	-
1774	72.6587	kd	CGS001-4200	ME2	-
1777	72.6313	kd	CGS001-29888	STRN4	WD repeat domain containing
1778	72.6121	kd	CGS001-2793	GNGT2	-
1781	72.5248	kd	CGS001-9213	XPR1	-
1785	72.4554	kd	CGS001-10254	STAM2	-
1787	72.4287	kd	CGS001-238	ALK	Leukocyte tyrosine kinase (LTK) receptor family
1791	72.3865	kd	CGS001-10525	HYOU1	Heat shock proteins / HSP70
1792	72.3789	kd	CGS001-2737	GLI3	Zinc fingers, C2H2-type
1794	72.3646	kd	CGS001-29763	PACSIN3	-
1796	72.3122	kd	CGS001-64324	NSD1	Histone methyltransferases (HMTs)
1798	72.3026	kd	CGS001-4300	MLLT3	-
1800	72.2891	kd	CGS001-5253	PHF2	Histone demethylases
1802	72.2862	kd	CGS001-5529	PPP2R5E	Serine/threonine phosphatases / Protein phosphatase 2, regulatory subunits
1804	72.2657	kd	CGS001-10489	LRRC41	-
1806	72.1848	kd	CGS001-1070	CETN3	EF-hand domain containing
1807	72.1752	kd	CGS001-2113	ETS1	ETS Transcription Factors
1808	72.1226	kd	CGS001-246778	IL27	Interleukins and interleukin receptors
1809	72.1068	kd	CGS001-5335	PLCG1	Phosphoinositide-specific phospholipase C
1813	72.062	kd	CGS001-27243	CHMP2A	Charged multivesicular body proteins
1814	72.0562	kd	CGS001-5898	RALA	-
1816	72.0449	kd	CGS001-5997	RGS2	Endogenous ligands
1820	72.0039	kd	CGS001-55256	ADI1	-
1822	71.9483	kd	CGS001-6829	SUPT5H	-
1824	71.9347	kd	CGS001-7494	XBP1	basic leucine zipper proteins
1826	71.8768	kd	CGS001-10915	TCERG1	-
1827	71.8758	kd	CGS001-220	ALDH1A3	Aldehyde dehydrogenases
1829	71.858	kd	CGS001-6741	SSB	La ribonucleoprotein domain containing
1832	71.8167	kd	CGS001-1062	CENPE	Kinesins
1837	71.7844	kd	CGS001-1454	CSNK1E	Casein kinase 1 (CK1) family
1841	71.7607	kd	CGS001-10671	DCTN6	-
1842	71.7507	kd	CGS001-8611	PPAP2A	Lipid phosphate phosphatases
1843	71.75	kd	CGS001-2853	GPR31	GPCR / Class A : Orphans
1846	71.7068	kd	CGS001-112812	FDX1L	-
1847	71.7051	kd	CGS001-4638	MYLK	Myosin Light Chain Kinase (MLCK) family
1848	71.6262	kd	CGS001-127540	HMGB4	High-mobility group / Canonical
1850	71.5459	kd	CGS001-26039	SS18L1	-
1856	71.4581	kd	CGS001-9474	ATG5	-
1862	71.2778	kd	CGS001-10557	RPP38	-
1865	71.2451	kd	CGS001-10099	TSPAN3	Tetraspanins
1869	71.1724	kd	CGS001-332	BIRC5	Inhibitors of apoptosis (IAP) protein family
1870	71.1647	kd	CGS001-11267	SNF8	-
1871	71.1636	kd	CGS001-7185	TRAF1	-
1874	71.1313	kd	CGS001-6461	SHB	SH2 domain containing
1875	71.0768	kd	CGS001-54957	TXNL4B	-
1877	71.0686	kd	CGS001-51684	SUFU	-
1884	71.0138	kd	CGS001-6510	SLC1A5	Alanine/serine/cysteine transporter subfamily
1887	70.9674	kd	CGS001-7543	ZFX	Zinc fingers, C2H2-type
1888	70.9647	kd	CGS001-57547	ZNF624	Zinc fingers, C2H2-type
1890	70.9558	kd	CGS001-83999	KREMEN1	-
1893	70.9271	kd	CGS001-4046	LSP1	-
1895	70.894	kd	CGS001-3125	HLA-DRB3	Immunoglobulin superfamily / C1-set domain containing
1896	70.8879	kd	CGS001-136	ADORA2B	GPCR / Class A : Adenosine receptors
1904	70.7491	kd	CGS001-1173	AP2M1	-
1905	70.7272	kd	CGS001-11245	GPR176	GPCR / Class A : Orphans
1907	70.7124	kd	CGS001-4047	LSS	Lanosterol biosynthesis pathway
1909	70.6995	kd	CGS001-7466	WFS1	-
1913	70.6565	kd	CGS001-151306	GPBAR1	Bile acid receptor
1916	70.6404	kd	CGS001-8821	INPP4B	Inositol polyphosphate phosphatases
1920	70.5805	kd	CGS001-29078	NDUFAF4	Mitochondrial respiratory chain complex assembly factors
1922	70.5757	kd	CGS001-116512	MRGPRD	GPCR / Class A : Orphans
1924	70.5628	kd	CGS001-901	CCNG2	-
1925	70.5518	kd	CGS001-23536	ADAT1	-
1927	70.548	kd	CGS001-1738	DLD	-
1928	70.5286	kd	CGS001-11156	PTP4A3	Protein tyrosine phosphatases
1933	70.4564	kd	CGS001-10626	TRIM16	Tripartite motif containing
1935	70.4487	kd	CGS001-163486	DENND1B	DENN/MADD domain containing
1941	70.3573	kd	CGS001-81544	GDPD5	-
1942	70.3492	kd	CGS001-5264	PHYH	-
1947	70.2804	kd	CGS001-10533	ATG7	Ubiquitin-like modifier activating enzymes
1950	70.2344	kd	CGS001-55832	CAND1	-
1952	70.2169	kd	CGS001-5105	PCK1	-
1958	70.1515	kd	CGS001-3074	HEXB	-
1960	70.1379	kd	CGS001-27161	EIF2C2	-
1961	70.1191	kd	CGS001-79947	DHDDS	-
1964	70.0683	kd	CGS001-5829	PXN	-
1966	69.9897	kd	CGS001-7039	TGFA	-
1968	69.976	kd	CGS001-51160	VPS28	-
1974	69.9182	kd	CGS001-140609	NEK7	NIMA (never in mitosis gene a)- related kinase (NEK) family
1975	69.9051	kd	CGS001-25937	WWTR1	Hippo Signaling
1976	69.8964	kd	CGS001-4886	NPY1R	GPCR / Class A : Neuropeptide receptors : Y
1977	69.8936	kd	CGS001-7264	TSTA3	Short chain dehydrogenase/reductase superfamily / Extended SDR fold
1978	69.8891	kd	CGS001-22827	PUF60	RNA binding motif (RRM) containing
1980	69.8715	kd	CGS001-10013	HDAC6	Histone deacetylases
1983	69.8486	kd	CGS001-5255	PHKA1	-
1984	69.8187	kd	CGS001-5440	POLR2K	RNA polymerase subunits
1986	69.8024	kd	CGS001-4780	NFE2L2	basic leucine zipper proteins
1987	69.802	kd	CGS001-8613	PPAP2B	Lipid phosphate phosphatases
1988	69.7269	kd	CGS001-4683	NBN	-
1989	69.7214	kd	CGS001-2806	GOT2	-
1993	69.666	kd	CGS001-152687	ZNF595	Zinc fingers, C2H2-type
1995	69.6099	kd	CGS001-6670	SP3	Specificity protein transcription factors
2003	69.458	kd	CGS001-1642	DDB1	-
2006	69.4304	kd	CGS001-6509	SLC1A4	Alanine/serine/cysteine transporter subfamily
2008	69.3982	kd	CGS001-10725	NFAT5	Nuclear factor of activated T-cells
2011	69.3285	kd	CGS001-114904	C1QTNF6	-
2016	69.2271	kd	CGS001-10769	PLK2	Polo-like kinase (PLK) family
2017	69.2243	kd	CGS001-5710	PSMD4	Proteasome (prosome, macropain) subunits
2019	69.2041	kd	CGS001-5604	MAP2K1	MAPKK:STE7 family
2020	69.1896	kd	CGS001-22949	PTGR1	-
2021	69.1609	kd	CGS001-79142	PHF23	Zinc fingers, PHD-type
2026	69.0958	kd	CGS001-4704	NDUFA9	Short chain dehydrogenase/reductase superfamily / Extended SDR fold
2030	69.0106	kd	CGS001-79143	MBOAT7	-
2033	68.9854	kd	CGS001-9337	CNOT8	-
2035	68.9082	kd	CGS001-10320	IKZF1	IKAROS zinc fingers
2040	68.856	kd	CGS001-9847	KIAA0528	-
2041	68.846	kd	CGS001-25803	SPDEF	ETS Transcription Factors
2048	68.7428	kd	CGS001-6241	RRM2	Ribonucleoside-diphosphate reductases
2050	68.7377	kd	CGS001-5471	PPAT	Phosphoribosyl pyrophosphate amidotransferase
2052	68.6913	kd	CGS001-4713	NDUFB7	Mitochondrial respiratory chain complex / Complex I
2055	68.6465	kd	CGS001-3880	KRT19	Intermediate filaments type I, keratins (acidic)
2058	68.6061	kd	CGS001-3315	HSPB1	Heat shock proteins / HSPB
2060	68.6007	kd	CGS001-10138	YAF2	-
2061	68.5993	kd	CGS001-7345	UCHL1	Ubiquitin C-terminal hydrolase
2064	68.5303	kd	CGS001-1213	CLTC	-
2066	68.5082	kd	CGS001-55366	LGR4	GPCR / Class A : Orphans
2067	68.4962	kd	CGS001-231	AKR1B1	Aldo-keto reductases
2068	68.4682	kd	CGS001-5355	PLP2	-
2070	68.4607	kd	CGS001-10298	PAK4	PAKB subfamily
2071	68.4385	kd	CGS001-64326	RFWD2	RING-type (C3HC4) zinc fingers
2072	68.4288	kd	CGS001-9520	NPEPPS	Aminopeptidase N
2073	68.4218	kd	CGS001-8192	CLPP	ATPases / AAA-type
2076	68.3711	kd	CGS001-1633	DCK	-
2077	68.3706	kd	CGS001-4860	PNP	-
2081	68.2477	kd	CGS001-132	ADK	Adenosine turnover
2083	68.2324	kd	CGS001-3428	IFI16	-
2084	68.2114	kd	CGS001-2553	GABPB1	Ankyrin repeat domain containing
2085	68.2106	kd	CGS001-27102	EIF2AK1	Other PEK family kinases
2086	68.1932	kd	CGS001-124641	OVCA2	-
2088	68.1876	kd	CGS001-54583	EGLN1	2-oxoglutarate oxygenases
2089	68.1829	kd	CGS001-140735	DYNLL2	Cytoplasmic dyneins
2090	68.1717	kd	CGS001-9270	ITGB1BP1	-
2091	68.1257	kd	CGS001-54536	EXOC6	-
2092	68.0992	kd	CGS001-8446	DUSP11	Protein tyrosine phosphatases / Class I Cys-based PTPs : Atypical dual specificity phosphatases
2094	68.0779	kd	CGS001-369	ARAF	RAF family
2101	67.9372	kd	CGS001-23242	COBL	-
2105	67.9102	kd	CGS001-54584	GNB1L	WD repeat domain containing
2106	67.9092	kd	CGS001-3460	IFNGR2	Interferon receptor family
2107	67.9072	kd	CGS001-1495	CTNNA1	Catenins
2108	67.8991	kd	CGS001-79094	CHAC1	-
2110	67.886	kd	CGS001-93185	IGSF8	CD molecules
2112	67.8585	kd	CGS001-4609	MYC	Basic helix-loop-helix proteins
2122	67.6957	kd	CGS001-1645	AKR1C1	Aldo-keto reductases
2123	67.6667	kd	CGS001-64116	SLC39A8	SLC39 family of metal ion transporters
2124	67.644	kd	CGS001-1855	DVL1	Dishevelled homologs
2126	67.6053	kd	CGS001-2771	GNAI2	-
2129	67.5768	kd	CGS001-4055	LTBR	Tumor necrosis factor receptor superfamily
2132	67.5224	kd	CGS001-6301	SARS	Aminoacyl tRNA synthetases / Class II
2138	67.4278	kd	CGS001-406	ARNTL	Basic helix-loop-helix proteins
2140	67.4043	kd	CGS001-1786	DNMT1	Methyltransferases
2146	67.3133	kd	CGS001-1026	CDKN1A	-
2147	67.3074	kd	CGS001-5387	PMS2P3	-
2149	67.254	kd	CGS001-115992	RNF166	RING-type (C3HC4) zinc fingers
2150	67.2448	kd	CGS001-80306	MED28	-
2153	67.2009	kd	CGS001-1452	CSNK1A1	Casein kinase 1 (CK1) family
2154	67.1958	kd	CGS001-5371	PML	RING-type (C3HC4) zinc fingers
2157	67.1438	kd	CGS001-9133	CCNB2	-
2158	67.1433	kd	CGS001-400	ARL1	ADP-ribosylation factors
2159	67.1332	kd	CGS001-9966	TNFSF15	Tumor necrosis factor (ligand) superfamily
2160	67.1238	kd	CGS001-191	AHCY	Adenosine turnover
2165	67.094	kd	CGS001-4953	ODC1	Decarboxylases
2166	67.0755	kd	CGS001-27242	TNFRSF21	Tumour necrosis factor (TNF) receptor family
2172	67.0186	kd	CGS001-5594	MAPK1	MAPK:ERK subfamily
2173	66.9677	kd	CGS001-29916	SNX11	Sorting nexins
2176	66.8036	kd	CGS001-126375	ZNF792	Zinc fingers, C2H2-type
2177	66.7698	kd	CGS001-56938	ARNTL2	Basic helix-loop-helix proteins
2181	66.7333	kd	CGS001-6478	SIAH2	-
2184	66.6399	kd	CGS001-51024	FIS1	-
2185	66.6363	kd	CGS001-10026	PIGK	Phosphatidylinositol glycan anchor biosynthesis
2187	66.626	kd	CGS001-57448	BIRC6	Inhibitors of apoptosis (IAP) protein family
2188	66.6238	kd	CGS001-116832	RPL39L	L ribosomal proteins
2189	66.5963	kd	CGS001-2131	EXT1	Exostosin glycosyltransferase family
2190	66.5899	kd	CGS001-79139	DERL1	-
2191	66.5711	kd	CGS001-219333	USP12	Ubiquitin-specific peptidases
2192	66.4968	kd	CGS001-4258	MGST2	Glutathione S-transferases / Microsomal
2193	66.4933	kd	CGS001-6595	SMARCA2	Non-enzymatic BRD containing proteins
2195	66.4696	kd	CGS001-91433	RCCD1	-
2201	66.3389	kd	CGS001-4287	ATXN3	Ataxins
2204	66.306	kd	CGS001-1182	CLCN3	Ion channels / Chloride channels : Voltage-sensitive
2205	66.3059	kd	CGS001-8807	IL18RAP	CD molecules
2210	66.2514	kd	CGS001-23475	QPRT	-
2212	66.2255	kd	CGS001-701	BUB1B	Bub family
2213	66.2082	kd	CGS001-3320	HSP90AA1	Heat shock proteins / HSPC
2223	66.1037	kd	CGS001-160	AP2A1	-
2225	66.0783	kd	CGS001-6520	SLC3A2	SLC3 family
2227	66.0722	kd	CGS001-22796	COG2	Components of oligomeric golgi complex
2228	66.0602	kd	CGS001-90993	CREB3L1	basic leucine zipper proteins
2229	66.0316	kd	CGS001-1677	DFFB	-
2230	66.0292	kd	CGS001-22877	MLXIP	Basic helix-loop-helix proteins
2231	66.0238	kd	CGS001-122618	PLD4	-
2234	65.9972	kd	CGS001-661	POLR3D	RNA polymerase subunits
2235	65.9969	kd	CGS001-85236	HIST1H2BK	Histones / Replication-dependent
2236	65.9929	kd	CGS001-5916	RARG	Retinoic acid receptors
2238	65.9537	kd	CGS001-2677	GGCX	Carboxylases
2246	65.8411	kd	CGS001-5934	RBL2	-
2248	65.8285	kd	CGS001-54788	DNAJB12	Heat shock proteins / DNAJ (HSP40)
2252	65.7037	kd	CGS001-1054	CEBPG	basic leucine zipper proteins
2254	65.6651	kd	CGS001-56993	TOMM22	-
2255	65.66	kd	CGS001-1154	CISH	SH2 domain containing
2257	65.642	kd	CGS001-1390	CREM	basic leucine zipper proteins
2259	65.6374	kd	CGS001-873	CBR1	Prostaglandin synthases
2263	65.6104	kd	CGS001-1958	EGR1	Zinc fingers, C2H2-type
2264	65.5901	kd	CGS001-6335	SCN9A	Voltage-gated sodium channels
2268	65.5539	kd	CGS001-7518	XRCC4	XRCC DNA Repair
2271	65.5336	kd	CGS001-688	KLF5	Kruppel-like transcription factors
2272	65.5315	kd	CGS001-6514	SLC2A2	Solute carriers
2277	65.4998	kd	CGS001-8091	HMGA2	High-mobility group / Canonical
2280	65.3899	kd	CGS001-3613	IMPA2	Inositol monophosphatase
2288	65.3261	kd	CGS001-388	RHOB	-
2290	65.2976	kd	CGS001-166647	GPR125	Adhesion Class GPCRs
2291	65.2927	kd	CGS001-22921	MSRB2	-
2294	65.2484	kd	CGS001-9784	SNX17	Sorting nexins
2298	65.1978	kd	CGS001-9688	NUP93	-
2301	65.1577	kd	CGS001-8477	GPR65	GPCR / Class A : Orphans
2306	65.0775	kd	CGS001-7874	USP7	Ubiquitin-specific peptidases
2316	64.9744	kd	CGS001-3431	SP110	Non-enzymatic BRD containing proteins
2321	64.9105	kd	CGS001-4709	NDUFB3	Mitochondrial respiratory chain complex / Complex I
2324	64.8753	kd	CGS001-7074	TIAM1	Rho guanine nucleotide exchange factors
2325	64.8701	kd	CGS001-25913	POT1	-
2327	64.8617	kd	CGS001-657	BMPR1A	Type I receptor serine/threonine kinases
2328	64.8322	kd	CGS001-5159	PDGFRB	Type III RTKs: PDGFR, CSFR, Kit, FLT3 receptor family
2329	64.826	kd	CGS001-6621	SNAPC4	-
2337	64.7257	kd	CGS001-39	ACAT2	Lanosterol biosynthesis pathway
2340	64.6739	kd	CGS001-9978	RBX1	RING-type (C3HC4) zinc fingers
2342	64.6439	kd	CGS001-25898	RCHY1	RING-type (C3HC4) zinc fingers
2344	64.6252	kd	CGS001-5286	PIK3C2A	Phosphatidylinositol-4-phosphate 3-kinase family
2345	64.6213	kd	CGS001-5689	PSMB1	Proteasome subunits
2346	64.6144	kd	CGS001-9159	PCSK7	Subtilisin
2348	64.5697	kd	CGS001-367	AR	Nuclear hormone receptors
2350	64.5404	kd	CGS001-375133	PI4KAP2	-
2353	64.5129	kd	CGS001-7976	FZD3	GPCR / Class F : Frizzled receptors
2356	64.4496	kd	CGS001-821	CANX	-
2357	64.4442	kd	CGS001-4297	MLL	-
2361	64.3987	kd	CGS001-1649	DDIT3	-
2362	64.3782	kd	CGS001-10131	TRAP1	Heat shock proteins / HSPC
2364	64.3668	kd	CGS001-7465	WEE1	WEE family
2365	64.3626	kd	CGS001-3163	HMOX2	Haem oxygenase
2367	64.3419	kd	CGS001-80351	TNKS2	Ankyrin repeat domain containing
2369	64.3355	kd	CGS001-285268	ZNF621	Zinc fingers, C2H2-type
2370	64.2957	kd	CGS001-55958	KLHL9	BTB/POZ domain containing
2372	64.2787	kd	CGS001-94235	GNG8	-
2373	64.2438	kd	CGS001-9019	MPZL1	Immunoglobulin superfamily / V-set domain containing
2375	64.2363	kd	CGS001-8463	TEAD2	-
2378	64.1773	kd	CGS001-8884	SLC5A6	Sodium iodide symporter, sodium-dependent multivitamin transporter and sodium-coupled monocarboxylate transporters
2379	64.1752	kd	CGS001-2073	ERCC5	-
2381	64.1258	kd	CGS001-388677	NOTCH2NL	-
2383	64.1105	kd	CGS001-56923	NMUR2	GPCR / Class A : Neuromedin U receptors
2386	64.0761	kd	CGS001-10058	ABCB6	ATP binding cassette transporters / subfamily B
2387	64.0747	kd	CGS001-4700	NDUFA6	LYR motif containing
2388	64.0559	kd	CGS001-572	BAD	-
2389	64.0525	kd	CGS001-167465	ZNF366	Zinc fingers, C2H2-type
2394	63.9422	kd	CGS001-6632	SNRPD1	-
2395	63.9392	kd	CGS001-55324	ABCF3	ATP binding cassette transporters / subfamily F
2396	63.9362	kd	CGS001-93349	SP140L	Zinc fingers, PHD-type
2397	63.9109	kd	CGS001-3276	PRMT1	Protein arginine N-methyltransferases
2402	63.7776	kd	CGS001-1613	DAPK3	Death-associated kinase (DAPK) family
2403	63.7378	kd	CGS001-23464	GCAT	-
2411	63.563	kd	CGS001-10472	ZNF238	-
2414	63.5549	kd	CGS001-51715	RAB23	RAB, member RAS oncogene
2417	63.4964	kd	CGS001-1316	KLF6	Kruppel-like transcription factors
2418	63.4821	kd	CGS001-6794	STK11	LKB subfamily
2419	63.4818	kd	CGS001-147179	WIPF2	-
2420	63.4763	kd	CGS001-6804	STX1A	-
2422	63.4598	kd	CGS001-79006	METRN	-
2423	63.4551	kd	CGS001-5571	PRKAG1	AMPK subfamily
2425	63.3955	kd	CGS001-146434	ZNF597	Zinc fingers, C2H2-type
2426	63.3816	kd	CGS001-3588	IL10RB	IL-10 receptor family
2427	63.3796	kd	CGS001-7477	WNT7B	Endogenous ligands
2429	63.2971	kd	CGS001-2004	ELK3	ETS Transcription Factors
2437	63.1963	kd	CGS001-2956	MSH6	-
2438	63.1913	kd	CGS001-5226	PGD	-
2442	63.1471	kd	CGS001-5914	RARA	Retinoic acid receptors
2443	63.1367	kd	CGS001-8655	DYNLL1	Cytoplasmic dyneins
2449	63.0658	kd	CGS001-4794	NFKBIE	Ankyrin repeat domain containing
2450	63.0513	kd	CGS001-4245	MGAT1	-
2453	62.9971	kd	CGS001-3417	IDH1	-
2455	62.9704	kd	CGS001-537	ATP6AP1	-
2457	62.9603	kd	CGS001-5737	PTGFR	GPCR / Class A : Prostanoid receptors
2460	62.9025	kd	CGS001-56521	DNAJC12	Heat shock proteins / DNAJ (HSP40)
2465	62.834	kd	CGS001-6894	TARBP1	-
2466	62.8259	kd	CGS001-22926	ATF6	basic leucine zipper proteins
2467	62.7737	kd	CGS001-8702	B4GALT4	Beta 4-glycosyltransferases
2468	62.7512	kd	CGS001-5664	PSEN2	Presenilin
2473	62.6928	kd	CGS001-6455	SH3GL1	-
2474	62.6857	kd	CGS001-8893	EIF2B5	-
2484	62.5759	kd	CGS001-353345	GPR141	GPCR / Class A : Orphans
2485	62.5606	kd	CGS001-345611	IRGM	-
2489	62.491	kd	CGS001-6868	ADAM17	ADAM metallopeptidase domain containing
2490	62.4847	kd	CGS001-607	BCL9	-
2491	62.4837	kd	CGS001-5684	PSMA3	Proteasome subunits
2493	62.426	kd	CGS001-116511	MAS1L	GPCR / Class A : Orphans
2494	62.3931	kd	CGS001-3783	KCNN4	Calcium-activated potassium channels
2495	62.3873	kd	CGS001-10092	ARPC5	Actin related protein 2/3 complex subunits
2496	62.3865	kd	CGS001-11136	SLC7A9	SLC7 family
2497	62.3834	kd	CGS001-4286	MITF	Basic helix-loop-helix proteins
2498	62.3775	kd	CGS001-9817	KEAP1	Kelch-like proteins
2501	62.3613	kd	CGS001-57720	GPR107	GPCR / Unclassified : 7TM orphan receptors
2504	62.3077	kd	CGS001-55234	SMU1	WD repeat domain containing
2505	62.2986	kd	CGS001-8565	YARS	Aminoacyl tRNA synthetases / Class I
2508	62.2813	kd	CGS001-1875	E2F5	-
2510	62.2684	kd	CGS001-1845	DUSP3	Protein tyrosine phosphatases / Class I Cys-based PTPs : Atypical dual specificity phosphatases
2512	62.2564	kd	CGS001-3856	KRT8	Intermediate filaments type II, keratins (basic)
2515	62.2311	kd	CGS001-23483	TGDS	Short chain dehydrogenase/reductase superfamily / Extended SDR fold
2516	62.2156	kd	CGS001-5530	PPP3CA	Serine/threonine phosphatases / Protein phosphatase, catalytic subunits
2517	62.2134	kd	CGS001-8942	KYNU	-
2520	62.1979	kd	CGS001-1119	CHKA	-
2523	62.1633	kd	CGS001-641	BLM	-
2524	62.1622	kd	CGS001-55500	ETNK1	-
2525	62.1552	kd	CGS001-405	ARNT	Basic helix-loop-helix proteins
2526	62.1421	kd	CGS001-4616	GADD45B	-
2529	62.0806	kd	CGS001-1052	CEBPD	basic leucine zipper proteins
2532	62.059	kd	CGS001-7541	ZFP161	-
2533	62.0568	kd	CGS001-7443	VRK1	Vaccina related kinase (VRK) family
2535	61.9905	kd	CGS001-4726	NDUFS6	Mitochondrial respiratory chain complex / Complex I
2537	61.9717	kd	CGS001-5747	PTK2	Serine/threonine phosphatases / Protein phosphatase 1, regulatory subunits
2538	61.9554	kd	CGS001-60468	BACH2	BTB/POZ domain containing
2545	61.842	kd	CGS001-10461	MERTK	Type XI RTKs: TAM (TYRO3-, AXL- and MER-TK) receptor family
2552	61.7496	kd	CGS001-3309	HSPA5	Heat shock proteins / HSP70
2553	61.7275	kd	CGS001-4234	METTL1	-
2554	61.7255	kd	CGS001-57657	HCN3	Cyclic nucleotide-regulated channels
2555	61.7196	kd	CGS001-11180	WDR6	WD repeat domain containing
2558	61.6528	kd	CGS001-1482	NKX2-5	Homeoboxes / ANTP class : NKL subclass
2559	61.6497	kd	CGS001-100133941	CD24	CD molecules
2561	61.5952	kd	CGS001-94103	ORMDL3	-
2567	61.464	kd	CGS001-26996	GPR160	GPCR / Class A : Orphans
2568	61.4614	kd	CGS001-5901	RAN	-
2570	61.4564	kd	CGS001-5693	PSMB5	Proteasome subunits
2571	61.455	kd	CGS001-3784	KCNQ1	Voltage-gated potassium channels
2572	61.3894	kd	CGS001-4967	OGDH	-
2573	61.3661	kd	CGS001-7580	ZNF32	Zinc fingers, C2H2-type
2574	61.3464	kd	CGS001-144811	LACC1	-
2576	61.3285	kd	CGS001-8833	GMPS	-
2578	61.2989	kd	CGS001-10857	PGRMC1	-
2581	61.2672	kd	CGS001-10827	FAM114A2	-
2582	61.2367	kd	CGS001-79581	GPR172A	-
2586	61.2082	kd	CGS001-7024	TFCP2	-
2589	61.1718	kd	CGS001-29074	MRPL18	Mitochondrial ribosomal proteins / large subunits
2591	61.1681	kd	CGS001-9324	HMGN3	High-mobility group / Canonical
2593	61.1509	kd	CGS001-9697	TRAM2	-
2596	61.0965	kd	CGS001-3300	DNAJB2	Heat shock proteins / DNAJ (HSP40)
2600	61.0385	kd	CGS001-10111	RAD50	-
2601	60.9878	kd	CGS001-9	NAT1	-
2602	60.9677	kd	CGS001-23326	USP22	Ubiquitin-specific peptidases
2603	60.9611	kd	CGS001-1363	CPE	Carboxypeptidase A
2607	60.9223	kd	CGS001-2625	GATA3	GATA zinc finger domain containing
2608	60.917	kd	CGS001-6256	RXRA	Retinoid X receptors
2609	60.9143	kd	CGS001-3685	ITGAV	Integrins
2610	60.9131	kd	CGS001-328	APEX1	-
2611	60.8885	kd	CGS001-7099	TLR4	Toll-like receptor family
2615	60.8651	kd	CGS001-3203	HOXA6	Homeoboxes / ANTP class : HOXL subclass
2617	60.8087	kd	CGS001-9318	COPS2	-
2622	60.7265	kd	CGS001-203523	ZNF449	Zinc fingers, C2H2-type
2624	60.7099	kd	CGS001-5653	KLK6	Chymotrypsin
2630	60.5537	kd	CGS001-7905	REEP5	Receptor accessory proteins
2632	60.5416	kd	CGS001-10423	CDIPT	-
2633	60.521	kd	CGS001-3636	INPPL1	Inositol polyphosphate phosphatases
2634	60.4947	kd	CGS001-7165	TPD52L2	-
2635	60.4899	kd	CGS001-55620	STAP2	-
2638	60.4507	kd	CGS001-10475	TRIM38	-
2639	60.4503	kd	CGS001-3269	HRH1	Histamine receptors
2644	60.4183	kd	CGS001-4552	MTRR	-
2651	60.3097	kd	CGS001-23097	CDK19	Cyclin-dependent kinases, CDK8 subfamily
2654	60.2647	kd	CGS001-4856	NOV	-
2660	60.2133	kd	CGS001-865	CBFB	-
2661	60.2026	kd	CGS001-22894	DIS3	-
2662	60.1675	kd	CGS001-136259	KLF14	Kruppel-like transcription factors
2665	60.1392	kd	CGS001-5831	PYCR1	-
2668	60.1065	kd	CGS001-55746	NUP133	-
2670	60.1059	kd	CGS001-6818	SULT1A3	Sulfotransferases, cytosolic
2672	60.077	kd	CGS001-4695	NDUFA2	Mitochondrial respiratory chain complex / Complex I
2676	60.049	kd	CGS001-10096	ACTR3	-
2679	60.038	kd	CGS001-1727	CYB5R3	-
2680	60.012	kd	CGS001-538	ATP7A	ATPases / P-type
2684	59.9861	kd	CGS001-6776	STAT5A	SH2 domain containing
2688	59.8959	kd	CGS001-207	AKT1	Akt (Protein kinase B)
2690	59.8788	kd	CGS001-5607	MAP2K5	MAPKK:STE7 family
2698	59.8295	kd	CGS001-79961	DENND2D	DENN/MADD domain containing
2700	59.7982	kd	CGS001-2673	GFPT1	-
2701	59.7849	kd	CGS001-55612	FERMT1	Fermitins
2706	59.6986	kd	CGS001-147948	ZNF582	Zinc fingers, C2H2-type
2712	59.6396	kd	CGS001-1153	CIRBP	RNA binding motif (RRM) containing
2713	59.6165	kd	CGS001-9314	KLF4	Kruppel-like transcription factors
2715	59.5991	kd	CGS001-51433	ANAPC5	Anaphase promoting complex subunits
2716	59.5842	kd	CGS001-63891	RNF123	RING-type (C3HC4) zinc fingers
2723	59.496	kd	CGS001-10057	ABCC5	ATP binding cassette transporters / subfamily C
2727	59.4611	kd	CGS001-7422	VEGFA	Cytokines and growth factors
2729	59.4269	kd	CGS001-58477	SRPRB	-
2731	59.3567	kd	CGS001-8550	MAPKAPK5	MAPKAPK subfamily
2734	59.2747	kd	CGS001-7525	YES1	Src family
2738	59.1823	kd	CGS001-6793	STK10	SLK subfamily
2742	59.1074	kd	CGS001-10668	CGRRF1	RING-type (C3HC4) zinc fingers
2745	59.0706	kd	CGS001-4637	MYL6	EF-hand domain containing
2746	59.0386	kd	CGS001-23118	TAB2	-
2748	59.0119	kd	CGS001-190	NR0B1	DAX-like receptors
2749	59.0001	kd	CGS001-93487	MAPK1IP1L	-
2750	58.9929	kd	CGS001-51593	SRRT	-
2753	58.9711	kd	CGS001-8841	HDAC3	Histone deacetylases
2758	58.9238	kd	CGS001-513	ATP5D	ATPases / F-type
2762	58.8658	kd	CGS001-54915	YTHDF1	-
2763	58.842	kd	CGS001-4610	MYCL1	-
2764	58.819	kd	CGS001-301	ANXA1	Annexins
2766	58.7871	kd	CGS001-2356	FPGS	-
2771	58.7081	kd	CGS001-5300	PIN1	-
2774	58.68	kd	CGS001-4781	NFIB	-
2781	58.6344	kd	CGS001-7186	TRAF2	RING-type (C3HC4) zinc fingers
2785	58.5892	kd	CGS001-2002	ELK1	ETS Transcription Factors
2788	58.5686	kd	CGS001-92595	ZNF764	Zinc fingers, C2H2-type
2789	58.537	kd	CGS001-59343	SENP2	-
2795	58.499	kd	CGS001-9322	TRIP10	-
2796	58.499	kd	CGS001-4723	NDUFV1	Mitochondrial respiratory chain complex / Complex I
2797	58.4977	kd	CGS001-81894	SLC25A28	Miscellaneous SLC25 mitochondrial transporters
2799	58.4633	kd	CGS001-599	BCL2L2	Serine/threonine phosphatases / Protein phosphatase 1, regulatory subunits
2803	58.4287	kd	CGS001-6046	BRD2	Bromodomain kinase (BRDK) family
2804	58.4201	kd	CGS001-1949	EFNB3	Ephrins
2806	58.4028	kd	CGS001-8322	FZD4	GPCR / Class F : Frizzled receptors
2808	58.3776	kd	CGS001-5479	PPIB	-
2814	58.3186	kd	CGS001-2558	GABRA5	GABA receptors
2817	58.246	kd	CGS001-90655	TGIF2LY	Homeoboxes / TALE class
2820	58.2054	kd	CGS001-1024	CDK8	Cyclin-dependent kinases, CDK8 subfamily
2822	58.1882	kd	CGS001-64135	IFIH1	-
2827	58.1308	kd	CGS001-10482	NXF1	-
2828	58.0965	kd	CGS001-1195	CLK1	CDC-like kinases
2830	58.0814	kd	CGS001-5793	PTPRG	Receptor tyrosine phosphatases (RTP)
2831	58.0723	kd	CGS001-7391	USF1	Basic helix-loop-helix proteins
2833	58.0381	kd	CGS001-6428	SRSF3	RNA binding motif (RRM) containing
2838	57.9785	kd	CGS001-23410	SIRT3	Histone deacetylases (HDACs)
2839	57.973	kd	CGS001-6004	RGS16	Regulators of G-protein signaling
2840	57.9617	kd	CGS001-23564	DDAH2	Dimethylarginine dimethylaminohydrolases
2843	57.8943	kd	CGS001-6119	RPA3	-
2849	57.8524	kd	CGS001-3569	IL6	Interferons
2850	57.8482	kd	CGS001-7052	TGM2	Transglutaminases
2852	57.7992	kd	CGS001-2050	EPHB4	Type XIII RTKs: Ephrin receptor family
2856	57.7269	kd	CGS001-2623	GATA1	GATA zinc finger domain containing
2861	57.6562	kd	CGS001-9063	PIAS2	Zinc fingers, MIZ-type
2864	57.5988	kd	CGS001-3034	HAL	-
2865	57.5976	kd	CGS001-1019	CDK4	Cyclin-dependent kinases, CDK4 subfamily
2867	57.5347	kd	CGS001-10477	UBE2E3	Ubiquitin-conjugating enzymes E2
2868	57.5016	kd	CGS001-3459	IFNGR1	Interferon receptor family
2870	57.4888	kd	CGS001-7057	THBS1	-
2872	57.4404	kd	CGS001-1155	TBCB	-
2874	57.4221	kd	CGS001-117608	ZNF354B	Zinc fingers, C2H2-type
2879	57.3868	kd	CGS001-57661	PHRF1	Zinc fingers, PHD-type
2880	57.375	kd	CGS001-9519	TBPL1	-
2881	57.3744	kd	CGS001-5167	ENPP1	-
2884	57.3447	kd	CGS001-344561	GPR148	GPCR / Class A : Orphans
2885	57.3325	kd	CGS001-8566	PDXK	-
2888	57.306	kd	CGS001-5636	PRPSAP2	-
2892	57.259	kd	CGS001-7917	BAG6	-
2894	57.245	kd	CGS001-2197	FAU	S ribosomal proteins
2895	57.2373	kd	CGS001-8915	BCL10	-
2897	57.2155	kd	CGS001-7079	TIMP4	-
2900	57.1741	kd	CGS001-10645	CAMKK2	Meta subfamily
2901	57.1715	kd	CGS001-4144	MAT2A	-
2903	57.123	kd	CGS001-83729	INHBE	-
2904	57.1202	kd	CGS001-27076	LYPD3	-
2906	57.0702	kd	CGS001-54546	RNF186	RING-type (C3HC4) zinc fingers
2907	57.0702	kd	CGS001-474354	LRRC18	-
2908	57.067	kd	CGS001-2021	ENDOG	-
2909	57.0655	kd	CGS001-23239	PHLPP1	Pleckstrin homology (PH) domain containing
2910	56.9794	kd	CGS001-54438	GFOD1	-
2914	56.9268	kd	CGS001-11179	ZNF277	-
2915	56.9184	kd	CGS001-3718	JAK3	Janus kinase (JakA) family
2922	56.8852	kd	CGS001-10928	RALBP1	-
2923	56.872	kd	CGS001-10623	POLR3C	RNA polymerase subunits
2925	56.8587	kd	CGS001-5134	PDCD2	Zinc fingers, MYND-type
2929	56.804	kd	CGS001-4923	NTSR1	GPCR / Class A : Neurotensin receptors
2931	56.7313	kd	CGS001-6774	STAT3	SH2 domain containing
2932	56.7194	kd	CGS001-1508	CTSB	Cathepsins
2933	56.6893	kd	CGS001-23534	TNPO3	Importins
2937	56.6176	kd	CGS001-4547	MTTP	-
2939	56.5762	kd	CGS001-6195	RPS6KA1	RSK subfamily
2941	56.513	kd	CGS001-467	ATF3	basic leucine zipper proteins
2942	56.5089	kd	CGS001-56922	MCCC1	-
2945	56.4762	kd	CGS001-1806	DPYD	-
2946	56.4538	kd	CGS001-1080	CFTR	ATP binding cassette transporters / subfamily C
2947	56.4431	kd	CGS001-64080	RBKS	-
2951	56.385	kd	CGS001-8751	ADAM15	ADAM metallopeptidase domain containing
2952	56.3787	kd	CGS001-3815	KIT	Type III RTKs: PDGFR, CSFR, Kit, FLT3 receptor family
2953	56.3532	kd	CGS001-79862	ZNF669	Zinc fingers, C2H2-type
2955	56.3125	kd	CGS001-3775	KCNK1	Two-P potassium channels
2956	56.3008	kd	CGS001-2805	GOT1	-
2959	56.2403	kd	CGS001-6850	SYK	Syk family
2962	56.1977	kd	CGS001-4722	NDUFS3	Mitochondrial respiratory chain complex / Complex I
2963	56.1965	kd	CGS001-5707	PSMD1	Proteasome subunits
2968	56.1584	kd	CGS001-8202	NCOA3	Histone acetyltransferases
2969	56.1508	kd	CGS001-8031	NCOA4	-
2970	56.1361	kd	CGS001-3308	HSPA4	Heat shock proteins / HSP70
2973	56.0816	kd	CGS001-7428	VHL	-
2975	56.0465	kd	CGS001-5915	RARB	Retinoic acid receptors
2977	56.015	kd	CGS001-7319	UBE2A	Ubiquitin-conjugating enzymes E2
2978	55.9961	kd	CGS001-5361	PLXNA1	Plexins
2979	55.967	kd	CGS001-65217	PCDH15	Cadherins / Cadherin-related
2980	55.9428	kd	CGS001-8678	BECN1	-
2984	55.8843	kd	CGS001-4043	LRPAP1	-
2986	55.8809	kd	CGS001-79733	E2F8	-
2989	55.8355	kd	CGS001-84290	CAPNS2	EF-hand domain containing
2992	55.8201	kd	CGS001-126626	GABPB2	Ankyrin repeat domain containing
3001	55.696	kd	CGS001-5927	KDM5A	Histone demethylases
3003	55.6507	kd	CGS001-54469	ZFAND6	Zinc fingers, AN1-type domain containing
3006	55.6275	kd	CGS001-5832	ALDH18A1	Aldehyde dehydrogenases
3007	55.6045	kd	CGS001-4905	NSF	ATPases / AAA-type
3008	55.5603	kd	CGS001-35	ACADS	-
3009	55.5398	kd	CGS001-2821	GPI	-
3012	55.4965	kd	CGS001-1820	ARID3A	-
3013	55.4931	kd	CGS001-57211	GPR126	Adhesion Class GPCRs
3017	55.4413	kd	CGS001-125950	RAVER1	RNA binding motif (RRM) containing
3023	55.4023	kd	CGS001-23678	SGK3	SGK family
3024	55.3908	kd	CGS001-8737	RIPK1	Receptor interacting protein kinase (RIPK) family
3025	55.3799	kd	CGS001-8431	NR0B2	DAX-like receptors
3027	55.3473	kd	CGS001-4790	NFKB1	NFkappaB transcription factor family
3030	55.266	kd	CGS001-1655	DDX5	DEAD-boxes
3035	55.2033	kd	CGS001-3214	HOXB4	Homeoboxes / ANTP class : HOXL subclass
3037	55.189	kd	CGS001-5217	PFN2	-
3038	55.1788	kd	CGS001-112885	PHF21B	Zinc fingers, PHD-type
3039	55.1772	kd	CGS001-133690	CAPSL	EF-hand domain containing
3041	55.1215	kd	CGS001-8837	CFLAR	Endogenous ligands
3042	55.0935	kd	CGS001-3275	PRMT2	Protein arginine N-methyltransferases
3043	55.0859	kd	CGS001-10765	KDM5B	Histone demethylases
3044	55.0784	kd	CGS001-2152	F3	CD molecules
3045	55.0697	kd	CGS001-5460	POU5F1	Homeoboxes / POU class
3047	55.0601	kd	CGS001-9512	PMPCB	-
3048	55.053	kd	CGS001-9212	AURKB	Aurora kinase
3049	55.0309	kd	CGS001-6548	SLC9A1	SLC9 family of sodium/hydrogen exchangers
3050	55.0288	kd	CGS001-5962	RDX	-
3051	55.0228	kd	CGS001-1128	CHRM1	Cholinergic receptors
3052	54.9337	kd	CGS001-90678	LRSAM1	Sterile alpha motif (SAM) domain containing
3054	54.9147	kd	CGS001-3590	IL11RA	IL-6 receptor family
3055	54.8945	kd	CGS001-3660	IRF2	-
3057	54.8865	kd	CGS001-51460	SFMBT1	Sterile alpha motif (SAM) domain containing
3062	54.8601	kd	CGS001-3481	IGF2	-
3063	54.7818	kd	CGS001-6654	SOS1	Rho guanine nucleotide exchange factors
3064	54.7738	kd	CGS001-50814	NSDHL	Short chain dehydrogenase/reductase superfamily / Extended SDR fold
3065	54.7213	kd	CGS001-4172	MCM3	-
3066	54.7201	kd	CGS001-10953	TOMM34	Tetratricopeptide (TTC) repeat domain containing
3068	54.6899	kd	CGS001-22944	KIN	-
3071	54.575	kd	CGS001-7027	TFDP1	-
3072	54.5749	kd	CGS001-23753	SDF2L1	-
3073	54.5666	kd	CGS001-1027	CDKN1B	-
3074	54.5477	kd	CGS001-2683	B4GALT1	Beta 4-glycosyltransferases
3075	54.4993	kd	CGS001-5184	PEPD	Methionyl aminopeptidase
3077	54.4777	kd	CGS001-6787	NEK4	NIMA (never in mitosis gene a)- related kinase (NEK) family
3079	54.4761	kd	CGS001-7040	TGFB1	Endogenous ligands
3080	54.4581	kd	CGS001-22934	RPIA	-
3083	54.3743	kd	CGS001-23102	TBC1D2B	-
3086	54.3137	kd	CGS001-10906	TRAFD1	-
3087	54.2924	kd	CGS001-2313	FLI1	ETS Transcription Factors
3089	54.2744	kd	CGS001-7090	TLE3	WD repeat domain containing
3091	54.2567	kd	CGS001-2034	EPAS1	Basic helix-loop-helix proteins
3093	54.2405	kd	CGS001-226	ALDOA	-
3094	54.2118	kd	CGS001-2729	GCLC	-
3095	54.2007	kd	CGS001-7105	TSPAN6	Tetraspanins
3096	54.1691	kd	CGS001-55810	FOXJ2	Forkhead boxes
3098	54.1307	kd	CGS001-5918	RARRES1	-
3100	54.0992	kd	CGS001-7490	WT1	Zinc fingers, C2H2-type
3101	54.0889	kd	CGS001-1499	CTNNB1	Catenins
3105	54.0219	kd	CGS001-6926	TBX3	T-boxes
3107	53.997	kd	CGS001-230	ALDOC	-
3108	53.9771	kd	CGS001-1163	CKS1B	-
3109	53.9733	kd	CGS001-11198	SUPT16H	-
3110	53.9291	kd	CGS001-22818	COPZ1	-
3113	53.9167	kd	CGS001-7471	WNT1	Endogenous ligands
3114	53.9151	kd	CGS001-3676	ITGA4	Integrins
3116	53.8859	kd	CGS001-9668	ZNF432	Zinc fingers, C2H2-type
3120	53.8409	kd	CGS001-7323	UBE2D3	Ubiquitin-conjugating enzymes E2
3121	53.8167	kd	CGS001-6337	SCNN1A	Epithelial sodium channels (ENaC)
3123	53.7531	kd	CGS001-65243	ZNF643	-
3125	53.7222	kd	CGS001-2189	FANCG	Fanconi anemia, complementation groups
3127	53.6747	kd	CGS001-54659	UGT1A3	UDP glucuronosyltransferases
3128	53.6744	kd	CGS001-8767	RIPK2	Receptor interacting protein kinase (RIPK) family
3130	53.661	kd	CGS001-6598	SMARCB1	-
3134	53.6342	kd	CGS001-9533	POLR1C	RNA polymerase subunits
3136	53.5914	kd	CGS001-53347	UBASH3A	-
3140	53.4929	kd	CGS001-6775	STAT4	SH2 domain containing
3141	53.4707	kd	CGS001-1025	CDK9	Cyclin-dependent kinases, CDK9 subfamily
3142	53.4623	kd	CGS001-515	ATP5F1	ATPases / F-type
3144	53.4236	kd	CGS001-4176	MCM7	-
3146	53.4086	kd	CGS001-5430	POLR2A	RNA polymerase subunits
3148	53.3883	kd	CGS001-10397	NDRG1	-
3150	53.379	kd	CGS001-111	ADCY5	Adenylate cyclases
3151	53.3749	kd	CGS001-8935	SKAP2	Pleckstrin homology (PH) domain containing
3153	53.3366	kd	CGS001-5982	RFC2	ATPases / AAA-type
3158	53.2794	kd	CGS001-5883	RAD9A	-
3163	53.2304	kd	CGS001-53834	FGFRL1	Immunoglobulin superfamily / I-set domain containing
3164	53.2238	kd	CGS001-126208	ZNF787	Zinc fingers, C2H2-type
3168	53.1386	kd	CGS001-5291	PIK3CB	Phosphatidylinositol kinases
3170	53.0985	kd	CGS001-4191	MDH2	-
3180	53.0145	kd	CGS001-10051	SMC4	Structural maintenance of chromosomes proteins
3183	52.9856	kd	CGS001-5686	PSMA5	Proteasome subunits
3185	52.9481	kd	CGS001-79073	TMEM109	-
3188	52.8843	kd	CGS001-26523	EIF2C1	-
3190	52.8768	kd	CGS001-9290	GPR55	GPCR / Class A : Orphans
3206	52.717	kd	CGS001-6146	RPL22	L ribosomal proteins
3207	52.7139	kd	CGS001-116931	MED12L	-
3209	52.6773	kd	CGS001-116535	MRGPRF	GPCR / Class A : Orphans
3212	52.6027	kd	CGS001-8204	NRIP1	-
3217	52.5308	kd	CGS001-55031	USP47	Ubiquitin-specific peptidases
3219	52.5202	kd	CGS001-2172	FABP6	Fatty acid binding protein family
3221	52.4252	kd	CGS001-29946	SERTAD3	-
3222	52.4179	kd	CGS001-25	ABL1	Abl family
3226	52.3735	kd	CGS001-6856	SYPL1	-
3231	52.3162	kd	CGS001-30836	DNTTIP2	-
3233	52.3009	kd	CGS001-90861	HN1L	-
3235	52.2936	kd	CGS001-5515	PPP2CA	Serine/threonine phosphatases / Protein phosphatase, catalytic subunits
3236	52.2395	kd	CGS001-7520	XRCC5	XRCC DNA Repair
3237	52.2361	kd	CGS001-154	ADRB2	GPCR / Class A : Adrenoceptors : beta
3242	52.1478	kd	CGS001-7311	UBA52	L ribosomal proteins
3246	52.0778	kd	CGS001-4216	MAP3K4	MAPKKK:STE11 family
3247	52.073	kd	CGS001-11105	PRDM7	Zinc fingers, C2H2-type
3251	52.0456	kd	CGS001-10971	YWHAQ	-
3254	51.991	kd	CGS001-9655	SOCS5	SH2 domain containing
3255	51.987	kd	CGS001-6307	MSMO1	Fatty acid hydroxylase domain containing
3256	51.963	kd	CGS001-4482	MSRA	-
3257	51.9499	kd	CGS001-3398	ID2	Basic helix-loop-helix proteins
3259	51.9356	kd	CGS001-54941	RNF125	RING-type (C3HC4) zinc fingers
3264	51.8578	kd	CGS001-9128	PRPF4	WD repeat domain containing
3274	51.7003	kd	CGS001-255738	PCSK9	Subtilisin
3279	51.6389	kd	CGS001-5621	PRNP	CD molecules
3280	51.6224	kd	CGS001-3516	RBPJ	-
3281	51.6203	kd	CGS001-54623	PAF1	-
3284	51.5945	kd	CGS001-6647	SOD1	-
3285	51.5843	kd	CGS001-54925	ZNF434	-
3286	51.5113	kd	CGS001-4097	MAFG	-
3288	51.5099	kd	CGS001-3670	ISL1	Homeoboxes / LIM class
3289	51.5067	kd	CGS001-4720	NDUFS2	Mitochondrial respiratory chain complex / Complex I
3291	51.476	kd	CGS001-2589	GALNT1	Glycosyltransferase family 2 domain containing
3294	51.4242	kd	CGS001-7480	WNT10B	Wingless-type MMTV integration sites
3295	51.4233	kd	CGS001-2976	GTF3C2	General transcription factors
3297	51.3906	kd	CGS001-3157	HMGCS1	Lanosterol biosynthesis pathway
3300	51.3637	kd	CGS001-3673	ITGA2	Integrins
3302	51.3391	kd	CGS001-6622	SNCA	Parkinson disease
3309	51.2789	kd	CGS001-3799	KIF5B	Kinesins
3313	51.1902	kd	CGS001-16	AARS	Aminoacyl tRNA synthetases / Class II
3315	51.17	kd	CGS001-10149	GPR64	Adhesion Class GPCRs
3319	51.1383	kd	CGS001-4303	FOXO4	Forkhead boxes
3320	51.1308	kd	CGS001-10206	TRIM13	RING-type (C3HC4) zinc fingers
3327	51.0141	kd	CGS001-1827	RCAN1	-
3328	51.0137	kd	CGS001-10544	PROCR	CD molecules
3333	50.9636	kd	CGS001-8444	DYRK3	Dyrk2 subfamily
3336	50.8768	kd	CGS001-5920	RARRES3	-
3337	50.8673	kd	CGS001-5682	PSMA1	Proteasome subunits
3343	50.8173	kd	CGS001-170302	ARX	Homeoboxes / PRD class
3345	50.8018	kd	CGS001-976	CD97	Adhesion Class GPCRs
3349	50.7128	kd	CGS001-6832	SUPV3L1	-
3350	50.7038	kd	CGS001-6477	SIAH1	-
3351	50.7006	kd	CGS001-10327	AKR1A1	Aldo-keto reductases
3353	50.682	kd	CGS001-3939	LDHA	-
3356	50.6352	kd	CGS001-4016	LOXL1	-
3358	50.626	kd	CGS001-5170	PDPK1	PDK1 family
3360	50.609	kd	CGS001-22828	SCAF8	RNA binding motif (RRM) containing
3362	50.5923	kd	CGS001-8853	ASAP2	Ankyrin repeat domain containing
3366	50.4781	kd	CGS001-2166	FAAH	Endocannabinoid turnover
3367	50.462	kd	CGS001-7764	ZNF217	Zinc fingers, C2H2-type
3368	50.4614	kd	CGS001-5591	PRKDC	Other PIKK family kinases
3371	50.4481	kd	CGS001-153830	RNF145	RING-type (C3HC4) zinc fingers
3372	50.4241	kd	CGS001-11333	PDAP1	-
3373	50.4224	kd	CGS001-7335	UBE2V1	Ubiquitin-conjugating enzymes E2
3374	50.4012	kd	CGS001-3553	IL1B	Interleukins and interleukin receptors
3376	50.3796	kd	CGS001-665	BNIP3L	-
3383	50.2766	kd	CGS001-3566	IL4R	IL-2 receptor family
3384	50.254	kd	CGS001-675	BRCA2	Fanconi anemia, complementation groups
3386	50.1956	kd	CGS001-10329	TMEM5	-
3387	50.1952	kd	CGS001-5720	PSME1	Proteasome (prosome, macropain) subunits
3388	50.1637	kd	CGS001-23443	SLC35A3	SLC35 family of nucleotide sugar transporters
3389	50.1584	kd	CGS001-1398	CRK	SH2 domain containing
3390	50.1525	kd	CGS001-10574	CCT7	Heat Shock Proteins / Chaperonins
3395	50.0854	kd	CGS001-57407	NMRAL1	Short chain dehydrogenase/reductase superfamily / Atypical members
3397	50.0794	kd	CGS001-6566	SLC16A1	SLC16 family of monocarboxylate transporters
3399	50.0625	kd	CGS001-4698	NDUFA5	Mitochondrial respiratory chain complex / Complex I
3402	50.0186	kd	CGS001-4763	NF1	-
3406	49.9803	kd	CGS001-5310	PKD1	Voltage-gated ion channels / Transient receptor potential cation channels
3409	49.9397	kd	CGS001-9441	MED26	-
3411	49.9388	kd	CGS001-1356	CP	-
3413	49.9298	kd	CGS001-5373	PMM2	-
3418	49.7907	kd	CGS001-1491	CTH	Hydrogen sulphide synthesis
3425	49.6446	kd	CGS001-10165	SLC25A13	Mitochondrial amino acid transporter subfamily
3426	49.6186	kd	CGS001-22978	NT5C2	Adenosine turnover
3427	49.6077	kd	CGS001-727	C5	Endogenous ligands
3428	49.5934	kd	CGS001-32	ACACB	Carboxylases
3430	49.5117	kd	CGS001-8334	HIST1H2AC	Histones / Replication-dependent
3431	49.471	kd	CGS001-56654	NPDC1	-
3432	49.4639	kd	CGS001-55176	SEC61A2	-
3433	49.4464	kd	CGS001-9908	G3BP2	RNA binding motif (RRM) containing
3435	49.4407	kd	CGS001-4255	MGMT	-
3436	49.4396	kd	CGS001-1936	EEF1D	-
3439	49.3604	kd	CGS001-5160	PDHA1	-
3442	49.3226	kd	CGS001-10891	PPARGC1A	RNA binding motif (RRM) containing
3443	49.3053	kd	CGS001-598	BCL2L1	Serine/threonine phosphatases / Protein phosphatase 1, regulatory subunits
3444	49.3039	kd	CGS001-3249	HPN	Serine peptidases / Transmembrane
3445	49.2826	kd	CGS001-664	BNIP3	-
3446	49.2642	kd	CGS001-81034	SLC25A32	Mitochondrial nucleotide transporter subfamily
3447	49.2595	kd	CGS001-56675	NRIP3	-
3449	49.2298	kd	CGS001-1504	CTRB1	-
3452	49.1707	kd	CGS001-1072	CFL1	-
3453	49.1289	kd	CGS001-158	ADSL	-
3454	49.1272	kd	CGS001-84838	ZNF496	Zinc fingers, C2H2-type
3456	49.0819	kd	CGS001-5019	OXCT1	-
3460	49.0352	kd	CGS001-3716	JAK1	Janus kinase (JakA) family
3462	49.0285	kd	CGS001-471	ATIC	-
3467	48.9981	kd	CGS001-2079	ERH	-
3468	48.9565	kd	CGS001-162239	ZFP1	Zinc fingers, C2H2-type
3469	48.9476	kd	CGS001-27154	BRPF3	Non-enzymatic BRD containing proteins
3471	48.927	kd	CGS001-4151	MB	-
3472	48.9216	kd	CGS001-8826	IQGAP1	-
3474	48.8939	kd	CGS001-652	BMP4	Bone morphogenetic proteins
3475	48.8864	kd	CGS001-10379	IRF9	-
3478	48.8494	kd	CGS001-5104	SERPINA5	Serine (or cysteine) peptidase inhibitors
3479	48.8255	kd	CGS001-3265	HRAS	RAS subfamily
3482	48.7822	kd	CGS001-79366	HMGN5	High-mobility group / Canonical
3483	48.7686	kd	CGS001-11040	PIM2	PIM family
3484	48.739	kd	CGS001-2222	FDFT1	Lanosterol biosynthesis pathway
3485	48.7098	kd	CGS001-10694	CCT8	Heat Shock Proteins / Chaperonins
3486	48.701	kd	CGS001-5188	PET112	-
3487	48.6917	kd	CGS001-64215	DNAJC1	Heat shock proteins / DNAJ (HSP40)
3488	48.6614	kd	CGS001-11243	PMF1	-
3490	48.6373	kd	CGS001-8574	AKR7A2	Aldo-keto reductases
3491	48.6086	kd	CGS001-9801	MRPL19	Mitochondrial ribosomal proteins / large subunits
3495	48.5924	kd	CGS001-10488	CREB3	basic leucine zipper proteins
3497	48.5705	kd	CGS001-9020	MAP3K14	MAPKKK:STE-unique family
3498	48.548	kd	CGS001-2944	GSTM1	Glutathione S-transferases / Soluble
3501	48.4732	kd	CGS001-23462	HEY1	Basic helix-loop-helix proteins
3502	48.4685	kd	CGS001-327	APEH	Prolyl oligopeptidase
3503	48.4672	kd	CGS001-54498	SMOX	-
3513	48.4091	kd	CGS001-7374	UNG	-
3519	48.2522	kd	CGS001-54850	FBXL12	F-boxes / Leucine-rich repeats
3523	48.1936	kd	CGS001-31	ACACA	Carboxylases
3530	48.0913	kd	CGS001-1147	CHUK	IKK family
3532	48.0839	kd	CGS001-6714	SRC	Src family
3534	48.0631	kd	CGS001-10797	MTHFD2	-
3535	48.0544	kd	CGS001-55718	POLR3E	RNA polymerase subunits
3536	48.0338	kd	CGS001-999	CDH1	CD molecules
3543	47.91	kd	CGS001-2539	G6PD	-
3544	47.9049	kd	CGS001-10736	SIX2	Homeoboxes / SINE class
3545	47.8782	kd	CGS001-222611	GPR111	Adhesion Class GPCRs
3546	47.871	kd	CGS001-1616	DAXX	-
3547	47.8631	kd	CGS001-1212	CLTB	-
3554	47.7752	kd	CGS001-23476	BRD4	Bromodomain kinase (BRDK) family
3557	47.7562	kd	CGS001-3205	HOXA9	Homeoboxes / ANTP class : HOXL subclass
3559	47.7484	kd	CGS001-11007	CCDC85B	-
3561	47.7238	kd	CGS001-801	CALM1	EF-hand domain containing
3563	47.6915	kd	CGS001-1746	DLX2	Homeoboxes / ANTP class : NKL subclass
3564	47.6697	kd	CGS001-2058	EPRS	Aminoacyl tRNA synthetases / Class I
3566	47.6277	kd	CGS001-9249	DHRS3	Short chain dehydrogenase/reductase superfamily / Classical SDR fold cluster 3
3567	47.6113	kd	CGS001-29959	NRBP1	NRBP family
3568	47.5957	kd	CGS001-3988	LIPA	-
3573	47.5509	kd	CGS001-5992	RFX4	-
3576	47.52	kd	CGS001-7077	TIMP2	-
3580	47.4523	kd	CGS001-23076	RRP1B	-
3582	47.4295	kd	CGS001-4077	NBR1	-
3583	47.4026	kd	CGS001-63933	CCDC90A	-
3586	47.3422	kd	CGS001-6723	SRM	-
3588	47.3232	kd	CGS001-8089	YEATS4	-
3590	47.3101	kd	CGS001-7353	UFD1L	-
3593	47.2789	kd	CGS001-124583	CANT1	-
3596	47.2223	kd	CGS001-847	CAT	-
3599	47.147	kd	CGS001-11182	SLC2A6	Solute carriers
3603	47.0962	kd	CGS001-4094	MAF	-
3607	47.0734	kd	CGS001-5654	HTRA1	Serine peptidases / Serine peptidases
3613	46.9735	kd	CGS001-9604	RNF14	RING-type (C3HC4) zinc fingers
3614	46.9545	kd	CGS001-165140	OXER1	GPCR / Class A : Leukotriene receptors
3616	46.8787	kd	CGS001-55837	EAPP	-
3617	46.8738	kd	CGS001-8803	SUCLA2	-
3618	46.8624	kd	CGS001-8894	EIF2S2	Serine/threonine phosphatases / Protein phosphatase 1, regulatory subunits
3619	46.8529	kd	CGS001-9924	PAN2	Ubiquitin-specific peptidases
3624	46.8174	kd	CGS001-9252	RPS6KA5	MSK subfamily
3628	46.7921	kd	CGS001-983	CDK1	Cyclin-dependent kinases, CDK1 subfamily
3630	46.7597	kd	CGS001-9443	MED7	-
3632	46.7417	kd	CGS001-23786	BCL2L13	-
3633	46.7251	kd	CGS001-3628	INPP1	Inositol polyphosphate phosphatases
3635	46.6909	kd	CGS001-1632	ECI1	-
3636	46.6799	kd	CGS001-23649	POLA2	DNA polymerases
3637	46.6779	kd	CGS001-386724	AMIGO3	Immunoglobulin superfamily / Immunoglobulin-like domain containing
3639	46.6118	kd	CGS001-4651	MYO10	Pleckstrin homology (PH) domain containing
3641	46.5634	kd	CGS001-4947	OAZ2	-
3642	46.5316	kd	CGS001-6936	C2ORF3	-
3643	46.527	kd	CGS001-4775	NFATC3	Nuclear factor of activated T-cells
3644	46.5228	kd	CGS001-4173	MCM4	-
3648	46.4627	kd	CGS001-51444	RNF138	RING-type (C3HC4) zinc fingers
3649	46.4625	kd	CGS001-5663	PSEN1	Presenilin
3650	46.4609	kd	CGS001-7405	UVRAG	-
3653	46.3888	kd	CGS001-7103	TSPAN8	Tetraspanins
3658	46.3304	kd	CGS001-6988	TCTA	-
3659	46.3174	kd	CGS001-81620	CDT1	-
3660	46.315	kd	CGS001-2033	EP300	Chromatin-modifying enzymes / K-acetyltransferases
3661	46.2695	kd	CGS001-1594	CYP27B1	Cytochrome P450s
3662	46.2571	kd	CGS001-8792	TNFRSF11A	Tumour necrosis factor (TNF) receptor family
3663	46.2394	kd	CGS001-5156	PDGFRA	Type III RTKs: PDGFR, CSFR, Kit, FLT3 receptor family
3664	46.2356	kd	CGS001-573	BAG1	-
3666	46.2227	kd	CGS001-2287	FKBP3	-
3667	46.2073	kd	CGS001-10023	FRAT1	-
3669	46.1755	kd	CGS001-7267	TTC3	RING-type (C3HC4) zinc fingers
3673	46.114	kd	CGS001-8027	STAM	-
3674	46.1123	kd	CGS001-64170	CARD9	-
3675	46.1068	kd	CGS001-29978	UBQLN2	Ubiquilin family
3677	46.0535	kd	CGS001-10312	TCIRG1	ATPases / V-type
3681	46.0157	kd	CGS001-150280	HORMAD2	-
3685	45.944	kd	CGS001-60	ACTB	-
3689	45.886	kd	CGS001-10113	PREB	WD repeat domain containing
3694	45.831	kd	CGS001-54677	CROT	-
3696	45.7999	kd	CGS001-5223	PGAM1	-
3702	45.7448	kd	CGS001-3490	IGFBP7	insulin-like growth factor (IGF) binding proteins
3705	45.7022	kd	CGS001-2261	FGFR3	Type V RTKs: FGF (fibroblast growth factor) receptor family
3709	45.6793	kd	CGS001-6625	SNRNP70	RNA binding motif (RRM) containing
3711	45.6635	kd	CGS001-5660	PSAP	Endogenous ligands
3713	45.6413	kd	CGS001-10135	NAMPT	-
3716	45.5734	kd	CGS001-7272	TTK	TTK family
3718	45.5633	kd	CGS001-6919	TCEA2	-
3720	45.5144	kd	CGS001-8517	IKBKG	Zinc fingers, C2HC-type containing
3721	45.4927	kd	CGS001-29775	CARD10	-
3723	45.4459	kd	CGS001-8028	MLLT10	Zinc fingers, PHD-type
3727	45.3765	kd	CGS001-3148	HMGB2	High-mobility group / Canonical
3728	45.3762	kd	CGS001-79921	TCEAL4	-
3729	45.3672	kd	CGS001-4214	MAP3K1	MAPKKK:STE11 family
3732	45.3372	kd	CGS001-6772	STAT1	SH2 domain containing
3733	45.3228	kd	CGS001-64077	LHPP	-
3737	45.2487	kd	CGS001-56005	C19ORF10	-
3738	45.2173	kd	CGS001-2064	ERBB2	Type I RTKs: ErbB (epidermal growth factor) receptor family
3739	45.2161	kd	CGS001-50810	HDGFRP3	-
3741	45.1833	kd	CGS001-8974	P4HA2	-
3742	45.1404	kd	CGS001-399694	SHC4	SH2 domain containing
3747	45.1214	kd	CGS001-8572	PDLIM4	-
3755	44.9727	kd	CGS001-54386	TERF2IP	-
3756	44.9406	kd	CGS001-11325	DDX42	DEAD-boxes
3761	44.8475	kd	CGS001-8625	RFXANK	Ankyrin repeat domain containing
3763	44.7463	kd	CGS001-6897	TARS	Aminoacyl tRNA synthetases / Class II
3764	44.7296	kd	CGS001-4486	MST1R	Type X RTKs: HGF (hepatocyte growth factor) receptor family
3765	44.7204	kd	CGS001-896	CCND3	-
3767	44.6715	kd	CGS001-2745	GLRX	-
3769	44.6551	kd	CGS001-3170	FOXA2	Forkhead boxes
3772	44.6136	kd	CGS001-27113	BBC3	-
3780	44.4365	kd	CGS001-5236	PGM1	-
3782	44.4265	kd	CGS001-2042	EPHA3	Type XIII RTKs: Ephrin receptor family
3784	44.3778	kd	CGS001-178	AGL	-
3785	44.3636	kd	CGS001-760	CA2	Carbonic anhydrases
3786	44.3463	kd	CGS001-384	ARG2	Arginase
3789	44.3171	kd	CGS001-6664	SOX11	SRY (sex determining region Y)-boxes
3792	44.2665	kd	CGS001-6050	RNH1	-
3794	44.2595	kd	CGS001-1644	DDC	Catecholamine turnover
3795	44.2548	kd	CGS001-55825	PECR	Short chain dehydrogenase/reductase superfamily / Classical SDR fold cluster 1
3798	44.2471	kd	CGS001-53343	NUDT9	Nudix motif containing
3803	44.1349	kd	CGS001-9289	GPR56	Adhesion Class GPCRs
3804	44.1145	kd	CGS001-54205	CYCS	-
3807	44.0436	kd	CGS001-152	ADRA2C	GPCR / Class A : Adrenoceptors : alpha
3808	44.0342	kd	CGS001-6443	SGCB	-
3809	44.0312	kd	CGS001-356	FASLG	Tumour necrosis factor (TNF) receptor family
3811	43.9641	kd	CGS001-7251	TSG101	-
3812	43.9622	kd	CGS001-8295	TRRAP	TRRAP subfamily
3814	43.9357	kd	CGS001-9355	LHX2	Homeoboxes / LIM class
3821	43.9094	kd	CGS001-324	APC	Armadillo repeat containing
3824	43.8762	kd	CGS001-3304	HSPA1B	Heat shock proteins / HSP70
3825	43.8729	kd	CGS001-10473	HMGN4	High-mobility group / Canonical
3829	43.8362	kd	CGS001-5432	POLR2C	RNA polymerase subunits
3834	43.7901	kd	CGS001-4267	CD99	CD molecules
3835	43.7838	kd	CGS001-435	ASL	-
3836	43.7163	kd	CGS001-6934	TCF7L2	-
3838	43.6922	kd	CGS001-2260	FGFR1	Type V RTKs: FGF (fibroblast growth factor) receptor family
3840	43.6308	kd	CGS001-7697	ZNF138	Zinc fingers, C2H2-type
3848	43.4869	kd	CGS001-80762	NDFIP1	-
3849	43.4859	kd	CGS001-5709	PSMD3	Proteasome (prosome, macropain) subunits
3851	43.4639	kd	CGS001-3487	IGFBP4	insulin-like growth factor (IGF) binding proteins
3852	43.4627	kd	CGS001-2494	NR5A2	Fushi tarazu F1-like receptors
3854	43.4449	kd	CGS001-57665	RDH14	Short chain dehydrogenase/reductase superfamily / Classical SDR fold cluster 2
3855	43.4424	kd	CGS001-9568	GABBR2	GABA receptors
3857	43.4253	kd	CGS001-2244	FGB	Endogenous ligands
3860	43.4017	kd	CGS001-3710	ITPR3	Ion channels / Inositol triphosphate receptors
3861	43.3916	kd	CGS001-23466	CBX6	-
3862	43.3819	kd	CGS001-2643	GCH1	-
3863	43.3654	kd	CGS001-9124	PDLIM1	-
3864	43.3394	kd	CGS001-26054	SENP6	Ulp1 endopeptidase
3866	43.3293	kd	CGS001-80818	ZNF436	Zinc fingers, C2H2-type
3867	43.3227	kd	CGS001-4067	LYN	Src family
3868	43.3143	kd	CGS001-1184	CLCN5	Ion channels / Chloride channels : Voltage-sensitive
3870	43.2869	kd	CGS001-8985	PLOD3	-
3871	43.2586	kd	CGS001-23223	RRP12	-
3874	43.2349	kd	CGS001-11124	FAF1	UBX domain containing
3875	43.2288	kd	CGS001-142	PARP1	Poly (ADP-ribose) polymerases
3876	43.2262	kd	CGS001-7013	TERF1	-
3877	43.2014	kd	CGS001-50	ACO2	-
3878	43.1928	kd	CGS001-23588	KLHDC2	-
3879	43.192	kd	CGS001-7750	ZMYM2	Zinc fingers, MYM type
3880	43.188	kd	CGS001-3028	HSD17B10	Short chain dehydrogenase/reductase superfamily / Classical SDR fold cluster 1
3883	43.117	kd	CGS001-3597	IL13RA1	IL-2 receptor family
3886	43.0726	kd	CGS001-9967	THRAP3	-
3887	43.0561	kd	CGS001-2059	EPS8	-
3890	43.0363	kd	CGS001-7016	TESK1	TESK subfamily
3891	43.0081	kd	CGS001-3845	KRAS	RAS subfamily
3893	42.987	kd	CGS001-811	CALR	-
3897	42.9226	kd	CGS001-8777	MPDZ	-
3900	42.8985	kd	CGS001-8558	CDK10	Cyclin-dependent kinases, CDK10 subfamily
3904	42.8455	kd	CGS001-5025	P2RX4	Ligand-gated ion channels / Purinergic receptors, ionotropic
3907	42.7987	kd	CGS001-10250	SRRM1	-
3908	42.7574	kd	CGS001-5603	MAPK13	MAPK:p38 subfamily
3910	42.7196	kd	CGS001-64783	RBM15	RNA binding motif (RRM) containing
3912	42.6805	kd	CGS001-6233	RPS27A	S ribosomal proteins
3916	42.6301	kd	CGS001-54732	TMED9	-
3918	42.6223	kd	CGS001-9126	SMC3	Structural maintenance of chromosomes proteins
3919	42.6087	kd	CGS001-5891	MOK	RCK family
3920	42.6069	kd	CGS001-1666	DECR1	Short chain dehydrogenase/reductase superfamily / Classical SDR fold cluster 1
3922	42.5967	kd	CGS001-7431	VIM	Intermediate filaments type III
3924	42.5856	kd	CGS001-8659	ALDH4A1	Aldehyde dehydrogenases
3925	42.5615	kd	CGS001-10097	ACTR2	-
3927	42.5602	kd	CGS001-3791	KDR	Type IV RTKs: VEGF (vascular endothelial growth factor) receptor family
3928	42.5461	kd	CGS001-56882	CDC42SE1	-
3930	42.5119	kd	CGS001-7150	TOP1	DNA Topoisomerases
3932	42.4997	kd	CGS001-3172	HNF4A	Hepatocyte nuclear factor-4 receptors
3933	42.4872	kd	CGS001-4792	NFKBIA	Ankyrin repeat domain containing
3934	42.4825	kd	CGS001-2852	GPER	-
3936	42.4517	kd	CGS001-6048	RNF5	RING-type (C3HC4) zinc fingers
3937	42.4453	kd	CGS001-571	BACH1	BTB/POZ domain containing
3942	42.4284	kd	CGS001-9200	PTPLA	-
3943	42.3982	kd	CGS001-3217	HOXB7	Homeoboxes / ANTP class : HOXL subclass
3944	42.3973	kd	CGS001-1105	CHD1	-
3945	42.3748	kd	CGS001-8634	RTCD1	-
3946	42.3612	kd	CGS001-55748	CNDP2	Carnosine dipeptidase
3951	42.2701	kd	CGS001-54600	UGT1A9	UDP glucuronosyltransferases
3955	42.2267	kd	CGS001-2909	ARHGAP35	Rho GTPase activating proteins
3961	42.1244	kd	CGS001-50865	HEBP1	Endogenous ligands
3962	42.1186	kd	CGS001-271	AMPD2	-
3965	42.0604	kd	CGS001-1606	DGKA	EF-hand domain containing
3966	42.0317	kd	CGS001-117289	TAGAP	Rho GTPase activating proteins
3974	41.8609	kd	CGS001-2950	GSTP1	Glutathione S-transferases
3975	41.8531	kd	CGS001-9589	WTAP	-
3977	41.8469	kd	CGS001-3161	HMMR	CD molecules
3980	41.7794	kd	CGS001-29105	C16ORF80	-
3990	41.626	kd	CGS001-10038	PARP2	Poly (ADP-ribose) polymerases
3993	41.4931	kd	CGS001-147949	ZNF583	Zinc fingers, C2H2-type
3995	41.4565	kd	CGS001-59350	RXFP1	GPCR / Class A : Relaxin family peptide receptors
3997	41.4428	kd	CGS001-3612	IMPA1	Inositol monophosphatase
4005	41.4078	kd	CGS001-36	ACADSB	-
4007	41.3969	kd	CGS001-10921	RNPS1	RNA binding motif (RRM) containing
4010	41.3443	kd	CGS001-5533	PPP3CC	Serine/threonine phosphatases / Protein phosphatase, catalytic subunits
4011	41.3351	kd	CGS001-2760	GM2A	-
4012	41.3012	kd	CGS001-90649	ZNF486	Zinc fingers, C2H2-type
4013	41.2862	kd	CGS001-6813	STXBP2	-
4014	41.2558	kd	CGS001-6567	SLC16A2	SLC16 family of monocarboxylate transporters
4018	41.173	kd	CGS001-3643	INSR	Type II RTKs: Insulin receptor family
4019	41.1398	kd	CGS001-51727	CMPK1	-
4020	41.1378	kd	CGS001-3708	ITPR1	Ion channels / Inositol triphosphate receptors
4024	41.0732	kd	CGS001-9326	ZNHIT3	Zinc fingers, HIT-type
4026	41.036	kd	CGS001-204	AK2	Adenylate kinases
4027	41.0107	kd	CGS001-3651	PDX1	Homeoboxes / ANTP class : HOXL subclass
4029	41.0053	kd	CGS001-25799	ZNF324	Zinc fingers, C2H2-type
4032	40.9559	kd	CGS001-80314	EPC1	-
4036	40.921	kd	CGS001-9231	DLG5	-
4037	40.8722	kd	CGS001-3212	HOXB2	Homeoboxes / ANTP class : HOXL subclass
4040	40.827	kd	CGS001-55556	ENOSF1	-
4042	40.7853	kd	CGS001-1534	CYB561	Cytochrome b genes
4043	40.7741	kd	CGS001-25839	COG4	Components of oligomeric golgi complex
4044	40.7727	kd	CGS001-146540	ZNF785	Zinc fingers, C2H2-type
4048	40.7035	kd	CGS001-80204	FBXO11	Protein arginine N-methyltransferases
4050	40.6651	kd	CGS001-51079	NDUFA13	Mitochondrial respiratory chain complex / Complex I
4051	40.6564	kd	CGS001-2130	EWSR1	RNA binding motif (RRM) containing
4053	40.6479	kd	CGS001-10048	RANBP9	-
4055	40.6356	kd	CGS001-1841	DTYMK	-
4056	40.6335	kd	CGS001-57787	MARK4	MARK subfamily
4063	40.5338	kd	CGS001-831	CAST	-
4067	40.5117	kd	CGS001-5106	PCK2	-
4070	40.4494	kd	CGS001-55206	SBNO1	-
4071	40.407	kd	CGS001-59348	ZNF350	Zinc fingers, C2H2-type
4072	40.3948	kd	CGS001-147807	ZNF524	Zinc fingers, C2H2-type
4077	40.3544	kd	CGS001-10450	PPIE	RNA binding motif (RRM) containing
4078	40.3319	kd	CGS001-9258	MFHAS1	-
4080	40.3058	kd	CGS001-10672	GNA13	-
4081	40.3015	kd	CGS001-162699	TCEB3C	-
4083	40.2684	kd	CGS001-478	ATP1A3	ATPases / P-type
4085	40.2401	kd	CGS001-4193	MDM2	-
4086	40.2275	kd	CGS001-1994	ELAVL1	RNA binding motif (RRM) containing
4087	40.2042	kd	CGS001-7153	TOP2A	DNA Topoisomerases
4088	40.2009	kd	CGS001-5331	PLCB3	Phosphoinositide-specific phospholipase C
4089	40.1415	kd	CGS001-169270	ZNF596	Zinc fingers, C2H2-type
4090	40.1379	kd	CGS001-5775	PTPN4	Protein tyrosine phosphatases
4092	40.1142	kd	CGS001-28960	DCPS	-
4094	40.0984	kd	CGS001-1611	DAP	-
4096	40.02	kd	CGS001-11215	AKAP11	A-kinase anchor proteins
4099	39.9668	kd	CGS001-387129	NPSR1	GPCR / Class A : Neuropeptide receptors : S
4101	39.9544	kd	CGS001-6499	SKIV2L	-
4103	39.9305	kd	CGS001-23300	ATMIN	Zinc fingers, C2H2-type
4105	39.9001	kd	CGS001-1975	EIF4B	RNA binding motif (RRM) containing
4106	39.8971	kd	CGS001-5052	PRDX1	-
4110	39.8478	kd	CGS001-30849	PIK3R4	Phosphatidylinositol kinases
4111	39.8455	kd	CGS001-9805	SCRN1	-
4112	39.8438	kd	CGS001-2100	ESR2	Estrogen receptors
4113	39.8368	kd	CGS001-6184	RPN1	-
4116	39.8172	kd	CGS001-1643	DDB2	WD repeat domain containing
4119	39.7496	kd	CGS001-3725	JUN	basic leucine zipper proteins
4125	39.6698	kd	CGS001-602	BCL3	Ankyrin repeat domain containing
4129	39.6326	kd	CGS001-150	ADRA2A	GPCR / Class A : Adrenoceptors : alpha
4133	39.5279	kd	CGS001-8804	CREG1	-
4142	39.4253	kd	CGS001-22933	SIRT2	Histone deacetylases
4143	39.4089	kd	CGS001-23549	DNPEP	Aminopeptidase I
4144	39.4083	kd	CGS001-6883	TAF12	-
4145	39.3966	kd	CGS001-5900	RALGDS	-
4148	39.2727	kd	CGS001-117581	TWIST2	Basic helix-loop-helix proteins
4151	39.1856	kd	CGS001-3925	STMN1	-
4152	39.1813	kd	CGS001-199777	ZNF626	Zinc fingers, C2H2-type
4153	39.178	kd	CGS001-2961	GTF2E2	General transcription factors
4155	39.1402	kd	CGS001-3575	IL7R	IL-2 receptor family
4159	39.0861	kd	CGS001-4090	SMAD5	SMADs
4162	39.0376	kd	CGS001-5744	PTHLH	Endogenous ligands
4164	39.0299	kd	CGS001-57761	TRIB3	Trbl family
4165	38.9824	kd	CGS001-149233	IL23R	IL-12 receptor family
4166	38.9721	kd	CGS001-7486	WRN	-
4168	38.9701	kd	CGS001-7167	TPI1	-
4169	38.9663	kd	CGS001-993	CDC25A	Protein tyrosine phosphatases / Class III Cys-based PTPs
4170	38.9638	kd	CGS001-836	CASP3	Caspases
4172	38.945	kd	CGS001-84159	ARID5B	-
4173	38.9219	kd	CGS001-2280	FKBP1A	Cis-trans-isomerases
4174	38.9136	kd	CGS001-10730	YME1L1	ATPases / AAA-type
4175	38.8873	kd	CGS001-6240	RRM1	Ribonucleoside-diphosphate reductases
4176	38.8616	kd	CGS001-53831	GPR84	GPCR / Class A : Fatty acid receptors
4181	38.77	kd	CGS001-593	BCKDHA	-
4184	38.7025	kd	CGS001-5469	MED1	-
4185	38.7005	kd	CGS001-55139	ANKZF1	Ankyrin repeat domain containing
4186	38.6955	kd	CGS001-949	SCARB1	-
4187	38.682	kd	CGS001-2629	GBA	-
4192	38.6326	kd	CGS001-5610	EIF2AK2	Other PEK family kinases
4193	38.6295	kd	CGS001-3661	IRF3	-
4198	38.5607	kd	CGS001-2242	FES	Fer family
4200	38.5308	kd	CGS001-930	CD19	CD molecules
4202	38.5137	kd	CGS001-84971	ATG4D	-
4203	38.513	kd	CGS001-79724	ZNF768	Zinc fingers, C2H2-type
4204	38.5073	kd	CGS001-5573	PRKAR1A	Protein kinase A
4207	38.4204	kd	CGS001-8805	TRIM24	TIF1 family
4208	38.4005	kd	CGS001-83637	ZMIZ2	Zinc fingers, MIZ-type
4209	38.3876	kd	CGS001-55662	HIF1AN	-
4210	38.3563	kd	CGS001-3127	HLA-DRB5	Immunoglobulin superfamily / C1-set domain containing
4213	38.3295	kd	CGS001-2119	ETV5	ETS Transcription Factors
4214	38.3213	kd	CGS001-116519	APOA5	Apolipoproteins
4217	38.2484	kd	CGS001-11343	MGLL	Endocannabinoid turnover
4221	38.1434	kd	CGS001-38	ACAT1	Lanosterol biosynthesis pathway
4224	38.1073	kd	CGS001-1509	CTSD	Cathepsins
4226	38.089	kd	CGS001-7108	TM7SF2	-
4227	38.0823	kd	CGS001-637	BID	Endogenous ligands
4230	38.0515	kd	CGS001-3251	HPRT1	-
4233	37.995	kd	CGS001-6605	SMARCE1	-
4234	37.982	kd	CGS001-283383	GPR133	Adhesion Class GPCRs
4238	37.9281	kd	CGS001-7086	TKT	-
4239	37.9127	kd	CGS001-6500	SKP1	-
4241	37.9043	kd	CGS001-3895	KTN1	-
4243	37.8894	kd	CGS001-4233	MET	Type X RTKs: HGF (hepatocyte growth factor) receptor family
4244	37.8794	kd	CGS001-23291	FBXW11	F-boxes / WD-40 domains
4246	37.8665	kd	CGS001-2247	FGF2	Endogenous ligands
4249	37.8311	kd	CGS001-23355	VPS8	-
4251	37.8029	kd	CGS001-7249	TSC2	-
4252	37.7979	kd	CGS001-8525	DGKZ	-
4262	37.6575	kd	CGS001-64863	METTL4	-
4263	37.6549	kd	CGS001-5198	PFAS	-
4267	37.5822	kd	CGS001-3635	INPP5D	Inositol polyphosphate phosphatases
4271	37.5531	kd	CGS001-79885	HDAC11	Histone deacetylases
4278	37.3626	kd	CGS001-2768	GNA12	-
4279	37.354	kd	CGS001-1399	CRKL	SH2 domain containing
4281	37.3354	kd	CGS001-9246	UBE2L6	Ubiquitin-conjugating enzymes E2
4283	37.2941	kd	CGS001-4329	ALDH6A1	Aldehyde dehydrogenases
4285	37.2844	kd	CGS001-10109	ARPC2	Actin related protein 2/3 complex subunits
4286	37.264	kd	CGS001-2212	FCGR2A	CD molecules
4290	37.1952	kd	CGS001-5332	PLCB4	Phosphoinositide-specific phospholipase C
4292	37.1805	kd	CGS001-5950	RBP4	Lipocalins
4296	37.0907	kd	CGS001-25801	GCA	EF-hand domain containing
4299	37.0393	kd	CGS001-3693	ITGB5	Integrins
4301	37.0318	kd	CGS001-57167	SALL4	Zinc fingers, C2H2-type
4302	37.0318	kd	CGS001-1030	CDKN2B	-
4304	37.0005	kd	CGS001-8714	ABCC3	ATP binding cassette transporters / subfamily C
4306	36.9457	kd	CGS001-2886	GRB7	Pleckstrin homology (PH) domain containing
4307	36.9427	kd	CGS001-55148	UBR7	Ubiquitin protein ligase E3 component n-recognins
4308	36.916	kd	CGS001-2	A2M	-
4309	36.8994	kd	CGS001-1386	ATF2	basic leucine zipper proteins
4310	36.8906	kd	CGS001-5649	RELN	-
4313	36.8128	kd	CGS001-826	CAPNS1	EF-hand domain containing
4319	36.7208	kd	CGS001-965	CD58	CD molecules
4320	36.7129	kd	CGS001-29850	TRPM5	Transient Receptor Potential channels
4322	36.6965	kd	CGS001-355	FAS	Tumour necrosis factor (TNF) receptor family
4323	36.6916	kd	CGS001-6416	MAP2K4	MAPKK:STE7 family
4324	36.6744	kd	CGS001-8644	AKR1C3	Prostaglandin synthases
4327	36.6069	kd	CGS001-5048	PAFAH1B1	WD repeat domain containing
4330	36.5275	kd	CGS001-293	SLC25A6	Mitochondrial nucleotide transporter subfamily
4331	36.4871	kd	CGS001-5080	PAX6	Paired boxes
4335	36.4618	kd	CGS001-3306	HSPA2	Heat shock proteins / HSP70
4336	36.4559	kd	CGS001-115509	ZNF689	Zinc fingers, C2H2-type
4338	36.3683	kd	CGS001-5054	SERPINE1	Serine (or cysteine) peptidase inhibitors
4345	36.2429	kd	CGS001-23014	FBXO21	F-boxes / other
4346	36.2424	kd	CGS001-3486	IGFBP3	insulin-like growth factor (IGF) binding proteins
4347	36.2264	kd	CGS001-8738	CRADD	-
4348	36.2121	kd	CGS001-4773	NFATC2	Nuclear factor of activated T-cells
4349	36.2026	kd	CGS001-10628	TXNIP	-
4350	36.196	kd	CGS001-8607	RUVBL1	ATPases / AAA-type
4354	36.1526	kd	CGS001-58190	CTDSP1	Serine/threonine phosphatases / CTD aspartate-based phosphatases
4355	36.142	kd	CGS001-6603	SMARCD2	-
4360	36.0501	kd	CGS001-5781	PTPN11	Protein tyrosine phosphatases
4366	35.9241	kd	CGS001-2115	ETV1	ETS Transcription Factors
4367	35.9114	kd	CGS001-10950	BTG3	-
4368	35.8762	kd	CGS001-9111	NMI	-
4375	35.775	kd	CGS001-11340	EXOSC8	-
4382	35.6232	kd	CGS001-6223	RPS19	S ribosomal proteins
4384	35.601	kd	CGS001-317701	VN1R2	GPCR / Unclassified : Vomeronasal receptors, type 1
4385	35.593	kd	CGS001-5981	RFC1	ATPases / AAA-type
4387	35.5666	kd	CGS001-390980	ZNF805	Zinc fingers, C2H2-type
4389	35.5647	kd	CGS001-11129	CLASRP	-
4392	35.4818	kd	CGS001-6364	CCL20	Chemokine ligands
4393	35.4634	kd	CGS001-84435	GPR123	Adhesion Class GPCRs
4396	35.4039	kd	CGS001-8050	PDHX	-
4397	35.3857	kd	CGS001-89910	UBE3B	-
4398	35.3805	kd	CGS001-2153	F5	Blood coagulation components
4399	35.3668	kd	CGS001-10559	SLC35A1	SLC35 family of nucleotide sugar transporters
4405	35.2774	kd	CGS001-4141	MARS	Aminoacyl tRNA synthetases / Class I
4408	35.2455	kd	CGS001-8651	SOCS1	SH2 domain containing
4409	35.245	kd	CGS001-1468	SLC25A10	Mitochondrial di- and tri-carboxylic acid transporter subfamily
4410	35.2382	kd	CGS001-3421	IDH3G	-
4411	35.2318	kd	CGS001-7132	TNFRSF1A	Tumour necrosis factor (TNF) receptor family
4413	35.201	kd	CGS001-27244	SESN1	-
4415	35.1788	kd	CGS001-23047	PDS5B	-
4418	35.1484	kd	CGS001-2919	CXCL1	Endogenous ligands
4419	35.1297	kd	CGS001-9070	ASH2L	Zinc fingers, PHD-type
4420	35.1004	kd	CGS001-3169	FOXA1	Forkhead boxes
4422	35.0686	kd	CGS001-326	AIRE	Zinc fingers, PHD-type
4423	35.063	kd	CGS001-4208	MEF2C	Myocyte enhancer factors
4424	35.047	kd	CGS001-55379	LRRC59	-
4425	35.0295	kd	CGS001-9886	RHOBTB1	BTB/POZ domain containing
4426	35.0242	kd	CGS001-57798	GATAD1	GATA zinc finger domain containing
4428	34.9744	kd	CGS001-11065	UBE2C	Ubiquitin-conjugating enzymes E2
4433	34.8927	kd	CGS001-10452	TOMM40	-
4435	34.8441	kd	CGS001-26472	PPP1R14B	Serine/threonine phosphatases / Protein phosphatase 1, regulatory subunits
4436	34.8432	kd	CGS001-285220	EPHA6	Type XIII RTKs: Ephrin receptor family
4437	34.821	kd	CGS001-25793	FBXO7	F-boxes / other
4439	34.8089	kd	CGS001-169436	C9ORF96	-
4441	34.7252	kd	CGS001-26292	MYCBP	-
4444	34.6911	kd	CGS001-2908	NR3C1	3-Ketosteroid receptors
4447	34.6765	kd	CGS001-58495	OVOL2	Zinc fingers, C2H2-type
4449	34.6607	kd	CGS001-103	ADAR	-
4450	34.6572	kd	CGS001-91304	C19ORF6	-
4452	34.5834	kd	CGS001-57406	ABHD6	Abhydrolase domain containing
4453	34.5617	kd	CGS001-468	ATF4	basic leucine zipper proteins
4456	34.5216	kd	CGS001-7879	RAB7A	RAB, member RAS oncogene
4460	34.4918	kd	CGS001-1810	DR1	-
4462	34.4419	kd	CGS001-6583	SLC22A4	Organic zwitterions/cation transporters (OCTN)
4463	34.4364	kd	CGS001-4707	NDUFB1	Mitochondrial respiratory chain complex / Complex I
4464	34.4243	kd	CGS001-10691	GMEB1	-
4468	34.3702	kd	CGS001-143187	VTI1A	-
4470	34.3259	kd	CGS001-51174	TUBD1	Tubulins
4472	34.2546	kd	CGS001-50808	AK3	-
4475	34.1956	kd	CGS001-275	AMT	-
4476	34.1945	kd	CGS001-7357	UGCG	Glycosyltransferase family 2 domain containing
4477	34.1849	kd	CGS001-4190	MDH1	-
4478	34.1637	kd	CGS001-567	B2M	Immunoglobulin superfamily / C1-set domain containing
4479	34.156	kd	CGS001-51548	SIRT6	Histone deacetylases (HDACs)
4482	34.13	kd	CGS001-169792	GLIS3	Zinc fingers, C2H2-type
4483	34.0845	kd	CGS001-5810	RAD1	-
4484	34.0707	kd	CGS001-6513	SLC2A1	Solute carriers
4485	34.0654	kd	CGS001-1196	CLK2	CDC-like kinases
4486	34.0377	kd	CGS001-10401	PIAS3	Zinc fingers, MIZ-type
4488	34.0165	kd	CGS001-4548	MTR	-
4489	34.0026	kd	CGS001-1543	CYP1A1	Cytochrome P450s
4490	33.9857	kd	CGS001-5252	PHF1	Zinc fingers, PHD-type
4497	33.8767	kd	CGS001-3455	IFNAR2	Interferon receptor family
4501	33.8081	kd	CGS001-4323	MMP14	Matrix metallopeptidase
4503	33.7999	kd	CGS001-390212	GPR152	GPCR / Class A : Orphans
4505	33.7452	kd	CGS001-2954	GSTZ1	Glutathione S-transferases / Soluble
4509	33.7088	kd	CGS001-25819	CCRN4L	-
4511	33.6959	kd	CGS001-5531	PPP4C	Serine/threonine phosphatases / Protein phosphatase, catalytic subunits
4513	33.6797	kd	CGS001-3053	SERPIND1	Serine (or cysteine) peptidase inhibitors
4514	33.6661	kd	CGS001-4122	MAN2A2	-
4517	33.5934	kd	CGS001-7483	WNT9A	Wingless-type MMTV integration sites
4521	33.5173	kd	CGS001-3198	HOXA1	Homeoboxes / ANTP class : HOXL subclass
4523	33.4734	kd	CGS001-4221	MEN1	-
4525	33.4328	kd	CGS001-10018	BCL2L11	-
4526	33.4263	kd	CGS001-2057	EPOR	Prolactin receptor family
4528	33.3601	kd	CGS001-3077	HFE	Immunoglobulin superfamily / C1-set domain containing
4531	33.3132	kd	CGS001-1906	EDN1	Endogenous ligands
4536	33.2785	kd	CGS001-7421	VDR	Vitamin D receptors
4539	33.2333	kd	CGS001-5498	PPOX	-
4543	33.0509	kd	CGS001-2147	F2	Endogenous ligands
4545	32.9825	kd	CGS001-5295	PIK3R1	Phosphatidylinositol kinases
4546	32.9611	kd	CGS001-4594	MUT	-
4552	32.8082	kd	CGS001-6646	SOAT1	-
4553	32.8082	kd	CGS001-218	ALDH3A1	Aldehyde dehydrogenases
4554	32.8011	kd	CGS001-7204	TRIO	Rho guanine nucleotide exchange factors
4556	32.7952	kd	CGS001-3093	UBE2K	Ubiquitin-conjugating enzymes E2
4557	32.7894	kd	CGS001-9184	BUB3	WD repeat domain containing
4559	32.7833	kd	CGS001-10657	KHDRBS1	-
4565	32.6747	kd	CGS001-84961	FBXL20	F-boxes / Leucine-rich repeats
4568	32.6246	kd	CGS001-9791	PTDSS1	-
4571	32.5617	kd	CGS001-58499	ZNF462	Zinc fingers, C2H2-type
4577	32.4913	kd	CGS001-5715	PSMD9	Proteasome (prosome, macropain) subunits
4580	32.466	kd	CGS001-2232	FDXR	-
4583	32.4478	kd	CGS001-6118	RPA2	-
4584	32.4249	kd	CGS001-841	CASP8	Caspases
4591	32.1789	kd	CGS001-79722	ANKRD55	Ankyrin repeat domain containing
4593	32.1588	kd	CGS001-51170	HSD17B11	Short chain dehydrogenase/reductase superfamily / Classical SDR fold cluster 3
4595	32.1247	kd	CGS001-23028	KDM1A	Histone demethylase
4597	32.0933	kd	CGS001-196	AHR	Basic helix-loop-helix proteins
4599	32.0451	kd	CGS001-5771	PTPN2	Protein tyrosine phosphatases
4601	32.0212	kd	CGS001-28985	MCTS1	-
4603	32.0192	kd	CGS001-11143	KAT7	Histone acetyltransferases (HATs)
4607	31.9229	kd	CGS001-10390	CEPT1	-
4608	31.8583	kd	CGS001-8148	TAF15	RNA binding motif (RRM) containing
4610	31.8403	kd	CGS001-57504	MTA3	GATA zinc finger domain containing
4611	31.8035	kd	CGS001-4174	MCM5	-
4612	31.7463	kd	CGS001-488	ATP2A2	Calcium-ATPases
4616	31.7198	kd	CGS001-80018	NAA25	N(alpha)-acetyltransferase subunits
4617	31.7172	kd	CGS001-84844	PHF5A	Zinc fingers, PHD-type
4619	31.675	kd	CGS001-10856	RUVBL2	ATPases / AAA-type
4623	31.6607	kd	CGS001-5063	PAK3	PAKA subfamily
4625	31.5989	kd	CGS001-2230	FDX1	-
4627	31.5945	kd	CGS001-1389	CREBL2	basic leucine zipper proteins
4630	31.5295	kd	CGS001-6697	SPR	Short chain dehydrogenase/reductase superfamily / Classical SDR fold cluster 1
4636	31.4193	kd	CGS001-23378	RRP8	-
4641	31.2732	kd	CGS001-221692	PHACTR1	Phosphatase and actin regulators
4642	31.2687	kd	CGS001-7358	UGDH	-
4644	31.2502	kd	CGS001-9770	RASSF2	-
4646	31.2401	kd	CGS001-115201	ATG4A	-
4647	31.2295	kd	CGS001-19	ABCA1	ATP binding cassette transporters / subfamily A
4648	31.213	kd	CGS001-54541	DDIT4	-
4650	31.162	kd	CGS001-57026	PDXP	-
4651	31.1605	kd	CGS001-8784	TNFRSF18	Tumour necrosis factor (TNF) receptor family
4652	31.1599	kd	CGS001-10318	TNIP1	-
4657	31.1081	kd	CGS001-5268	SERPINB5	Serine (or cysteine) peptidase inhibitors
4658	31.0448	kd	CGS001-2185	PTK2B	Serine/threonine phosphatases / Protein phosphatase 1, regulatory subunits
4662	30.9517	kd	CGS001-10621	POLR3F	RNA polymerase subunits
4663	30.9434	kd	CGS001-9826	ARHGEF11	Rho guanine nucleotide exchange factors
4665	30.9332	kd	CGS001-2787	GNG5	-
4670	30.8761	kd	CGS001-8899	PRPF4B	PRP4 subfamily
4672	30.8608	kd	CGS001-9531	BAG3	-
4673	30.8544	kd	CGS001-4976	OPA1	-
4676	30.8121	kd	CGS001-54472	TOLLIP	-
4678	30.7558	kd	CGS001-353322	ANKRD37	Ankyrin repeat domain containing
4680	30.7443	kd	CGS001-90589	ZNF625	Zinc fingers, C2H2-type
4682	30.7062	kd	CGS001-22832	KIAA1009	-
4683	30.682	kd	CGS001-5906	RAP1A	-
4684	30.6603	kd	CGS001-7157	TP53	-
4688	30.6107	kd	CGS001-112398	EGLN2	2-oxoglutarate oxygenases
4692	30.5647	kd	CGS001-662	BNIP1	-
4694	30.5433	kd	CGS001-3122	HLA-DRA	Immunoglobulin superfamily / C1-set domain containing
4696	30.5317	kd	CGS001-5292	PIM1	PIM family
4698	30.4486	kd	CGS001-2837	UTS2R	Urotensin receptor
4699	30.4445	kd	CGS001-3105	HLA-A	Immunoglobulin superfamily / C1-set domain containing
4700	30.4217	kd	CGS001-124961	ZFP3	Zinc fingers, C2H2-type
4701	30.4148	kd	CGS001-5578	PRKCA	Delta subfamily
4702	30.4064	kd	CGS001-5162	PDHB	-
4705	30.3948	kd	CGS001-6427	SRSF2	RNA binding motif (RRM) containing
4707	30.3345	kd	CGS001-10112	KIF20A	Kinesins
4708	30.3237	kd	CGS001-64121	RRAGC	-
4710	30.245	kd	CGS001-563	AZGP1	Immunoglobulin superfamily / C1-set domain containing
4712	30.1948	kd	CGS001-51053	GMNN	-
4715	30.1271	kd	CGS001-10957	PNRC1	-
4718	30.0791	kd	CGS001-7083	TK1	-
4720	30.0067	kd	CGS001-8576	STK16	NAK family
4723	29.8977	kd	CGS001-2289	FKBP5	Tetratricopeptide (TTC) repeat domain containing
4724	29.8084	kd	CGS001-771	CA12	Carbonic anhydrases
4725	29.7983	kd	CGS001-4968	OGG1	-
4729	29.7256	kd	CGS001-4179	CD46	CD molecules
4732	29.7183	kd	CGS001-4850	CNOT4	RNA binding motif (RRM) containing
4733	29.718	kd	CGS001-129685	TAF8	-
4734	29.7001	kd	CGS001-1432	MAPK14	MAPK:p38 subfamily
4738	29.619	kd	CGS001-5306	PITPNA	-
4739	29.6077	kd	CGS001-10166	SLC25A15	Mitochondrial amino acid transporter subfamily
4740	29.6044	kd	CGS001-10608	MXD4	Basic helix-loop-helix proteins
4744	29.4449	kd	CGS001-10142	AKAP9	A-kinase anchor proteins
4746	29.4149	kd	CGS001-874	CBR3	Short chain dehydrogenase/reductase superfamily / Classical SDR fold cluster 1
4748	29.4047	kd	CGS001-8543	LMO4	-
4751	29.373	kd	CGS001-23499	MACF1	EF-hand domain containing
4753	29.2934	kd	CGS001-4801	NFYB	-
4754	29.2444	kd	CGS001-4086	SMAD1	SMADs
4755	29.1811	kd	CGS001-6271	S100A1	EF-hand domain containing
4757	29.1305	kd	CGS001-22955	SCMH1	Sterile alpha motif (SAM) domain containing
4765	28.9617	kd	CGS001-2056	EPO	Endogenous ligands
4769	28.857	kd	CGS001-7780	SLC30A2	SLC30 zinc transporter family
4776	28.652	kd	CGS001-9813	KIAA0494	-
4779	28.5756	kd	CGS001-5337	PLD1	Phosphatidylcholine-specific phospholipase D
4783	28.4682	kd	CGS001-83737	ITCH	-
4785	28.4657	kd	CGS001-55907	CMAS	-
4790	28.3777	kd	CGS001-221	ALDH3B1	Aldehyde dehydrogenases
4792	28.3418	kd	CGS001-56916	SMARCAD1	-
4793	28.3414	kd	CGS001-64175	LEPRE1	-
4796	28.3052	kd	CGS001-266977	GPR110	Adhesion Class GPCRs
4797	28.2966	kd	CGS001-7570	ZNF22	Zinc fingers, C2H2-type
4798	28.2586	kd	CGS001-23512	SUZ12	Zinc fingers, C2H2-type
4799	28.2458	kd	CGS001-3611	ILK	Ankyrin repeat domain containing
4800	28.2036	kd	CGS001-8518	IKBKAP	Elongator acetyltransferase complex subunits
4802	28.1185	kd	CGS001-5805	PTS	-
4803	28.082	kd	CGS001-2237	FEN1	-
4804	28.0513	kd	CGS001-3329	HSPD1	Heat Shock Proteins / Chaperonins
4807	27.958	kd	CGS001-23670	TMEM2	-
4809	27.9379	kd	CGS001-5329	PLAUR	CD molecules
4810	27.9343	kd	CGS001-8766	RAB11A	RAB, member RAS oncogene
4811	27.9044	kd	CGS001-89766	UMODL1	-
4812	27.8781	kd	CGS001-9831	ZNF623	Zinc fingers, C2H2-type
4816	27.8198	kd	CGS001-5445	PON2	Paraoxonases
4817	27.8154	kd	CGS001-200879	LIPH	-
4820	27.7137	kd	CGS001-56848	SPHK2	Sphingosine kinase
4821	27.6664	kd	CGS001-3117	HLA-DQA1	Immunoglobulin superfamily / C1-set domain containing
4823	27.6398	kd	CGS001-10413	YAP1	Hippo Signaling
4825	27.6287	kd	CGS001-63929	XPNPEP3	Methionyl aminopeptidase
4826	27.628	kd	CGS001-2730	GCLM	-
4827	27.626	kd	CGS001-81611	ANP32E	ANP32 acidic nuclear phosphoproteins
4828	27.554	kd	CGS001-546	ATRX	-
4831	27.4649	kd	CGS001-5727	PTCH1	-
4832	27.4028	kd	CGS001-9180	OSMR	IL-6 receptor family
4833	27.4001	kd	CGS001-375	ARF1	ADP-ribosylation factors
4836	27.3632	kd	CGS001-57521	RPTOR	WD repeat domain containing
4837	27.3527	kd	CGS001-4718	NDUFC2	Mitochondrial respiratory chain complex / Complex I
4840	27.2948	kd	CGS001-5366	PMAIP1	-
4841	27.2743	kd	CGS001-10010	TANK	-
4845	27.1611	kd	CGS001-64425	POLR1E	RNA polymerase subunits
4847	27.1005	kd	CGS001-51382	ATP6V1D	ATPases / V-type
4848	27.0892	kd	CGS001-3656	IRAK2	Interleukin-1 receptor-associated kinase (IRAK) family
4849	27.0767	kd	CGS001-55892	MYNN	BTB/POZ domain containing
4850	27.0199	kd	CGS001-2770	GNAI1	-
4853	26.9753	kd	CGS001-151636	DTX3L	RING-type (C3HC4) zinc fingers
4856	26.9513	kd	CGS001-6655	SOS2	Rho guanine nucleotide exchange factors
4857	26.9312	kd	CGS001-10943	MSL3	-
4858	26.8537	kd	CGS001-10084	PQBP1	-
4860	26.8337	kd	CGS001-3559	IL2RA	IL-2 receptor family
4861	26.8211	kd	CGS001-23119	HIC2	BTB/POZ domain containing
4862	26.7842	kd	CGS001-23266	LPHN2	Adhesion Class GPCRs
4863	26.781	kd	CGS001-2099	ESR1	Estrogen receptors
4864	26.7748	kd	CGS001-708	C1QBP	-
4865	26.7642	kd	CGS001-5606	MAP2K3	MAPKK:STE7 family
4866	26.7435	kd	CGS001-4171	MCM2	-
4871	26.6763	kd	CGS001-57018	CCNL1	-
4872	26.5789	kd	CGS001-5624	PROC	Endogenous ligands
4873	26.5738	kd	CGS001-10078	TSSC4	-
4874	26.5728	kd	CGS001-9618	TRAF4	RING-type (C3HC4) zinc fingers
4875	26.5707	kd	CGS001-1719	DHFR	Oxidoreductases
4876	26.5498	kd	CGS001-1066	CES1	Carboxylesterases
4878	26.5169	kd	CGS001-9415	FADS2	Fatty acid desaturases
4880	26.4998	kd	CGS001-4613	MYCN	Basic helix-loop-helix proteins
4881	26.4954	kd	CGS001-5037	PEBP1	-
4883	26.4801	kd	CGS001-4711	NDUFB5	Mitochondrial respiratory chain complex / Complex I
4884	26.4396	kd	CGS001-4149	MAX	Basic helix-loop-helix proteins
4886	26.4216	kd	CGS001-4089	SMAD4	SMADs
4888	26.3779	kd	CGS001-116985	ARAP1	Ankyrin repeat domain containing
4889	26.3767	kd	CGS001-57178	ZMIZ1	Zinc fingers, MIZ-type
4891	26.3284	kd	CGS001-10723	SLC12A7	SLC12 family of cation-coupled chloride transporters
4893	26.2634	kd	CGS001-4717	NDUFC1	Mitochondrial respiratory chain complex / Complex I
[truncated: 1,303 more rows]

## Sheet: S2B
Table S2B List of aspirin-related genes in the eight cell lines
Rank	Score	Type	ID	Name	Description
5	99.7632	kd	CGS001-29880	ALG5	Glycosyltransferase family 2 domain containing
17	99.5279	kd	CGS001-93134	ZNF561	Zinc fingers, C2H2-type
24	99.2895	kd	CGS001-6721	SREBF2	Basic helix-loop-helix proteins
25	99.2895	kd	CGS001-2887	GRB10	Pleckstrin homology (PH) domain containing
31	99.1579	kd	CGS001-1622	DBI	-
36	99.0526	kd	CGS001-9019	MPZL1	Immunoglobulin superfamily / V-set domain containing
41	98.9737	kd	CGS001-1675	CFD	Complement system
51	98.5918	kd	CGS001-330	BIRC3	Inhibitors of apoptosis (IAP) protein family
56	98.4618	kd	CGS001-56654	NPDC1	-
57	98.4325	kd	CGS001-7424	VEGFC	-
58	98.4265	kd	CGS001-3298	HSF2	-
60	98.3947	kd	CGS001-23161	SNX13	Sorting nexins
64	98.3684	kd	CGS001-9111	NMI	-
65	98.3637	kd	CGS001-9638	FEZ1	-
66	98.3158	kd	CGS001-162	AP1B1	-
68	98.2877	kd	CGS001-126295	ZNF57	Zinc fingers, C2H2-type
71	98.2451	kd	CGS001-7168	TPM1	Tropomyosins
77	98.1876	kd	CGS001-65057	ACD	-
87	98.057	kd	CGS001-3705	ITPK1	-
89	98.0397	kd	CGS001-3675	ITGA3	Integrins
91	97.997	kd	CGS001-10362	HMG20B	High mobility group / Non-canonical
95	97.9375	kd	CGS001-79894	ZNF672	Zinc fingers, C2H2-type
102	97.8672	kd	CGS001-8313	AXIN2	-
109	97.7287	kd	CGS001-4728	NDUFS8	Mitochondrial respiratory chain complex / Complex I
115	97.6591	kd	CGS001-1455	CSNK1G2	Casein kinase 1 (CK1) family
126	97.4528	kd	CGS001-1984	EIF5A	-
127	97.4435	kd	CGS001-84634	KISS1R	GPCR / Class A : RF amide peptide receptors
128	97.4211	kd	CGS001-51176	LEF1	-
137	97.1842	kd	CGS001-1440	CSF3	Endogenous ligands
139	97.1053	kd	CGS001-9842	PLEKHM1	Pleckstrin homology (PH) domain containing
140	97.061	kd	CGS001-5159	PDGFRB	Type III RTKs: PDGFR, CSFR, Kit, FLT3 receptor family
143	97.0197	kd	CGS001-9833	MELK	MELK subfamily
148	96.8986	kd	CGS001-3957	LGALS2	Lectins, galactoside-binding
157	96.6622	kd	CGS001-3956	LGALS1	Endogenous ligands
158	96.6614	kd	CGS001-10923	SUB1	-
160	96.5892	kd	CGS001-1646	AKR1C2	Aldo-keto reductases
162	96.5526	kd	CGS001-5646	PRSS3	Serine peptidases / Serine peptidases
163	96.5263	kd	CGS001-9903	KLHL21	BTB/POZ domain containing
164	96.5159	kd	CGS001-51530	ZC3HC1	Zinc fingers, C3HC-type
172	96.3273	kd	CGS001-5277	PIGA	Glycosyltransferase group 1 domain containing
186	96.0588	kd	CGS001-11315	PARK7	Parkinson disease
187	96.0075	kd	CGS001-116512	MRGPRD	GPCR / Class A : Orphans
189	95.9954	kd	CGS001-5900	RALGDS	-
190	95.9927	kd	CGS001-4488	MSX2	Homeoboxes / ANTP class : NKL subclass
193	95.9733	kd	CGS001-3480	IGF1R	Type II RTKs: Insulin receptor family
196	95.9068	kd	CGS001-286530	P2RY8	GPCR / Class A : Purinergic receptors, P2Y
203	95.697	kd	CGS001-7172	TPMT	-
204	95.6808	kd	CGS001-6621	SNAPC4	-
211	95.5306	kd	CGS001-51027	BOLA1	-
217	95.4555	kd	CGS001-5230	PGK1	-
219	95.4029	kd	CGS001-3586	IL10	Interleukins and interleukin receptors
222	95.3639	kd	CGS001-116443	GRIN3A	Glutamate receptors
226	95.311	kd	CGS001-56670	SUCNR1	GPCR / Class A : Orphans
230	95.2676	kd	CGS001-64425	POLR1E	RNA polymerase subunits
236	95.1487	kd	CGS001-6773	STAT2	SH2 domain containing
237	95.1443	kd	CGS001-11168	PSIP1	-
242	95.0482	kd	CGS001-168374	ZNF92	Zinc fingers, C2H2-type
249	94.8559	kd	CGS001-55872	PBK	TOPK family
251	94.843	kd	CGS001-9143	SYNGR3	-
254	94.7658	kd	CGS001-894	CCND2	-
257	94.6934	kd	CGS001-7052	TGM2	Transglutaminases
261	94.6258	kd	CGS001-2592	GALT	-
270	94.4364	kd	CGS001-5836	PYGL	Glycogen phosphorylases
272	94.4208	kd	CGS001-2568	GABRP	GABA receptors
275	94.4017	kd	CGS001-55504	TNFRSF19	Tumour necrosis factor (TNF) receptor family
279	94.3406	kd	CGS001-8942	KYNU	-
281	94.3063	kd	CGS001-22850	ADNP2	Zinc fingers, C2H2-type
283	94.2948	kd	CGS001-8986	RPS6KA4	MSK subfamily
288	94.2297	kd	CGS001-2237	FEN1	-
289	94.2276	kd	CGS001-29968	PSAT1	-
293	94.1619	kd	CGS001-7186	TRAF2	RING-type (C3HC4) zinc fingers
294	94.1586	kd	CGS001-29946	SERTAD3	-
298	94.1367	kd	CGS001-966	CD59	CD molecules
301	94.0838	kd	CGS001-3066	HDAC2	Histone deacetylases
307	94.0316	kd	CGS001-23384	SPECC1L	-
308	94.0196	kd	CGS001-4714	NDUFB8	Mitochondrial respiratory chain complex / Complex I
319	93.8809	kd	CGS001-8659	ALDH4A1	Aldehyde dehydrogenases
324	93.7429	kd	CGS001-7353	UFD1L	-
325	93.7008	kd	CGS001-7733	ZNF180	Zinc fingers, C2H2-type
328	93.626	kd	CGS001-6648	SOD2	-
330	93.599	kd	CGS001-3593	IL12B	Interleukins and interleukin receptors
337	93.5188	kd	CGS001-25937	WWTR1	Hippo Signaling
338	93.5145	kd	CGS001-122809	SOCS4	SH2 domain containing
343	93.4531	kd	CGS001-117195	MRGPRX3	GPCR / Class A : Orphans
345	93.4415	kd	CGS001-3417	IDH1	-
346	93.426	kd	CGS001-133690	CAPSL	EF-hand domain containing
348	93.4116	kd	CGS001-8651	SOCS1	SH2 domain containing
353	93.3837	kd	CGS001-5036	PA2G4	-
356	93.343	kd	CGS001-4938	OAS1	-
357	93.3281	kd	CGS001-3214	HOXB4	Homeoboxes / ANTP class : HOXL subclass
359	93.2735	kd	CGS001-25836	NIPBL	-
368	93.1212	kd	CGS001-22859	LPHN1	Adhesion Class GPCRs
373	93.0647	kd	CGS001-1462	VCAN	Immunoglobulin superfamily / V-set domain containing
376	93.0145	kd	CGS001-3281	HSBP1	-
378	92.99	kd	CGS001-835	CASP2	Caspases
381	92.9514	kd	CGS001-164091	PAQR7	-
386	92.8447	kd	CGS001-23142	DCUN1D4	-
387	92.8303	kd	CGS001-27097	TAF5L	WD repeat domain containing
388	92.8225	kd	CGS001-64343	AZI2	-
389	92.8011	kd	CGS001-4696	NDUFA3	Mitochondrial respiratory chain complex / Complex I
390	92.7668	kd	CGS001-51385	ZNF589	Zinc fingers, C2H2-type
393	92.7103	kd	CGS001-9712	USP6NL	-
398	92.5835	kd	CGS001-2547	XRCC6	XRCC DNA Repair
403	92.5364	kd	CGS001-23463	ICMT	-
404	92.5127	kd	CGS001-122011	CSNK1A1L	Casein kinase 1 (CK1) family
405	92.4187	kd	CGS001-1409	CRYAA	Heat shock proteins / HSPB
407	92.3489	kd	CGS001-5442	POLRMT	-
412	92.3202	kd	CGS001-25800	SLC39A6	SLC39 family of metal ion transporters
417	92.2476	kd	CGS001-6199	RPS6KB2	p70 subfamily
418	92.2117	kd	CGS001-25888	ZNF473	Zinc fingers, C2H2-type
423	92.1677	kd	CGS001-8623	ASMTL	Pseudoautosomal regions / PAR1
426	92.1481	kd	CGS001-9337	CNOT8	-
427	92.139	kd	CGS001-156	ADRBK1	BARK/GRK2 subfamily
428	92.1291	kd	CGS001-958	CD40	Tumour necrosis factor (TNF) receptor family
432	92.0554	kd	CGS001-218	ALDH3A1	Aldehyde dehydrogenases
433	92.0401	kd	CGS001-10781	ZNF266	Zinc fingers, C2H2-type
434	92.0202	kd	CGS001-5293	PIK3CD	Phosphatidylinositol kinases
439	91.9636	kd	CGS001-4194	MDM4	-
440	91.9392	kd	CGS001-163486	DENND1B	DENN/MADD domain containing
443	91.9211	kd	CGS001-57541	ZNF398	Zinc fingers, C2H2-type
445	91.9057	kd	CGS001-6883	TAF12	-
446	91.8902	kd	CGS001-7247	TSN	-
447	91.8504	kd	CGS001-2066	ERBB4	Type I RTKs: ErbB (epidermal growth factor) receptor family
448	91.8382	kd	CGS001-54805	CNNM2	-
449	91.832	kd	CGS001-7080	NKX2-1	Homeoboxes / ANTP class : NKL subclass
450	91.8298	kd	CGS001-84525	HOPX	Homeoboxes / PRD class
454	91.7843	kd	CGS001-4712	NDUFB6	Mitochondrial respiratory chain complex / Complex I
456	91.7552	kd	CGS001-1849	DUSP7	Protein tyrosine phosphatases / Class I Cys-based PTPs : MAP kinase phosphatases
458	91.7384	kd	CGS001-6887	TAL2	Basic helix-loop-helix proteins
461	91.6807	kd	CGS001-6675	UAP1	-
462	91.6633	kd	CGS001-572	BAD	-
463	91.6524	kd	CGS001-55033	FKBP14	EF-hand domain containing
464	91.6462	kd	CGS001-4190	MDH1	-
467	91.6261	kd	CGS001-5931	RBBP7	WD repeat domain containing
468	91.6102	kd	CGS001-2057	EPOR	Prolactin receptor family
473	91.5343	kd	CGS001-63874	ABHD4	Abhydrolase domain containing
477	91.4484	kd	CGS001-26147	PHF19	Zinc fingers, PHD-type
481	91.3888	kd	CGS001-51031	GLOD4	-
485	91.3411	kd	CGS001-9900	SV2A	Major facilitator superfamily (MFS) of transporters
488	91.3064	kd	CGS001-2769	GNA15	-
489	91.2913	kd	CGS001-3275	PRMT2	Protein arginine N-methyltransferases
490	91.2734	kd	CGS001-4351	MPI	-
492	91.2708	kd	CGS001-991	CDC20	WD repeat domain containing
495	91.2355	kd	CGS001-192669	EIF2C3	-
496	91.216	kd	CGS001-7124	TNF	Tumor necrosis factor (ligand) superfamily
501	91.1557	kd	CGS001-81856	ZNF611	Zinc fingers, C2H2-type
502	91.1554	kd	CGS001-6505	SLC1A1	Glutamate transporter subfamily
504	91.1438	kd	CGS001-256297	PTF1A	Basic helix-loop-helix proteins
505	91.1384	kd	CGS001-221188	GPR114	Adhesion Class GPCRs
506	91.131	kd	CGS001-2171	FABP5	Fatty acid-binding proteins
508	91.1248	kd	CGS001-7850	IL1R2	Immunoglobulin-like family of IL-1 receptors
512	91.0203	kd	CGS001-3490	IGFBP7	insulin-like growth factor (IGF) binding proteins
516	90.9331	kd	CGS001-22894	DIS3	-
517	90.9324	kd	CGS001-2842	GPR19	GPCR / Class A : Orphans
518	90.9324	kd	CGS001-10969	EBNA1BP2	-
526	90.8527	kd	CGS001-9140	ATG12	-
529	90.7886	kd	CGS001-5533	PPP3CC	Serine/threonine phosphatases / Protein phosphatase, catalytic subunits
530	90.7697	kd	CGS001-8905	AP1S2	-
532	90.7258	kd	CGS001-5422	POLA1	DNA polymerases
537	90.6505	kd	CGS001-25932	CLIC4	Ion channels / Chloride channels : Intracellular
538	90.6241	kd	CGS001-3460	IFNGR2	Interferon receptor family
542	90.5886	kd	CGS001-4946	OAZ1	-
543	90.5017	kd	CGS001-7481	WNT11	Wingless-type MMTV integration sites
545	90.4804	kd	CGS001-10423	CDIPT	-
546	90.4296	kd	CGS001-498	ATP5A1	ATPases / F-type
547	90.4211	kd	CGS001-5918	RARRES1	-
548	90.3857	kd	CGS001-283450	C12ORF51	-
549	90.3802	kd	CGS001-136259	KLF14	Kruppel-like transcription factors
551	90.3552	kd	CGS001-57720	GPR107	GPCR / Unclassified : 7TM orphan receptors
552	90.3444	kd	CGS001-6286	S100P	EF-hand domain containing
557	90.2741	kd	CGS001-604	BCL6	BTB/POZ domain containing
560	90.2372	kd	CGS001-10046	MAMLD1	-
570	90.0826	kd	CGS001-5565	PRKAB2	AMPK subfamily
572	90.0522	kd	CGS001-54442	KCTD5	-
573	90.0508	kd	CGS001-136	ADORA2B	GPCR / Class A : Adenosine receptors
576	90.0074	kd	CGS001-10888	GPR83	GPCR / Class A : Orphans
581	89.9044	kd	CGS001-11257	TP53TG1	-
584	89.8731	kd	CGS001-22954	TRIM32	-
587	89.8501	kd	CGS001-51719	CAB39	-
590	89.8308	kd	CGS001-94239	H2AFV	Histones / Replication-independent
591	89.8062	kd	CGS001-23566	LPAR3	GPCR / Class A : Lysophospholipid receptors : Lysophosphatidic acid
592	89.7828	kd	CGS001-3123	HLA-DRB1	Immunoglobulin superfamily / C1-set domain containing
593	89.7818	kd	CGS001-3927	LASP1	-
594	89.7754	kd	CGS001-10745	PHTF1	-
597	89.6997	kd	CGS001-2	A2M	-
599	89.6671	kd	CGS001-26205	GMEB2	-
601	89.65	kd	CGS001-6197	RPS6KA3	RSK subfamily
603	89.6419	kd	CGS001-283150	FOXR1	Forkhead boxes
607	89.5902	kd	CGS001-397	ARHGDIB	Endogenous ligands
608	89.5874	kd	CGS001-54107	POLE3	DNA polymerases
609	89.5772	kd	CGS001-5300	PIN1	-
610	89.5765	kd	CGS001-8508	NIPSNAP1	-
612	89.5263	kd	CGS001-10610	ST6GALNAC2	Sialyltransferases
617	89.5066	kd	CGS001-122402	TDRD9	Tudor domain containing
619	89.4966	kd	CGS001-4751	NEK2	NIMA (never in mitosis gene a)- related kinase (NEK) family
620	89.4768	kd	CGS001-132	ADK	Adenosine turnover
629	89.3547	kd	CGS001-54749	EPDR1	-
631	89.2829	kd	CGS001-53836	GPR87	GPCR / Class A : Orphans
634	89.2726	kd	CGS001-10139	ARFRP1	ADP-ribosylation factors
638	89.2525	kd	CGS001-1997	ELF1	ETS Transcription Factors
639	89.2495	kd	CGS001-64921	CASD1	-
641	89.2239	kd	CGS001-1876	E2F6	-
643	89.215	kd	CGS001-114112	TXNRD3	-
644	89.2067	kd	CGS001-388585	HES5	Basic helix-loop-helix proteins
647	89.1332	kd	CGS001-3575	IL7R	IL-2 receptor family
648	89.1316	kd	CGS001-4923	NTSR1	GPCR / Class A : Neurotensin receptors
650	89.0997	kd	CGS001-130497	OSR1	Zinc fingers, C2H2-type
652	89.0927	kd	CGS001-9412	MED21	-
653	89.0817	kd	CGS001-6567	SLC16A2	SLC16 family of monocarboxylate transporters
657	88.9953	kd	CGS001-339403	RXFP4	GPCR / Class A : Relaxin family peptide receptors
661	88.9402	kd	CGS001-7020	TFAP2A	-
662	88.9402	kd	CGS001-2175	FANCA	Fanconi anemia, complementation groups
664	88.902	kd	CGS001-6195	RPS6KA1	RSK subfamily
670	88.8745	kd	CGS001-3149	HMGB3	High-mobility group / Canonical
675	88.7889	kd	CGS001-2752	GLUL	-
676	88.762	kd	CGS001-51465	UBE2J1	Ubiquitin-conjugating enzymes E2
678	88.7547	kd	CGS001-169792	GLIS3	Zinc fingers, C2H2-type
679	88.7473	kd	CGS001-7345	UCHL1	Ubiquitin C-terminal hydrolase
680	88.7402	kd	CGS001-159	ADSS	-
681	88.7288	kd	CGS001-7535	ZAP70	Syk family
682	88.7288	kd	CGS001-5450	POU2AF1	-
684	88.6861	kd	CGS001-10887	PROKR1	GPCR / Class A : Prokineticin receptors
690	88.6178	kd	CGS001-83729	INHBE	-
694	88.5765	kd	CGS001-6284	S100A13	S100 calcium binding proteins
695	88.5588	kd	CGS001-4316	MMP7	Matrix metallopeptidase
700	88.4929	kd	CGS001-9908	G3BP2	RNA binding motif (RRM) containing
704	88.4157	kd	CGS001-256364	EML3	WD repeat domain containing
707	88.3661	kd	CGS001-818	CAMK2G	CAMK2 family
709	88.3471	kd	CGS001-445	ASS1	-
710	88.3357	kd	CGS001-9520	NPEPPS	Aminopeptidase N
714	88.278	kd	CGS001-84636	GPR174	GPCR / Class A : Orphans
717	88.2141	kd	CGS001-55139	ANKZF1	Ankyrin repeat domain containing
720	88.1722	kd	CGS001-163688	CALML6	EF-hand domain containing
727	88.1164	kd	CGS001-9926	LPGAT1	-
733	88.0397	kd	CGS001-3297	HSF1	-
734	88.0306	kd	CGS001-8428	STK24	YSK subfamily
735	88.0299	kd	CGS001-23624	CBLC	RING-type (C3HC4) zinc fingers
739	87.985	kd	CGS001-5819	PVRL2	Immunoglobulin superfamily / C2-set domain containing
740	87.9643	kd	CGS001-6583	SLC22A4	Organic zwitterions/cation transporters (OCTN)
743	87.9344	kd	CGS001-1453	CSNK1D	Casein kinase 1 (CK1) family
744	87.9271	kd	CGS001-56889	TM9SF3	-
746	87.9073	kd	CGS001-58478	ENOPH1	-
747	87.9061	kd	CGS001-10957	PNRC1	-
761	87.7347	kd	CGS001-10308	ZNF267	Zinc fingers, C2H2-type
764	87.7023	kd	CGS001-5428	POLG	DNA polymerases
765	87.686	kd	CGS001-4000	LMNA	Intermediate filaments type V, lamins
767	87.6188	kd	CGS001-8732	RNGTT	Protein tyrosine phosphatases / Class I Cys-based PTPs : Atypical dual specificity phosphatases
771	87.5903	kd	CGS001-7580	ZNF32	Zinc fingers, C2H2-type
772	87.5878	kd	CGS001-10552	ARPC1A	Actin related protein 2/3 complex subunits
773	87.5842	kd	CGS001-54536	EXOC6	-
774	87.5667	kd	CGS001-28512	NKIRAS1	-
779	87.4921	kd	CGS001-3706	ITPKA	Inositol 1,4,5-trisphosphate 3-kinases
783	87.4418	kd	CGS001-6925	TCF4	Basic helix-loop-helix proteins
785	87.4234	kd	CGS001-57512	GPR158	GPCR / Class C : Orphans
796	87.2776	kd	CGS001-55968	NSFL1C	UBX domain containing
797	87.2549	kd	CGS001-10456	HAX1	-
799	87.203	kd	CGS001-27161	EIF2C2	-
800	87.1894	kd	CGS001-7866	IFRD2	-
802	87.1786	kd	CGS001-55644	OSGEP	-
806	87.1138	kd	CGS001-10488	CREB3	basic leucine zipper proteins
810	87.0334	kd	CGS001-27336	HTATSF1	RNA binding motif (RRM) containing
813	86.9976	kd	CGS001-1407	CRY1	-
815	86.968	kd	CGS001-5696	PSMB8	Proteasome (prosome, macropain) subunits
817	86.9432	kd	CGS001-5793	PTPRG	Receptor tyrosine phosphatases (RTP)
825	86.8357	kd	CGS001-113451	ADC	-
827	86.8321	kd	CGS001-344561	GPR148	GPCR / Class A : Orphans
828	86.8169	kd	CGS001-2932	GSK3B	GSK subfamily
830	86.7829	kd	CGS001-4038	LRP4	Low density lipoprotein receptors
842	86.6307	kd	CGS001-4707	NDUFB1	Mitochondrial respiratory chain complex / Complex I
844	86.604	kd	CGS001-4773	NFATC2	Nuclear factor of activated T-cells
845	86.591	kd	CGS001-2621	GAS6	-
846	86.5858	kd	CGS001-7484	WNT9B	Wingless-type MMTV integration sites
848	86.5474	kd	CGS001-7155	TOP2B	DNA Topoisomerases
849	86.5358	kd	CGS001-115727	RASGRP4	EF-hand domain containing
855	86.4089	kd	CGS001-148156	ZNF558	Zinc fingers, C2H2-type
856	86.4077	kd	CGS001-5599	MAPK8	MAPK:JNK subfamily
859	86.3696	kd	CGS001-5162	PDHB	-
860	86.3543	kd	CGS001-10434	LYPLA1	-
861	86.3422	kd	CGS001-51433	ANAPC5	Anaphase promoting complex subunits
862	86.3282	kd	CGS001-255725	OR52B2	GPCR / Class A : Olfactory receptors
863	86.2955	kd	CGS001-3689	ITGB2	Integrins
867	86.2628	kd	CGS001-1513	CTSK	Cathepsins
868	86.2256	kd	CGS001-23770	FKBP8	Tetratricopeptide (TTC) repeat domain containing
871	86.1933	kd	CGS001-253430	IPMK	-
872	86.185	kd	CGS001-8945	BTRC	F-boxes / WD-40 domains
874	86.1762	kd	CGS001-4144	MAT2A	-
875	86.1697	kd	CGS001-3385	ICAM3	CD molecules
882	86.0562	kd	CGS001-79603	CERS4	Homeoboxes / CERS class
884	86.0287	kd	CGS001-199704	ZNF585A	Zinc fingers, C2H2-type
887	86.0197	kd	CGS001-4254	KITLG	-
891	85.9483	kd	CGS001-3158	HMGCS2	Lanosterol biosynthesis pathway
896	85.8488	kd	CGS001-5714	PSMD8	Proteasome (prosome, macropain) subunits
897	85.8329	kd	CGS001-56033	BARX1	Homeoboxes / ANTP class : NKL subclass
898	85.8314	kd	CGS001-64094	SMOC2	EF-hand domain containing
901	85.7957	kd	CGS001-8022	LHX3	Homeoboxes / LIM class
904	85.7389	kd	CGS001-23335	WDR7	WD repeat domain containing
905	85.727	kd	CGS001-9918	NCAPD2	-
906	85.7054	kd	CGS001-23061	TBC1D9B	EF-hand domain containing
907	85.7051	kd	CGS001-5465	PPARA	Peroxisome proliferator-activated receptors
908	85.699	kd	CGS001-2618	GART	Ribosyl transferases
909	85.6931	kd	CGS001-22944	KIN	-
910	85.6916	kd	CGS001-3799	KIF5B	Kinesins
915	85.6364	kd	CGS001-3821	KLRC1	CD molecules
916	85.6167	kd	CGS001-222545	GPRC6A	GPCR / Class C : Calcium-sensing receptors
920	85.5682	kd	CGS001-10672	GNA13	-
926	85.4652	kd	CGS001-79143	MBOAT7	-
927	85.4491	kd	CGS001-5522	PPP2R2C	Serine/threonine phosphatases / Protein phosphatase 2, regulatory subunits
928	85.4446	kd	CGS001-4798	NFRKB	INO80 complex subunits
931	85.4223	kd	CGS001-5601	MAPK9	MAPK:JNK subfamily
933	85.403	kd	CGS001-8669	EIF3J	-
940	85.3145	kd	CGS001-2056	EPO	Endogenous ligands
942	85.291	kd	CGS001-57117	INTS12	Zinc fingers, PHD-type
943	85.2839	kd	CGS001-116039	OSR2	Zinc fingers, C2H2-type
945	85.267	kd	CGS001-10320	IKZF1	IKAROS zinc fingers
946	85.2549	kd	CGS001-6885	MAP3K7	MAPKKK:TAK1 subfamily
947	85.2303	kd	CGS001-23300	ATMIN	Zinc fingers, C2H2-type
948	85.2173	kd	CGS001-1983	EIF5	-
950	85.1802	kd	CGS001-4143	MAT1A	-
952	85.1472	kd	CGS001-8731	RNMT	-
954	85.1451	kd	CGS001-5585	PKN1	Protein kinase N (PKN) family
960	85.0969	kd	CGS001-6519	SLC3A1	SLC3 family
968	84.9805	kd	CGS001-22903	BTBD3	BTB/POZ domain containing
974	84.8501	kd	CGS001-3597	IL13RA1	IL-2 receptor family
975	84.8427	kd	CGS001-516	ATP5G1	ATPases / F-type
976	84.8383	kd	CGS001-55802	DCP1A	-
977	84.8382	kd	CGS001-1763	DNA2	-
979	84.7827	kd	CGS001-56940	DUSP22	Protein tyrosine phosphatases / Class I Cys-based PTPs : Atypical dual specificity phosphatases
985	84.7432	kd	CGS001-5613	PRKX	Protein kinase A
986	84.7394	kd	CGS001-9128	PRPF4	WD repeat domain containing
987	84.7264	kd	CGS001-80025	PANK2	-
988	84.709	kd	CGS001-5015	OTX2	Homeoboxes / PRD class
989	84.708	kd	CGS001-7023	TFAP4	Basic helix-loop-helix proteins
992	84.6652	kd	CGS001-91433	RCCD1	-
993	84.6651	kd	CGS001-23067	SETD1B	Histone methyltransferases (HMTs)
994	84.6232	kd	CGS001-51734	SEPX1	-
997	84.5965	kd	CGS001-891	CCNB1	-
998	84.5424	kd	CGS001-10670	RRAGA	-
999	84.5265	kd	CGS001-4708	NDUFB2	Mitochondrial respiratory chain complex / Complex I
1002	84.5013	kd	CGS001-7018	TF	-
1005	84.4758	kd	CGS001-57192	MCOLN1	Voltage-gated ion channels / Transient receptor potential cation channels
1007	84.4715	kd	CGS001-58499	ZNF462	Zinc fingers, C2H2-type
1008	84.4437	kd	CGS001-54600	UGT1A9	UDP glucuronosyltransferases
1011	84.4071	kd	CGS001-83448	PUS7L	-
1013	84.3969	kd	CGS001-7625	ZNF74	Zinc fingers, C2H2-type
1017	84.3335	kd	CGS001-9296	ATP6V1F	ATPases / V-type
1020	84.2858	kd	CGS001-10038	PARP2	Poly (ADP-ribose) polymerases
1022	84.2708	kd	CGS001-10643	IGF2BP3	RNA binding motif (RRM) containing
1023	84.225	kd	CGS001-4217	MAP3K5	MAPKKK:STE11 family
1028	84.1942	kd	CGS001-9314	KLF4	Kruppel-like transcription factors
1034	84.1358	kd	CGS001-509	ATP5C1	ATPases / F-type
1040	84.0188	kd	CGS001-9945	GFPT2	-
1041	83.9942	kd	CGS001-126823	KLHDC9	-
1043	83.9896	kd	CGS001-116832	RPL39L	L ribosomal proteins
1044	83.9826	kd	CGS001-55008	HERC6	-
1047	83.9648	kd	CGS001-319100	TAAR6	GPCR / Class A : Trace amine associated receptors
1049	83.9192	kd	CGS001-57594	HOMEZ	Homeoboxes / ZF class
1054	83.8788	kd	CGS001-6827	SUPT4H1	-
1057	83.846	kd	CGS001-8625	RFXANK	Ankyrin repeat domain containing
1061	83.8056	kd	CGS001-3109	HLA-DMB	Immunoglobulin superfamily / C1-set domain containing
1063	83.7564	kd	CGS001-868	CBLB	RING-type (C3HC4) zinc fingers
1066	83.6738	kd	CGS001-54407	SLC38A2	System A-like transporters
1068	83.6479	kd	CGS001-9120	SLC16A6	SLC16 family of monocarboxylate transporters
1071	83.5949	kd	CGS001-3930	LBR	Tudor domain containing
1074	83.5316	kd	CGS001-51478	HSD17B7	Short chain dehydrogenase/reductase superfamily / Classical SDR fold cluster 2
1075	83.4964	kd	CGS001-7508	XPC	-
1078	83.445	kd	CGS001-10902	BRD8	Bromodomain kinase (BRDK) family
1079	83.4408	kd	CGS001-342357	ZKSCAN2	Zinc fingers, C2H2-type
1081	83.4153	kd	CGS001-4794	NFKBIE	Ankyrin repeat domain containing
1083	83.403	kd	CGS001-338	APOB	Apolipoproteins
1085	83.3925	kd	CGS001-5055	SERPINB2	Serine (or cysteine) peptidase inhibitors
1090	83.3119	kd	CGS001-23657	SLC7A11	Solute carriers
1092	83.3047	kd	CGS001-7433	VIPR1	GPCR / Class B : VIP and PACAP (ADCYAP1) receptors
1097	83.2691	kd	CGS001-160	AP2A1	-
1107	83.1522	kd	CGS001-7270	TTF1	-
1123	82.9815	kd	CGS001-90993	CREB3L1	basic leucine zipper proteins
1124	82.9698	kd	CGS001-5105	PCK1	-
1125	82.9363	kd	CGS001-9158	FIBP	-
1131	82.8346	kd	CGS001-5869	RAB5B	RAB, member RAS oncogene
1132	82.8298	kd	CGS001-3091	HIF1A	Basic helix-loop-helix proteins
1133	82.8158	kd	CGS001-5875	RABGGTA	Prenyltransferase alpha subunit repeat containing
1134	82.8126	kd	CGS001-8323	FZD6	GPCR / Class F : Frizzled receptors
1135	82.807	kd	CGS001-24138	IFIT5	Tetratricopeptide (TTC) repeat domain containing
1137	82.7896	kd	CGS001-1952	CELSR2	Cadherins / Major cadherins
1138	82.7848	kd	CGS001-5002	SLC22A18	Orphan or poorly characterized SLC22 family members
1140	82.7516	kd	CGS001-2119	ETV5	ETS Transcription Factors
1146	82.669	kd	CGS001-1209	CLPTM1	-
1147	82.638	kd	CGS001-6493	SIM2	Basic helix-loop-helix proteins
1148	82.6285	kd	CGS001-635	BHMT	-
1153	82.5689	kd	CGS001-1153	CIRBP	RNA binding motif (RRM) containing
1154	82.5533	kd	CGS001-6857	SYT1	Synaptotagmins
1156	82.5403	kd	CGS001-65243	ZNF643	-
1157	82.5175	kd	CGS001-2010	EMD	-
1159	82.5034	kd	CGS001-2288	FKBP4	Tetratricopeptide (TTC) repeat domain containing
1160	82.487	kd	CGS001-23240	KIAA0922	-
1163	82.4455	kd	CGS001-6275	S100A4	EF-hand domain containing
1166	82.3757	kd	CGS001-30001	ERO1L	-
1167	82.3596	kd	CGS001-128674	PROKR2	GPCR / Class A : Prokineticin receptors
1170	82.3292	kd	CGS001-25861	DFNB31	-
1176	82.2375	kd	CGS001-51024	FIS1	-
1177	82.2235	kd	CGS001-1201	CLN3	-
1178	82.2199	kd	CGS001-23534	TNPO3	Importins
1180	82.1894	kd	CGS001-662	BNIP1	-
1185	82.0495	kd	CGS001-124641	OVCA2	-
1186	82.034	kd	CGS001-79174	CRELD2	-
1187	82.0206	kd	CGS001-10269	ZMPSTE24	-
1188	82.0121	kd	CGS001-91137	SLC25A46	Miscellaneous SLC25 mitochondrial transporters
1189	81.9922	kd	CGS001-6434	TRA2B	RNA binding motif (RRM) containing
1191	81.972	kd	CGS001-5087	PBX1	Homeoboxes / TALE class
1192	81.9595	kd	CGS001-5564	PRKAB1	AMPK subfamily
1199	81.837	kd	CGS001-3399	ID3	Basic helix-loop-helix proteins
1200	81.8154	kd	CGS001-259	AMBP	Lipocalins
1203	81.8024	kd	CGS001-3570	IL6R	IL-6 receptor family
1204	81.7678	kd	CGS001-4487	MSX1	Homeoboxes / ANTP class : NKL subclass
1209	81.7397	kd	CGS001-83439	TCF7L1	-
1210	81.7238	kd	CGS001-10554	AGPAT1	1-acylglycerol-3-phosphate O-acyltransferases
1211	81.7204	kd	CGS001-84109	QRFPR	GPCR / Class A : RF amide peptide receptors
1212	81.6867	kd	CGS001-3115	HLA-DPB1	Immunoglobulin superfamily / C1-set domain containing
1214	81.6644	kd	CGS001-326	AIRE	Zinc fingers, PHD-type
1216	81.6502	kd	CGS001-23046	KIF21B	Kinesins
1217	81.5919	kd	CGS001-6272	SORT1	-
1218	81.5412	kd	CGS001-23131	GPATCH8	G patch domain containing
1220	81.5217	kd	CGS001-468	ATF4	basic leucine zipper proteins
1221	81.5196	kd	CGS001-348	APOE	Apolipoproteins
1224	81.473	kd	CGS001-1131	CHRM3	Cholinergic receptors
1226	81.4149	kd	CGS001-4129	MAOB	Catecholamine turnover
1229	81.3927	kd	CGS001-203	AK1	Adenylate kinases
1230	81.3746	kd	CGS001-10616	RBCK1	RING-type (C3HC4) zinc fingers
1232	81.356	kd	CGS001-5581	PRKCE	Eta subfamily
1234	81.3122	kd	CGS001-11156	PTP4A3	Protein tyrosine phosphatases
1237	81.2969	kd	CGS001-10892	MALT1	Immunoglobulin superfamily / Immunoglobulin-like domain containing
1241	81.2738	kd	CGS001-23597	ACOT9	Acyl CoA thioesterases
1253	81.0858	kd	CGS001-5571	PRKAG1	AMPK subfamily
1255	81.0724	kd	CGS001-10857	PGRMC1	-
1256	81.0687	kd	CGS001-8464	SUPT3H	-
1259	81.0145	kd	CGS001-2778	GNAS	-
1262	80.9929	kd	CGS001-1345	COX6C	Mitochondrial respiratory chain complex
1266	80.95	kd	CGS001-23380	SRGAP2	Rho GTPase activating proteins
1267	80.9473	kd	CGS001-152687	ZNF595	Zinc fingers, C2H2-type
1268	80.9444	kd	CGS001-1173	AP2M1	-
1271	80.8875	kd	CGS001-10018	BCL2L11	-
1274	80.8498	kd	CGS001-7494	XBP1	basic leucine zipper proteins
1277	80.8075	kd	CGS001-7422	VEGFA	Cytokines and growth factors
1281	80.7681	kd	CGS001-5721	PSME2	Proteasome (prosome, macropain) subunits
1285	80.7411	kd	CGS001-5066	PAM	-
1289	80.7207	kd	CGS001-51805	COQ3	-
1290	80.715	kd	CGS001-6856	SYPL1	-
1295	80.6526	kd	CGS001-147694	ZNF548	Zinc fingers, C2H2-type
1296	80.6517	kd	CGS001-55486	PARL	-
1304	80.5206	kd	CGS001-57222	ERGIC1	-
1305	80.4917	kd	CGS001-4312	MMP1	Matrix metallopeptidase
1311	80.452	kd	CGS001-475	ATOX1	-
1312	80.4365	kd	CGS001-2853	GPR31	GPCR / Class A : Orphans
1315	80.3635	kd	CGS001-57819	LSM2	-
1317	80.3274	kd	CGS001-79712	GTDC1	Glycosyltransferase group 1 domain containing
1321	80.2667	kd	CGS001-23621	BACE1	Pepsin
1324	80.2456	kd	CGS001-2182	ACSL4	Acyl-CoA synthetase family
1325	80.2435	kd	CGS001-23492	CBX7	-
1329	80.14	kd	CGS001-3326	HSP90AB1	Heat shock proteins / HSPC
1330	80.1318	kd	CGS001-3579	CXCR2	Chemokine receptors
1331	80.0987	kd	CGS001-57007	CXCR7	-
1337	80.0117	kd	CGS001-3569	IL6	Interferons
1339	79.9985	kd	CGS001-387129	NPSR1	GPCR / Class A : Neuropeptide receptors : S
1343	79.8813	kd	CGS001-285601	GPR150	GPCR / Class A : Orphans
1345	79.8724	kd	CGS001-57661	PHRF1	Zinc fingers, PHD-type
1346	79.8162	kd	CGS001-57019	CIAPIN1	-
1349	79.7507	kd	CGS001-9231	DLG5	-
1351	79.7264	kd	CGS001-3199	HOXA2	Homeoboxes / ANTP class : HOXL subclass
1353	79.6581	kd	CGS001-64428	NARFL	-
1359	79.6174	kd	CGS001-3035	HARS	Aminoacyl tRNA synthetases / Class II
1360	79.6108	kd	CGS001-57665	RDH14	Short chain dehydrogenase/reductase superfamily / Classical SDR fold cluster 2
1361	79.5615	kd	CGS001-2243	FGA	Endogenous ligands
1366	79.4463	kd	CGS001-51804	SIX4	Homeoboxes / SINE class
1367	79.4403	kd	CGS001-1892	ECHS1	-
1373	79.321	kd	CGS001-23192	ATG4B	Aut2 peptidase
1374	79.2885	kd	CGS001-4300	MLLT3	-
1375	79.2765	kd	CGS001-55765	C1ORF106	-
1376	79.275	kd	CGS001-10919	EHMT2	Histone methyltransferases
1377	79.2705	kd	CGS001-8091	HMGA2	High-mobility group / Canonical
1378	79.2545	kd	CGS001-7343	UBTF	-
1381	79.2227	kd	CGS001-1591	CYP24A1	Cytochrome P450s
1382	79.2162	kd	CGS001-7108	TM7SF2	-
1384	79.1796	kd	CGS001-2494	NR5A2	Fushi tarazu F1-like receptors
1386	79.1014	kd	CGS001-36	ACADSB	-
1387	79.0973	kd	CGS001-2348	FOLR1	-
1389	79.083	kd	CGS001-6038	RNASE4	Ribonucleases, RNase A
1391	79.0428	kd	CGS001-23678	SGK3	SGK family
1392	79.0391	kd	CGS001-8334	HIST1H2AC	Histones / Replication-dependent
1395	78.9829	kd	CGS001-390980	ZNF805	Zinc fingers, C2H2-type
1398	78.9354	kd	CGS001-3249	HPN	Serine peptidases / Transmembrane
1399	78.9288	kd	CGS001-10336	PCGF3	Polycomb group ring fingers
1400	78.913	kd	CGS001-23196	FAM120A	-
1401	78.9057	kd	CGS001-85315	PAQR8	-
1411	78.8139	kd	CGS001-652	BMP4	Bone morphogenetic proteins
1414	78.7913	kd	CGS001-285268	ZNF621	Zinc fingers, C2H2-type
1415	78.7887	kd	CGS001-50846	DHH	-
1420	78.7486	kd	CGS001-55770	EXOC2	-
1425	78.6988	kd	CGS001-6303	SAT1	-
1430	78.6216	kd	CGS001-51131	PHF11	Zinc fingers, PHD-type
1432	78.6203	kd	CGS001-3693	ITGB5	Integrins
1437	78.5749	kd	CGS001-801	CALM1	EF-hand domain containing
1440	78.5575	kd	CGS001-4856	NOV	-
1441	78.5311	kd	CGS001-2072	ERCC4	-
1445	78.4773	kd	CGS001-51601	LIPT1	-
1446	78.4603	kd	CGS001-10062	NR1H3	Liver X receptor-like receptors
1447	78.4391	kd	CGS001-27297	CRCP	-
1448	78.4254	kd	CGS001-2582	GALE	Short chain dehydrogenase/reductase superfamily / Extended SDR fold
1449	78.417	kd	CGS001-6277	S100A6	EF-hand domain containing
1454	78.3729	kd	CGS001-80347	COASY	-
1455	78.3708	kd	CGS001-9955	HS3ST3A1	Sulfotransferases, membrane-bound
1456	78.3661	kd	CGS001-259249	MRGPRX1	GPCR / Class A : Orphans
1457	78.359	kd	CGS001-23	ABCF1	ATP binding cassette transporters / subfamily F
1458	78.354	kd	CGS001-8446	DUSP11	Protein tyrosine phosphatases / Class I Cys-based PTPs : Atypical dual specificity phosphatases
1459	78.3513	kd	CGS001-486	FXYD2	Ion transport regulator
1460	78.3387	kd	CGS001-3897	L1CAM	CD molecules
1461	78.3278	kd	CGS001-5352	PLOD2	-
1463	78.3047	kd	CGS001-57616	TSHZ3	Teashirt zinc fingers
1464	78.2968	kd	CGS001-1969	EPHA2	Type XIII RTKs: Ephrin receptor family
1465	78.2868	kd	CGS001-389421	LIN28B	-
1466	78.2791	kd	CGS001-2793	GNGT2	-
1470	78.225	kd	CGS001-51274	KLF3	Kruppel-like transcription factors
1471	78.2194	kd	CGS001-91754	NEK9	NIMA (never in mitosis gene a)- related kinase (NEK) family
1472	78.2015	kd	CGS001-11112	HIBADH	-
1474	78.1833	kd	CGS001-8028	MLLT10	Zinc fingers, PHD-type
1483	78.0022	kd	CGS001-55366	LGR4	GPCR / Class A : Orphans
1484	77.9886	kd	CGS001-6335	SCN9A	Voltage-gated sodium channels
1485	77.9852	kd	CGS001-7423	VEGFB	-
1486	77.9834	kd	CGS001-29916	SNX11	Sorting nexins
1490	77.905	kd	CGS001-10555	AGPAT2	1-acylglycerol-3-phosphate O-acyltransferases
1492	77.8851	kd	CGS001-7334	UBE2N	Ubiquitin-conjugating enzymes E2
1493	77.8653	kd	CGS001-55311	ZNF444	Zinc fingers, C2H2-type
1495	77.8543	kd	CGS001-2697	GJA1	Ion channels / Gap junction proteins (connexins)
1500	77.828	kd	CGS001-444	ASPH	-
1501	77.819	kd	CGS001-57547	ZNF624	Zinc fingers, C2H2-type
1502	77.8144	kd	CGS001-6732	SRPK1	SRPK family
1503	77.8001	kd	CGS001-4724	NDUFS4	Mitochondrial respiratory chain complex / Complex I
1504	77.7948	kd	CGS001-2150	F2RL1	GPCR / Class A : Protease activated receptors
1505	77.7915	kd	CGS001-10198	MPHOSPH9	-
1507	77.7776	kd	CGS001-2042	EPHA3	Type XIII RTKs: Ephrin receptor family
1508	77.7747	kd	CGS001-7357	UGCG	Glycosyltransferase family 2 domain containing
1509	77.7561	kd	CGS001-290	ANPEP	Aminopeptidase N
1510	77.7328	kd	CGS001-8741	TNFSF13	CD molecules
1511	77.7079	kd	CGS001-5244	ABCB4	ATP binding cassette transporters / subfamily B
1512	77.7032	kd	CGS001-2197	FAU	S ribosomal proteins
1513	77.6905	kd	CGS001-2322	FLT3	Type III RTKs: PDGFR, CSFR, Kit, FLT3 receptor family
1515	77.6811	kd	CGS001-5563	PRKAA2	AMPK subfamily
1517	77.6769	kd	CGS001-8233	ZRSR2	RNA binding motif (RRM) containing
1521	77.6183	kd	CGS001-4709	NDUFB3	Mitochondrial respiratory chain complex / Complex I
1524	77.559	kd	CGS001-10886	NPFFR2	GPCR / Class A : Neuropeptide receptors : FF/AF
1525	77.5514	kd	CGS001-5529	PPP2R5E	Serine/threonine phosphatases / Protein phosphatase 2, regulatory subunits
1526	77.526	kd	CGS001-2857	GPR34	GPCR / Class A : Orphans
1531	77.4959	kd	CGS001-2952	GSTT1	Glutathione S-transferases / Soluble
1535	77.454	kd	CGS001-6511	SLC1A6	Glutamate transporter subfamily
1539	77.4053	kd	CGS001-6894	TARBP1	-
1542	77.3566	kd	CGS001-151112	ZSWIM2	Zinc fingers, SWIM-type
1545	77.3379	kd	CGS001-5451	POU2F1	Homeoboxes / POU class
1547	77.3302	kd	CGS001-2241	FER	Serine/threonine phosphatases / Protein phosphatase 1, regulatory subunits
1548	77.3285	kd	CGS001-56956	LHX9	Homeoboxes / LIM class
1550	77.3107	kd	CGS001-10950	BTG3	-
1552	77.303	kd	CGS001-9014	TAF1B	-
1555	77.2478	kd	CGS001-2159	F10	Chymotrypsin
1557	77.2449	kd	CGS001-169841	ZNF169	Zinc fingers, C2H2-type
1558	77.2412	kd	CGS001-8681	JMJD7-PLA2G4B	-
1562	77.1938	kd	CGS001-9897	KIAA0196	-
1569	77.1432	kd	CGS001-3606	IL18	Interleukins and interleukin receptors
1573	77.0516	kd	CGS001-5775	PTPN4	Protein tyrosine phosphatases
1574	77.0424	kd	CGS001-8771	TNFRSF6B	Tumour necrosis factor (TNF) receptor family
1575	77.0372	kd	CGS001-51268	PIPOX	-
1578	76.9924	kd	CGS001-51231	VRK3	Vaccina related kinase (VRK) family
1579	76.9882	kd	CGS001-149428	BNIPL	-
1583	76.9268	kd	CGS001-344387	CDKL4	Cyclin-dependent kinases
1586	76.8949	kd	CGS001-328	APEX1	-
1590	76.8386	kd	CGS001-6253	RTN2	-
1592	76.8287	kd	CGS001-634	CEACAM1	CD molecules
1593	76.8155	kd	CGS001-29899	GPSM2	Tetratricopeptide (TTC) repeat domain containing
1595	76.798	kd	CGS001-975	CD81	CD molecules
1596	76.7885	kd	CGS001-7692	ZNF133	Zinc fingers, C2H2-type
1597	76.7824	kd	CGS001-5366	PMAIP1	-
1598	76.7489	kd	CGS001-64805	P2RY12	GPCR / Class A : Purinergic receptors, P2Y
1600	76.734	kd	CGS001-54925	ZNF434	-
1604	76.6738	kd	CGS001-10476	ATP5H	ATPases / F-type
1606	76.6601	kd	CGS001-4212	MEIS2	Homeoboxes / TALE class
1607	76.6563	kd	CGS001-147837	ZNF563	Zinc fingers, C2H2-type
1609	76.6531	kd	CGS001-1490	CTGF	-
1611	76.6201	kd	CGS001-56882	CDC42SE1	-
1621	76.5402	kd	CGS001-390	RND3	-
1623	76.526	kd	CGS001-2959	GTF2B	General transcription factors
1626	76.4863	kd	CGS001-813	CALU	EF-hand domain containing
1627	76.4807	kd	CGS001-116931	MED12L	-
1630	76.4401	kd	CGS001-6443	SGCB	-
1634	76.3768	kd	CGS001-23659	PLA2G15	-
1636	76.3128	kd	CGS001-10600	USP16	Ubiquitin-specific peptidases
1639	76.2885	kd	CGS001-1017	CDK2	Cyclin-dependent kinases, CDK1 subfamily
1641	76.2374	kd	CGS001-2131	EXT1	Exostosin glycosyltransferase family
1643	76.2261	kd	CGS001-6558	SLC12A2	SLC12 family of cation-coupled chloride transporters
1647	76.1854	kd	CGS001-59286	UBL5	-
1648	76.1713	kd	CGS001-7849	PAX8	Paired boxes
1649	76.1602	kd	CGS001-54498	SMOX	-
1650	76.1581	kd	CGS001-1045	CDX2	Homeoboxes / ANTP class : HOXL subclass
1651	76.157	kd	CGS001-8649	LAMTOR3	-
1653	76.1389	kd	CGS001-5627	PROS1	-
1654	76.1319	kd	CGS001-151636	DTX3L	RING-type (C3HC4) zinc fingers
1657	76.0816	kd	CGS001-1305	COL13A1	Collagens
1661	75.9923	kd	CGS001-54807	ZNF586	Zinc fingers, C2H2-type
1663	75.9672	kd	CGS001-6598	SMARCB1	-
1664	75.9547	kd	CGS001-11180	WDR6	WD repeat domain containing
1666	75.9443	kd	CGS001-5335	PLCG1	Phosphoinositide-specific phospholipase C
1668	75.915	kd	CGS001-440435	GPR179	GPCR / Class C : Orphans
1669	75.9125	kd	CGS001-7054	TH	Amino acid hydroxylases
1671	75.8792	kd	CGS001-8270	LAGE3	-
1672	75.8721	kd	CGS001-255738	PCSK9	Subtilisin
1676	75.8444	kd	CGS001-5164	PDK2	PDHK family
1677	75.822	kd	CGS001-7756	ZNF207	Zinc fingers, C2H2-type
1678	75.806	kd	CGS001-9575	CLOCK	Histone acetyltransferases
1681	75.722	kd	CGS001-8914	TIMELESS	-
1684	75.6616	kd	CGS001-5525	PPP2R5A	Serine/threonine phosphatases / Protein phosphatase 2, regulatory subunits
1686	75.5527	kd	CGS001-201799	TMEM154	-
1687	75.5399	kd	CGS001-10474	TADA3	-
1688	75.5382	kd	CGS001-92595	ZNF764	Zinc fingers, C2H2-type
1690	75.5035	kd	CGS001-5636	PRPSAP2	-
1691	75.5007	kd	CGS001-51222	ZNF219	Zinc fingers, C2H2-type
1694	75.4912	kd	CGS001-79961	DENND2D	DENN/MADD domain containing
1695	75.479	kd	CGS001-5824	PEX19	-
1699	75.4485	kd	CGS001-10451	VAV3	Rho guanine nucleotide exchange factors
1700	75.4289	kd	CGS001-1051	CEBPB	basic leucine zipper proteins
1702	75.3826	kd	CGS001-23211	ZC3H4	Zinc fingers, CCCH-type domain containing
1705	75.3716	kd	CGS001-5294	PIK3CG	Phosphatidylinositol kinases
1706	75.3612	kd	CGS001-3226	HOXC10	Homeoboxes / ANTP class : HOXL subclass
1708	75.3171	kd	CGS001-143471	PSMA8	Proteasome (prosome, macropain) subunits
1711	75.2722	kd	CGS001-9807	IP6K1	-
1712	75.2588	kd	CGS001-205	AK4	Adenylate kinases
1713	75.2566	kd	CGS001-2810	SFN	-
1714	75.237	kd	CGS001-10461	MERTK	Type XI RTKs: TAM (TYRO3-, AXL- and MER-TK) receptor family
1715	75.1713	kd	CGS001-6513	SLC2A1	Solute carriers
1719	75.1025	kd	CGS001-94234	FOXQ1	Forkhead boxes
1720	75.1025	kd	CGS001-5805	PTS	-
1721	75.0777	kd	CGS001-1737	DLAT	-
1722	75.0579	kd	CGS001-7923	HSD17B8	Short chain dehydrogenase/reductase superfamily / Classical SDR fold cluster 1
1726	75.013	kd	CGS001-10273	STUB1	Tetratricopeptide (TTC) repeat domain containing
1727	74.9967	kd	CGS001-64223	MLST8	WD repeat domain containing
1736	74.8983	kd	CGS001-57680	CHD8	-
1739	74.8393	kd	CGS001-5698	PSMB9	Proteasome (prosome, macropain) subunits
1742	74.7982	kd	CGS001-391013	PLA2G2C	-
1744	74.7888	kd	CGS001-1802	DPH2	-
1745	74.7869	kd	CGS001-427	ASAH1	Acid ceramidase
1748	74.7636	kd	CGS001-10398	MYL9	EF-hand domain containing
1750	74.7519	kd	CGS001-25824	PRDX5	-
1752	74.7421	kd	CGS001-4173	MCM4	-
1756	74.6728	kd	CGS001-5211	PFKL	-
1758	74.648	kd	CGS001-4942	OAT	-
1761	74.6376	kd	CGS001-51447	IP6K2	-
1769	74.5278	kd	CGS001-81539	SLC38A1	System A-like transporters
1772	74.5002	kd	CGS001-1525	CXADR	Immunoglobulin superfamily / Immunoglobulin-like domain containing
1773	74.4796	kd	CGS001-3304	HSPA1B	Heat shock proteins / HSP70
1777	74.4066	kd	CGS001-55379	LRRC59	-
1779	74.3575	kd	CGS001-535	ATP6V0A1	ATPases / V-type
1780	74.3547	kd	CGS001-9641	IKBKE	IKK family
1781	74.3492	kd	CGS001-6890	TAP1	ATP binding cassette transporters / subfamily B
1788	74.2454	kd	CGS001-90	ACVR1	Type I receptor serine/threonine kinases
1789	74.2232	kd	CGS001-5925	RB1	Endogenous ligands
1796	74.1497	kd	CGS001-54620	FBXL19	F-boxes / Leucine-rich repeats
1805	74.0531	kd	CGS001-31	ACACA	Carboxylases
1808	74.0493	kd	CGS001-80212	CCDC92	-
1809	74.0479	kd	CGS001-55509	BATF3	basic leucine zipper proteins
1810	74.0457	kd	CGS001-1326	MAP3K8	MAPKKK:STE-unique family
1814	73.9761	kd	CGS001-115992	RNF166	RING-type (C3HC4) zinc fingers
1815	73.9674	kd	CGS001-11179	ZNF277	-
1819	73.8901	kd	CGS001-2495	FTH1	-
1822	73.8282	kd	CGS001-9517	SPTLC2	Serine palmitoyltransferase
1824	73.7861	kd	CGS001-91464	ISX	Homeoboxes / PRD class
1828	73.7656	kd	CGS001-2048	EPHB2	Type XIII RTKs: Ephrin receptor family
1833	73.7273	kd	CGS001-2629	GBA	-
1836	73.7139	kd	CGS001-839	CASP6	Caspases
1841	73.6768	kd	CGS001-5653	KLK6	Chymotrypsin
1844	73.6504	kd	CGS001-7748	ZNF195	Zinc fingers, C2H2-type
1846	73.6479	kd	CGS001-3783	KCNN4	Calcium-activated potassium channels
1848	73.6344	kd	CGS001-4710	NDUFB4	Mitochondrial respiratory chain complex / Complex I
1849	73.632	kd	CGS001-4548	MTR	-
1851	73.6201	kd	CGS001-2806	GOT2	-
1854	73.5989	kd	CGS001-1632	ECI1	-
1856	73.5922	kd	CGS001-3029	HAGH	-
1857	73.5611	kd	CGS001-57822	GRHL3	-
1860	73.5273	kd	CGS001-10298	PAK4	PAKB subfamily
1861	73.4992	kd	CGS001-339327	ZNF546	Zinc fingers, C2H2-type
1863	73.4753	kd	CGS001-51128	SAR1B	-
1864	73.46	kd	CGS001-10991	SLC38A3	System N-like transporters
1867	73.3995	kd	CGS001-6198	RPS6KB1	p70 subfamily
1868	73.3922	kd	CGS001-7030	TFE3	Basic helix-loop-helix proteins
1870	73.3646	kd	CGS001-7099	TLR4	Toll-like receptor family
1873	73.3485	kd	CGS001-4719	NDUFS1	Mitochondrial respiratory chain complex / Complex I
1874	73.3477	kd	CGS001-134391	GPR151	GPCR / Class A : Orphans
1880	73.277	kd	CGS001-116511	MAS1L	GPCR / Class A : Orphans
1883	73.2672	kd	CGS001-23536	ADAT1	-
1885	73.2552	kd	CGS001-9559	VPS26A	-
1888	73.2431	kd	CGS001-837	CASP4	Caspases
1889	73.2352	kd	CGS001-51002	TPRKB	-
1894	73.2038	kd	CGS001-323	APBB2	-
1897	73.1793	kd	CGS001-5290	PIK3CA	Phosphatidylinositol kinases
1898	73.149	kd	CGS001-7126	TNFAIP1	BTB/POZ domain containing
1900	73.1352	kd	CGS001-5796	PTPRK	Receptor tyrosine phosphatases (RTP)
1905	73.0701	kd	CGS001-5156	PDGFRA	Type III RTKs: PDGFR, CSFR, Kit, FLT3 receptor family
1906	73.0542	kd	CGS001-5289	PIK3C3	Phosphatidylinositol 3-kinase family
1908	73.031	kd	CGS001-2015	EMR1	Adhesion Class GPCRs
1912	72.9809	kd	CGS001-80777	CYB5B	-
1913	72.972	kd	CGS001-9491	PSMF1	Proteasome (prosome, macropain) subunits
1916	72.9602	kd	CGS001-1951	CELSR3	Cadherins / Major cadherins
1921	72.9019	kd	CGS001-5899	RALB	-
1922	72.8925	kd	CGS001-4069	LYZ	-
1923	72.8796	kd	CGS001-1605	DAG1	-
1925	72.8377	kd	CGS001-8884	SLC5A6	Sodium iodide symporter, sodium-dependent multivitamin transporter and sodium-coupled monocarboxylate transporters
1928	72.8043	kd	CGS001-3376	IARS	Aminoacyl tRNA synthetases / Class I
1929	72.7674	kd	CGS001-7518	XRCC4	XRCC DNA Repair
1930	72.743	kd	CGS001-1072	CFL1	-
1933	72.7288	kd	CGS001-5530	PPP3CA	Serine/threonine phosphatases / Protein phosphatase, catalytic subunits
1936	72.7142	kd	CGS001-80818	ZNF436	Zinc fingers, C2H2-type
1938	72.7004	kd	CGS001-5606	MAP2K3	MAPKK:STE7 family
1941	72.6658	kd	CGS001-5320	PLA2G2A	Hydrolases
1942	72.651	kd	CGS001-55179	FAIM	-
1944	72.6142	kd	CGS001-5479	PPIB	-
1945	72.6071	kd	CGS001-4886	NPY1R	GPCR / Class A : Neuropeptide receptors : Y
1947	72.5617	kd	CGS001-51292	GMPR2	-
1948	72.5504	kd	CGS001-8800	PEX11A	-
1949	72.5473	kd	CGS001-134864	TAAR1	GPCR / Class A : Trace amine associated receptors
1950	72.5454	kd	CGS001-224	ALDH3A2	Aldehyde dehydrogenases
1951	72.5446	kd	CGS001-222894	FERD3L	Basic helix-loop-helix proteins
1952	72.5434	kd	CGS001-2876	GPX1	-
1953	72.5369	kd	CGS001-29998	GLTSCR1	-
1955	72.522	kd	CGS001-117196	MRGPRX4	GPCR / Class A : Orphans
1957	72.4674	kd	CGS001-1725	DHPS	-
1958	72.4551	kd	CGS001-3030	HADHA	-
1966	72.3782	kd	CGS001-6285	S100B	EF-hand domain containing
1968	72.3347	kd	CGS001-3676	ITGA4	Integrins
1969	72.3314	kd	CGS001-3221	HOXC4	Homeoboxes / ANTP class : HOXL subclass
1973	72.2525	kd	CGS001-3420	IDH3B	-
1974	72.2412	kd	CGS001-7466	WFS1	-
1977	72.217	kd	CGS001-1659	DHX8	DEAH-boxes
1978	72.1967	kd	CGS001-9121	SLC16A5	SLC16 family of monocarboxylate transporters
1980	72.116	kd	CGS001-84765	ZNF577	Zinc fingers, C2H2-type
1983	72.095	kd	CGS001-58508	MLL3	-
1984	72.0905	kd	CGS001-51116	MRPS2	Mitochondrial ribosomal proteins / small subunits
1987	72.0647	kd	CGS001-5338	PLD2	Hydrolases
1988	72.0616	kd	CGS001-22832	KIAA1009	-
1993	71.9134	kd	CGS001-170302	ARX	Homeoboxes / PRD class
1994	71.8983	kd	CGS001-7188	TRAF5	RING-type (C3HC4) zinc fingers
1996	71.8701	kd	CGS001-182	JAG1	CD molecules
1997	71.8674	kd	CGS001-2535	FZD2	GPCR / Class F : Frizzled receptors
1998	71.8286	kd	CGS001-571	BACH1	BTB/POZ domain containing
2001	71.7737	kd	CGS001-9870	KIAA0317	-
2003	71.7673	kd	CGS001-9352	TXNL1	-
2004	71.7531	kd	CGS001-9324	HMGN3	High-mobility group / Canonical
2007	71.7287	kd	CGS001-10180	RBM6	G patch domain containing
2008	71.7283	kd	CGS001-3692	EIF6	-
2009	71.7193	kd	CGS001-139760	GPR119	GPCR / Class A : Orphans
2013	71.6844	kd	CGS001-3489	IGFBP6	insulin-like growth factor (IGF) binding proteins
2019	71.6249	kd	CGS001-23596	OPN3	GPCR / Class A : Opsin receptors
2020	71.6242	kd	CGS001-79135	APOO	Apolipoproteins
2024	71.5969	kd	CGS001-55654	TMEM127	-
2026	71.5751	kd	CGS001-55869	HDAC8	Histone deacetylases
2029	71.4922	kd	CGS001-2321	FLT1	Type IV RTKs: VEGF (vascular endothelial growth factor) receptor family
2032	71.4764	kd	CGS001-1577	CYP3A5	Cytochrome P450s
2037	71.4332	kd	CGS001-1879	EBF1	-
2038	71.4094	kd	CGS001-23325	KIAA1033	-
2039	71.394	kd	CGS001-51715	RAB23	RAB, member RAS oncogene
2041	71.3657	kd	CGS001-4781	NFIB	-
2043	71.3542	kd	CGS001-90589	ZNF625	Zinc fingers, C2H2-type
2044	71.3426	kd	CGS001-11057	ABHD2	Abhydrolase domain containing
2048	71.3275	kd	CGS001-3976	LIF	-
2049	71.327	kd	CGS001-8624	PSMG1	-
2050	71.3157	kd	CGS001-55239	OGFOD1	-
2052	71.3062	kd	CGS001-9774	BCLAF1	-
2053	71.2952	kd	CGS001-64240	ABCG5	ATP binding cassette transporters / subfamily G
2055	71.2924	kd	CGS001-9805	SCRN1	-
2056	71.2916	kd	CGS001-55631	LRRC40	-
2058	71.2868	kd	CGS001-10437	IFI30	-
2061	71.2144	kd	CGS001-7376	NR1H2	Liver X receptor-like receptors
2064	71.1485	kd	CGS001-51293	CD320	CD molecules
2075	70.9418	kd	CGS001-79891	ZNF671	Zinc fingers, C2H2-type
2077	70.9143	kd	CGS001-84759	PCGF1	Polycomb group ring fingers
2078	70.8809	kd	CGS001-79727	LIN28A	Zinc fingers, CCHC domain containing
2080	70.8573	kd	CGS001-84539	MCHR2	GPCR / Class A : MCH receptors
2081	70.8427	kd	CGS001-4811	NID1	-
2083	70.8066	kd	CGS001-1677	DFFB	-
2086	70.7843	kd	CGS001-7728	ZNF175	Zinc fingers, C2H2-type
2090	70.7321	kd	CGS001-4706	NDUFAB1	Mitochondrial respiratory chain complex / Complex I
2091	70.7285	kd	CGS001-6821	SUOX	-
2092	70.7259	kd	CGS001-9616	RNF7	RING-type (C3HC4) zinc fingers
2095	70.6776	kd	CGS001-9189	ZBED1	Pseudoautosomal regions / PAR1
2101	70.5932	kd	CGS001-4552	MTRR	-
2108	70.502	kd	CGS001-253260	RICTOR	-
2112	70.4384	kd	CGS001-255877	BCL6B	BTB/POZ domain containing
2113	70.4113	kd	CGS001-11137	PWP1	WD repeat domain containing
2114	70.4046	kd	CGS001-126375	ZNF792	Zinc fingers, C2H2-type
2118	70.3948	kd	CGS001-222546	RFX6	-
2122	70.3568	kd	CGS001-80218	NAA50	N(alpha)-acetyltransferase subunits
2123	70.3432	kd	CGS001-7905	REEP5	Receptor accessory proteins
2127	70.2088	kd	CGS001-11329	STK38	NDR family
2128	70.1987	kd	CGS001-84435	GPR123	Adhesion Class GPCRs
2129	70.1635	kd	CGS001-5286	PIK3C2A	Phosphatidylinositol-4-phosphate 3-kinase family
2133	70.1234	kd	CGS001-3126	HLA-DRB4	Immunoglobulin superfamily / C1-set domain containing
2135	70.1038	kd	CGS001-28511	NKIRAS2	-
2138	70.0155	kd	CGS001-8726	EED	Neutral sphingomyelinase coupling factors
2140	69.9708	kd	CGS001-79177	ZNF576	Zinc fingers, C2H2-type
2144	69.9176	kd	CGS001-54556	ING3	Zinc fingers, PHD-type
2148	69.843	kd	CGS001-27109	ATP5S	-
2151	69.7983	kd	CGS001-8899	PRPF4B	PRP4 subfamily
2157	69.723	kd	CGS001-8743	TNFSF10	CD molecules
2160	69.7176	kd	CGS001-7189	TRAF6	RING-type (C3HC4) zinc fingers
2161	69.7102	kd	CGS001-7025	NR2F1	COUP-TF-like receptors
2162	69.6903	kd	CGS001-1806	DPYD	-
2163	69.6852	kd	CGS001-1977	EIF4E	Translation Initiation Factor 4E
2166	69.629	kd	CGS001-3084	NRG1	Immunoglobulin superfamily / I-set domain containing
2167	69.6164	kd	CGS001-55715	DOK4	Pleckstrin homology (PH) domain containing
2171	69.5653	kd	CGS001-7832	BTG2	-
2173	69.515	kd	CGS001-2053	EPHX2	-
2174	69.4939	kd	CGS001-29888	STRN4	WD repeat domain containing
2175	69.49	kd	CGS001-7227	TRPS1	GATA zinc finger domain containing
2177	69.4855	kd	CGS001-7048	TGFBR2	Type II receptor serine/threonine kinases
2182	69.4154	kd	CGS001-3177	SLC29A2	SLC29 family
2183	69.3639	kd	CGS001-5160	PDHA1	-
2184	69.3529	kd	CGS001-79258	MMEL1	-
2187	69.343	kd	CGS001-84873	GPR128	Adhesion Class GPCRs
2191	69.3138	kd	CGS001-11098	PRSS23	Serine peptidases / Serine peptidases
2192	69.2999	kd	CGS001-2521	FUS	RNA binding motif (RRM) containing
2195	69.2603	kd	CGS001-2730	GCLM	-
2196	69.2318	kd	CGS001-3614	IMPDH1	Oxidoreductases
2198	69.2228	kd	CGS001-4292	MLH1	-
2199	69.2133	kd	CGS001-5686	PSMA5	Proteasome subunits
2203	69.189	kd	CGS001-10477	UBE2E3	Ubiquitin-conjugating enzymes E2
2211	69.1003	kd	CGS001-217	ALDH2	Aldehyde dehydrogenases
2214	69.0952	kd	CGS001-4671	NAIP	Inhibitors of apoptosis (IAP) protein family
2218	69.0613	kd	CGS001-1642	DDB1	-
2220	69.0385	kd	CGS001-317703	VN1R4	GPCR / Unclassified : Vomeronasal receptors, type 1
2222	69.0316	kd	CGS001-11154	AP4S1	-
2224	69.0026	kd	CGS001-50865	HEBP1	Endogenous ligands
2226	68.9715	kd	CGS001-1978	EIF4EBP1	-
2227	68.9684	kd	CGS001-29956	CERS2	Homeoboxes / CERS class
2228	68.9551	kd	CGS001-54566	EPB41L4B	-
2230	68.9468	kd	CGS001-1604	CD55	CD molecules
2232	68.9391	kd	CGS001-3601	IL15RA	IL-2 receptor family
2233	68.9279	kd	CGS001-10736	SIX2	Homeoboxes / SINE class
2239	68.8472	kd	CGS001-1903	S1PR3	GPCR / Class A : Lysophospholipid receptors : Sphingosine 1-phosphate
2241	68.8184	kd	CGS001-8227	AKAP17A	A-kinase anchor proteins
2242	68.8072	kd	CGS001-5831	PYCR1	-
2247	68.7547	kd	CGS001-306	ANXA3	Annexins
2248	68.7534	kd	CGS001-162239	ZFP1	Zinc fingers, C2H2-type
2249	68.7328	kd	CGS001-399664	MEX3D	Mex-3 homologs
2253	68.701	kd	CGS001-51335	NGRN	-
2254	68.6935	kd	CGS001-5579	PRKCB	Alpha subfamily
2257	68.649	kd	CGS001-4637	MYL6	EF-hand domain containing
2264	68.5629	kd	CGS001-5228	PGF	-
2265	68.5513	kd	CGS001-3556	IL1RAP	Immunoglobulin superfamily / Immunoglobulin-like domain containing
2266	68.5291	kd	CGS001-161	AP2A2	-
2267	68.5129	kd	CGS001-4091	SMAD6	SMADs
2269	68.495	kd	CGS001-5792	PTPRF	Receptor tyrosine phosphatases (RTP)
2270	68.49	kd	CGS001-3172	HNF4A	Hepatocyte nuclear factor-4 receptors
2271	68.4332	kd	CGS001-5325	PLAGL1	Zinc fingers, C2H2-type
2273	68.4028	kd	CGS001-1030	CDKN2B	-
2274	68.3977	kd	CGS001-113878	DTX2	RING-type (C3HC4) zinc fingers
2275	68.3889	kd	CGS001-7976	FZD3	GPCR / Class F : Frizzled receptors
2279	68.3458	kd	CGS001-115950	ZNF653	Zinc fingers, C2H2-type
2280	68.3443	kd	CGS001-3958	LGALS3	Endogenous ligands
2284	68.29	kd	CGS001-5708	PSMD2	Proteasome subunits
2285	68.2873	kd	CGS001-1044	CDX1	Homeoboxes / ANTP class : HOXL subclass
2288	68.2706	kd	CGS001-2735	GLI1	Zinc fingers, C2H2-type
2290	68.2604	kd	CGS001-221391	OPN5	GPCR / Class A : Opsin receptors
2293	68.2485	kd	CGS001-3148	HMGB2	High-mobility group / Canonical
2297	68.2211	kd	CGS001-5993	RFX5	-
2306	68.1483	kd	CGS001-5037	PEBP1	-
2308	68.1272	kd	CGS001-8780	RIOK3	RIO3 subfamily
2312	68.0341	kd	CGS001-23429	RYBP	-
2313	68.0002	kd	CGS001-5092	PCBD1	-
2315	67.985	kd	CGS001-9034	CCRL2	Chemokine receptors
2317	67.9583	kd	CGS001-5013	OTX1	Homeoboxes / PRD class
2318	67.9306	kd	CGS001-26298	EHF	-
2319	67.9085	kd	CGS001-1861	TOR1A	-
2324	67.8754	kd	CGS001-9702	CEP57	-
2325	67.8745	kd	CGS001-10325	RRAGB	-
2328	67.8255	kd	CGS001-4175	MCM6	-
2329	67.8178	kd	CGS001-55526	DHTKD1	-
2333	67.7966	kd	CGS001-8872	CDC123	-
2334	67.7932	kd	CGS001-7760	ZNF213	Zinc fingers, C2H2-type
2336	67.7915	kd	CGS001-1213	CLTC	-
2340	67.7336	kd	CGS001-11000	SLC27A3	SLC27 family of fatty acid transporters
2345	67.6808	kd	CGS001-58528	RRAGD	-
2346	67.6532	kd	CGS001-7572	ZNF24	Zinc fingers, C2H2-type
2348	67.6047	kd	CGS001-6757	SSX2	-
2349	67.5808	kd	CGS001-23314	SATB2	Homeoboxes / CUT class
2351	67.5468	kd	CGS001-6793	STK10	SLK subfamily
2354	67.5413	kd	CGS001-2992	GYG1	Glycosyltransferase family 8 domain containing
2356	67.5158	kd	CGS001-883	CCBL1	Hydrogen sulphide synthesis
2359	67.449	kd	CGS001-9252	RPS6KA5	MSK subfamily
2361	67.4396	kd	CGS001-8535	CBX4	-
2364	67.3421	kd	CGS001-2580	GAK	Heat shock proteins / DNAJ (HSP40)
2370	67.282	kd	CGS001-5947	RBP1	Fatty acid binding protein family
2371	67.2746	kd	CGS001-1962	EHHADH	-
2372	67.2705	kd	CGS001-51599	LSR	Immunoglobulin superfamily / Immunoglobulin-like domain containing
2373	67.2535	kd	CGS001-8772	FADD	-
2374	67.2514	kd	CGS001-93487	MAPK1IP1L	-
2375	67.2485	kd	CGS001-3682	ITGAE	Integrins
2377	67.2111	kd	CGS001-1019	CDK4	Cyclin-dependent kinases, CDK4 subfamily
2380	67.2034	kd	CGS001-2786	GNG4	-
2385	67.1314	kd	CGS001-25874	BRP44	-
2386	67.0569	kd	CGS001-2030	SLC29A1	SLC29 family
2389	67.0312	kd	CGS001-350383	GPR142	GPCR / Class A : Orphans
2392	66.9719	kd	CGS001-91133	L3MBTL4	Sterile alpha motif (SAM) domain containing
2394	66.9564	kd	CGS001-5763	PTMS	-
2396	66.9536	kd	CGS001-2132	EXT2	Exostosin glycosyltransferase family
2399	66.9198	kd	CGS001-3203	HOXA6	Homeoboxes / ANTP class : HOXL subclass
2400	66.9191	kd	CGS001-3630	INS	-
2401	66.9155	kd	CGS001-10276	NET1	Rho guanine nucleotide exchange factors
2403	66.882	kd	CGS001-55290	BRF2	-
2406	66.8387	kd	CGS001-775	CACNA1C	Calcium channel subunits
2409	66.8235	kd	CGS001-26277	TINF2	-
2410	66.8036	kd	CGS001-3205	HOXA9	Homeoboxes / ANTP class : HOXL subclass
2411	66.7711	kd	CGS001-10365	KLF2	Kruppel-like transcription factors
2412	66.7673	kd	CGS001-55193	PBRM1	Non-enzymatic BRD containing proteins
2416	66.7413	kd	CGS001-5021	OXTR	GPCR / Class A : Vasopressin and oxytocin receptors
2418	66.7218	kd	CGS001-16	AARS	Aminoacyl tRNA synthetases / Class II
2419	66.7011	kd	CGS001-4790	NFKB1	NFkappaB transcription factor family
2423	66.6637	kd	CGS001-3508	IGHMBP2	Zinc fingers, AN1-type domain containing
2424	66.6571	kd	CGS001-54957	TXNL4B	-
2428	66.5992	kd	CGS001-2295	FOXF2	Forkhead boxes
2436	66.4805	kd	CGS001-25885	POLR1A	RNA polymerase subunits
2440	66.4324	kd	CGS001-2963	GTF2F2	General transcription factors
2442	66.4216	kd	CGS001-25948	KBTBD2	BTB/POZ domain containing
2443	66.4182	kd	CGS001-3643	INSR	Type II RTKs: Insulin receptor family
2446	66.3821	kd	CGS001-5744	PTHLH	Endogenous ligands
2447	66.3722	kd	CGS001-1534	CYB561	Cytochrome b genes
2448	66.3662	kd	CGS001-18	ABAT	GABA turnover
2450	66.3413	kd	CGS001-51160	VPS28	-
2451	66.3347	kd	CGS001-115560	ZNF501	Zinc fingers, C2H2-type
2454	66.3027	kd	CGS001-8893	EIF2B5	-
2455	66.2942	kd	CGS001-6776	STAT5A	SH2 domain containing
2457	66.2682	kd	CGS001-3726	JUNB	basic leucine zipper proteins
2461	66.2156	kd	CGS001-1491	CTH	Hydrogen sulphide synthesis
2462	66.2112	kd	CGS001-6595	SMARCA2	Non-enzymatic BRD containing proteins
2465	66.199	kd	CGS001-5699	PSMB10	Proteasome (prosome, macropain) subunits
2469	66.068	kd	CGS001-7056	THBD	CD molecules
2470	66.058	kd	CGS001-22891	ZNF365	Zinc fingers, C2H2-type
2473	66.0264	kd	CGS001-5829	PXN	-
2477	65.9848	kd	CGS001-153830	RNF145	RING-type (C3HC4) zinc fingers
2479	65.9685	kd	CGS001-1852	DUSP9	Protein tyrosine phosphatases / Class I Cys-based PTPs : MAP kinase phosphatases
2481	65.9562	kd	CGS001-3170	FOXA2	Forkhead boxes
2484	65.9226	kd	CGS001-9016	SLC25A14	Mitochondrial uncoupling proteins
2485	65.9215	kd	CGS001-4717	NDUFC1	Mitochondrial respiratory chain complex / Complex I
2486	65.9085	kd	CGS001-3665	IRF7	-
2487	65.8798	kd	CGS001-629	CFB	Complement system
2488	65.8552	kd	CGS001-431707	LHX8	Homeoboxes / LIM class
2490	65.8215	kd	CGS001-648	BMI1	Polycomb group ring fingers
2491	65.8206	kd	CGS001-2593	GAMT	-
2495	65.76	kd	CGS001-5928	RBBP4	WD repeat domain containing
2499	65.6722	kd	CGS001-23387	SIK3	QIK subfamily
2502	65.6572	kd	CGS001-7248	TSC1	-
2503	65.6209	kd	CGS001-6817	SULT1A1	Sulfotransferases, cytosolic
2506	65.5882	kd	CGS001-165829	GPR156	GPCR / Class C : Orphans
2507	65.5782	kd	CGS001-1647	GADD45A	-
2512	65.5246	kd	CGS001-84231	TRAF7	RING-type (C3HC4) zinc fingers
2514	65.5201	kd	CGS001-8220	DGCR14	-
2517	65.4845	kd	CGS001-2776	GNAQ	-
2518	65.4544	kd	CGS001-3755	KCNG1	Voltage-gated potassium channels
2520	65.4329	kd	CGS001-7251	TSG101	-
2522	65.3871	kd	CGS001-57215	THAP11	THAP (C2CH-type zinc finger) domain containing
2524	65.378	kd	CGS001-8717	TRADD	-
2530	65.3358	kd	CGS001-79733	E2F8	-
2532	65.2863	kd	CGS001-2109	ETFB	-
2533	65.2525	kd	CGS001-4233	MET	Type X RTKs: HGF (hepatocyte growth factor) receptor family
2534	65.2276	kd	CGS001-9181	ARHGEF2	Rho guanine nucleotide exchange factors
2536	65.2153	kd	CGS001-8477	GPR65	GPCR / Class A : Orphans
2540	65.1893	kd	CGS001-9767	PHF16	-
2542	65.1802	kd	CGS001-5321	PLA2G4A	Phospholipase A2
2543	65.1769	kd	CGS001-2589	GALNT1	Glycosyltransferase family 2 domain containing
2544	65.1734	kd	CGS001-23344	ESYT1	Synaptotagmins
2552	65.1226	kd	CGS001-56993	TOMM22	-
2554	65.1051	kd	CGS001-23236	PLCB1	Phosphoinositide-specific phospholipase C
2556	65.0899	kd	CGS001-10695	CNPY3	Trinucleotide (CAG) repeat containing
2557	65.0804	kd	CGS001-4929	NR4A2	Nerve growth factor IB-like receptors
2558	65.0794	kd	CGS001-599	BCL2L2	Serine/threonine phosphatases / Protein phosphatase 1, regulatory subunits
2561	65.0447	kd	CGS001-3672	ITGA1	Integrins
2563	64.9966	kd	CGS001-10001	MED6	-
2566	64.9786	kd	CGS001-6659	SOX4	SRY (sex determining region Y)-boxes
2567	64.9482	kd	CGS001-283	ANG	Ribonucleases, RNase A
2571	64.8875	kd	CGS001-165082	GPR113	Adhesion Class GPCRs
2572	64.8709	kd	CGS001-8226	HDHD1	-
2573	64.8628	kd	CGS001-4287	ATXN3	Ataxins
2575	64.8515	kd	CGS001-54659	UGT1A3	UDP glucuronosyltransferases
2578	64.8427	kd	CGS001-672	BRCA1	Fanconi anemia, complementation groups
2580	64.8071	kd	CGS001-8503	PIK3R3	Phosphatidylinositol kinases
2582	64.769	kd	CGS001-8536	CAMK1	CAMK1 family
2583	64.7356	kd	CGS001-11212	PROSC	-
2586	64.6901	kd	CGS001-2828	GPR4	GPCR / Class A : Orphans
2587	64.6679	kd	CGS001-5144	PDE4D	Phosphodiesterases
2588	64.6562	kd	CGS001-9854	C2CD2L	-
2589	64.6551	kd	CGS001-5937	RBMS1	RNA binding motif (RRM) containing
2590	64.6524	kd	CGS001-597	BCL2A1	-
2593	64.6087	kd	CGS001-6541	SLC7A1	SLC7 family
2599	64.5261	kd	CGS001-329	BIRC2	Inhibitors of apoptosis (IAP) protein family
2601	64.518	kd	CGS001-4047	LSS	Lanosterol biosynthesis pathway
2602	64.5139	kd	CGS001-147183	KRT25	Intermediate filaments type I, keratins (acidic)
2603	64.4961	kd	CGS001-3113	HLA-DPA1	Immunoglobulin superfamily / C1-set domain containing
2604	64.4948	kd	CGS001-115201	ATG4A	-
2606	64.4639	kd	CGS001-10795	ZNF268	Zinc fingers, C2H2-type
2607	64.4533	kd	CGS001-1855	DVL1	Dishevelled homologs
2616	64.2781	kd	CGS001-8449	DHX16	DEAH-boxes
2619	64.2614	kd	CGS001-55226	NAT10	-
2621	64.2483	kd	CGS001-3912	LAMB1	Laminins
2622	64.2465	kd	CGS001-125919	ZNF543	Zinc fingers, C2H2-type
2625	64.2101	kd	CGS001-2542	SLC37A4	SLC37 family of phosphosugar/phosphate exchangers
2626	64.2071	kd	CGS001-1445	CSK	Csk family
2627	64.2044	kd	CGS001-2870	GRK6	GRK1/3 subfamily
2632	64.184	kd	CGS001-9213	XPR1	-
2633	64.1634	kd	CGS001-4850	CNOT4	RNA binding motif (RRM) containing
2634	64.12	kd	CGS001-5361	PLXNA1	Plexins
2638	64.1076	kd	CGS001-9817	KEAP1	Kelch-like proteins
2641	64.0163	kd	CGS001-4121	MAN1A1	-
2642	63.9965	kd	CGS001-5723	PSPH	-
2644	63.9873	kd	CGS001-10401	PIAS3	Zinc fingers, MIZ-type
2648	63.9705	kd	CGS001-9706	ULK2	Unc-51-like kinase (ULK) family
2656	63.9152	kd	CGS001-10295	BCKDK	Pyruvate dehydrogenase kinase (PDHK) family
2658	63.9033	kd	CGS001-645	BLVRB	Short chain dehydrogenase/reductase superfamily / Atypical members
2661	63.8562	kd	CGS001-5063	PAK3	PAKA subfamily
2663	63.8456	kd	CGS001-55620	STAP2	-
2666	63.8406	kd	CGS001-1891	ECH1	-
2667	63.8401	kd	CGS001-8797	TNFRSF10A	Tumour necrosis factor (TNF) receptor family
2668	63.8321	kd	CGS001-55723	ASF1B	-
2673	63.7846	kd	CGS001-5867	RAB4A	RAB, member RAS oncogene
2675	63.7612	kd	CGS001-866	SERPINA6	Serine (or cysteine) peptidase inhibitors
2682	63.6144	kd	CGS001-607	BCL9	-
2684	63.6057	kd	CGS001-3131	HLF	-
2687	63.6	kd	CGS001-27197	GPR82	GPCR / Class A : Orphans
2689	63.5945	kd	CGS001-2562	GABRB3	GABA receptors
2692	63.5542	kd	CGS001-3664	IRF6	-
2693	63.5473	kd	CGS001-4170	MCL1	-
2694	63.5467	kd	CGS001-7490	WT1	Zinc fingers, C2H2-type
2695	63.5031	kd	CGS001-89765	RSPH1	-
2697	63.4848	kd	CGS001-10668	CGRRF1	RING-type (C3HC4) zinc fingers
2698	63.4617	kd	CGS001-6478	SIAH2	-
2699	63.4519	kd	CGS001-6917	TCEA1	General transcription factors
2700	63.4456	kd	CGS001-6850	SYK	Syk family
2711	63.2404	kd	CGS001-55612	FERMT1	Fermitins
2714	63.2309	kd	CGS001-2558	GABRA5	GABA receptors
2715	63.2154	kd	CGS001-27199	OXGR1	GPCR / Class A : Orphans, Oxoglutarate receptor
2716	63.2091	kd	CGS001-5971	RELB	NFkappaB transcription factor family
2718	63.183	kd	CGS001-539	ATP5O	ATPases / F-type
2720	63.1731	kd	CGS001-5813	PURA	-
2724	63.092	kd	CGS001-7752	ZNF200	Zinc fingers, C2H2-type
2726	63.0639	kd	CGS001-23097	CDK19	Cyclin-dependent kinases, CDK8 subfamily
2729	63.0095	kd	CGS001-4485	MST1	-
2732	62.9827	kd	CGS001-6048	RNF5	RING-type (C3HC4) zinc fingers
2738	62.9373	kd	CGS001-10131	TRAP1	Heat shock proteins / HSPC
2739	62.9195	kd	CGS001-6207	RPS13	S ribosomal proteins
2740	62.9146	kd	CGS001-79618	HMBOX1	Homeoboxes / HNF class
2741	62.9032	kd	CGS001-23510	KCTD2	-
2742	62.8952	kd	CGS001-6625	SNRNP70	RNA binding motif (RRM) containing
2744	62.8844	kd	CGS001-23077	MYCBP2	-
2745	62.8841	kd	CGS001-5193	PEX12	-
2747	62.8441	kd	CGS001-8558	CDK10	Cyclin-dependent kinases, CDK10 subfamily
2750	62.8276	kd	CGS001-9788	MTSS1	-
2755	62.777	kd	CGS001-79109	MAPKAP1	-
2761	62.7031	kd	CGS001-6927	HNF1A	Homeoboxes / HNF class
2762	62.6773	kd	CGS001-84449	ZNF333	Zinc fingers, C2H2-type
2765	62.6321	kd	CGS001-2967	GTF2H3	General transcription factors
2766	62.6217	kd	CGS001-5860	QDPR	Short chain dehydrogenase/reductase superfamily / Atypical members
2768	62.5997	kd	CGS001-6397	SEC14L1	-
2769	62.543	kd	CGS001-79139	DERL1	-
2771	62.4751	kd	CGS001-64710	NUCKS1	-
2776	62.3671	kd	CGS001-9459	ARHGEF6	Rho guanine nucleotide exchange factors
2778	62.3205	kd	CGS001-863	CBFA2T3	A-kinase anchor proteins
2786	62.225	kd	CGS001-7852	CXCR4	Chemokine receptors
2788	62.1914	kd	CGS001-90655	TGIF2LY	Homeoboxes / TALE class
2790	62.1755	kd	CGS001-10447	FAM3C	-
2793	62.1469	kd	CGS001-3034	HAL	-
2794	62.1443	kd	CGS001-8431	NR0B2	DAX-like receptors
2800	62.0816	kd	CGS001-3598	IL13RA2	IL-2 receptor family
2802	62.0664	kd	CGS001-2324	FLT4	Type IV RTKs: VEGF (vascular endothelial growth factor) receptor family
2804	62.0402	kd	CGS001-5499	PPP1CA	Serine/threonine phosphatases / Protein phosphatase, catalytic subunits
2805	62.0109	kd	CGS001-79947	DHDDS	-
2810	61.9811	kd	CGS001-6924	TCEB3	-
2813	61.9667	kd	CGS001-4678	NASP	Tetratricopeptide (TTC) repeat domain containing
2814	61.9588	kd	CGS001-2058	EPRS	Aminoacyl tRNA synthetases / Class I
2816	61.936	kd	CGS001-4043	LRPAP1	-
2817	61.9348	kd	CGS001-162655	ZNF519	Zinc fingers, C2H2-type
2818	61.9219	kd	CGS001-81611	ANP32E	ANP32 acidic nuclear phosphoproteins
2819	61.9204	kd	CGS001-1948	EFNB2	Ephrins
2821	61.887	kd	CGS001-8737	RIPK1	Receptor interacting protein kinase (RIPK) family
2822	61.8698	kd	CGS001-29915	HCFC2	-
2825	61.8269	kd	CGS001-5986	RFNG	Beta 3-glycosyltransferases
2828	61.8074	kd	CGS001-11232	POLG2	DNA polymerases
2829	61.7906	kd	CGS001-6884	TAF13	-
2832	61.7605	kd	CGS001-5345	SERPINF2	Serine (or cysteine) peptidase inhibitors
2836	61.6963	kd	CGS001-53834	FGFRL1	Immunoglobulin superfamily / I-set domain containing
2839	61.636	kd	CGS001-6720	SREBF1	Basic helix-loop-helix proteins
2840	61.6202	kd	CGS001-51271	UBAP1	-
2842	61.6001	kd	CGS001-717	C2	Complement system
2843	61.5636	kd	CGS001-140690	CTCFL	Zinc fingers, C2H2-type
2844	61.5502	kd	CGS001-10482	NXF1	-
2845	61.5488	kd	CGS001-2118	ETV4	ETS Transcription Factors
2846	61.5334	kd	CGS001-1390	CREM	basic leucine zipper proteins
2849	61.4783	kd	CGS001-23043	TNIK	MSN subfamily
2855	61.4213	kd	CGS001-5914	RARA	Retinoic acid receptors
2857	61.4025	kd	CGS001-124961	ZFP3	Zinc fingers, C2H2-type
2858	61.395	kd	CGS001-55300	PI4K2B	Phosphatidylinositol kinases
2859	61.3813	kd	CGS001-8208	CHAF1B	WD repeat domain containing
2870	61.1488	kd	CGS001-6926	TBX3	T-boxes
2871	61.1313	kd	CGS001-1356	CP	-
2872	61.1029	kd	CGS001-64333	ARHGAP9	Rho GTPase activating proteins
2876	61.0088	kd	CGS001-3661	IRF3	-
2878	61.0003	kd	CGS001-338557	O3FAR1	-
2880	60.9735	kd	CGS001-9133	CCNB2	-
2882	60.9557	kd	CGS001-375133	PI4KAP2	-
2883	60.9423	kd	CGS001-55893	ZNF395	Zinc fingers, C2H2-type
2884	60.9399	kd	CGS001-467	ATF3	basic leucine zipper proteins
2887	60.8551	kd	CGS001-949	SCARB1	-
2888	60.8532	kd	CGS001-22934	RPIA	-
2890	60.8445	kd	CGS001-826	CAPNS1	EF-hand domain containing
2892	60.7881	kd	CGS001-7029	TFDP2	-
2896	60.7586	kd	CGS001-6670	SP3	Specificity protein transcription factors
2897	60.7563	kd	CGS001-285267	ZNF619	Zinc fingers, C2H2-type
2904	60.5639	kd	CGS001-2224	FDPS	Lanosterol biosynthesis pathway
2906	60.5333	kd	CGS001-11267	SNF8	-
2913	60.4505	kd	CGS001-29947	DNMT3L	-
2916	60.4428	kd	CGS001-4223	MEOX2	Homeoboxes / ANTP class : HOXL subclass
2919	60.4372	kd	CGS001-4967	OGDH	-
2920	60.4102	kd	CGS001-5916	RARG	Retinoic acid receptors
2924	60.3622	kd	CGS001-117194	MRGPRX2	GPCR / Class A : Orphans
2925	60.3466	kd	CGS001-55214	LEPREL1	-
2934	60.2579	kd	CGS001-8522	GAS7	-
2937	60.2445	kd	CGS001-64175	LEPRE1	-
2941	60.1966	kd	CGS001-55810	FOXJ2	Forkhead boxes
2942	60.19	kd	CGS001-56834	GPR137	GPCR / Unclassified : 7TM orphan receptors
2946	60.1411	kd	CGS001-26136	TES	-
2947	60.1403	kd	CGS001-5445	PON2	Paraoxonases
2949	60.1341	kd	CGS001-23401	FRAT2	-
2950	60.1287	kd	CGS001-11157	LSM6	-
2952	60.1063	kd	CGS001-6509	SLC1A4	Alanine/serine/cysteine transporter subfamily
2959	60.0271	kd	CGS001-114785	MBD6	-
2960	60.0263	kd	CGS001-3458	IFNG	Interferons
2962	60.0125	kd	CGS001-158	ADSL	-
2966	59.9882	kd	CGS001-3456	IFNB1	Interferons
2967	59.9833	kd	CGS001-55127	HEATR1	-
2969	59.948	kd	CGS001-4869	NPM1	-
2970	59.9259	kd	CGS001-727	C5	Endogenous ligands
2980	59.752	kd	CGS001-79581	GPR172A	-
2982	59.7329	kd	CGS001-1515	CTSL2	-
2983	59.7316	kd	CGS001-1465	CSRP1	-
2988	59.6956	kd	CGS001-147949	ZNF583	Zinc fingers, C2H2-type
2992	59.6622	kd	CGS001-5603	MAPK13	MAPK:p38 subfamily
2994	59.6494	kd	CGS001-4841	NONO	RNA binding motif (RRM) containing
2995	59.6489	kd	CGS001-6520	SLC3A2	SLC3 family
2998	59.6189	kd	CGS001-26001	RNF167	RING-type (C3HC4) zinc fingers
3000	59.5358	kd	CGS001-7693	ZNF134	Zinc fingers, C2H2-type
3005	59.447	kd	CGS001-1956	EGFR	Type I RTKs: ErbB (epidermal growth factor) receptor family
3006	59.4371	kd	CGS001-5532	PPP3CB	Serine/threonine phosphatases / Protein phosphatase, catalytic subunits
3007	59.4356	kd	CGS001-5934	RBL2	-
3011	59.3945	kd	CGS001-1959	EGR2	Zinc fingers, C2H2-type
3015	59.3308	kd	CGS001-83933	HDAC10	Histone deacetylases
3018	59.2897	kd	CGS001-26292	MYCBP	-
3022	59.273	kd	CGS001-9	NAT1	-
3028	59.199	kd	CGS001-2004	ELK3	ETS Transcription Factors
3031	59.1869	kd	CGS001-9061	PAPSS1	-
3033	59.1098	kd	CGS001-10058	ABCB6	ATP binding cassette transporters / subfamily B
3036	59.0798	kd	CGS001-6664	SOX11	SRY (sex determining region Y)-boxes
3037	59.0627	kd	CGS001-26959	HBP1	-
3040	59.0209	kd	CGS001-1958	EGR1	Zinc fingers, C2H2-type
3043	58.9858	kd	CGS001-5562	PRKAA1	AMPK subfamily
3045	58.9664	kd	CGS001-53632	PRKAG3	AMPK subfamily
3048	58.9408	kd	CGS001-81570	CLPB	Ankyrin repeat domain containing
3052	58.9192	kd	CGS001-10472	ZNF238	-
3053	58.9176	kd	CGS001-2710	GK	Glycerol kinases
3055	58.9111	kd	CGS001-11004	KIF2C	Kinesins
3059	58.8644	kd	CGS001-340371	NRBP2	NRBP family
3061	58.8288	kd	CGS001-63933	CCDC90A	-
3062	58.7997	kd	CGS001-22933	SIRT2	Histone deacetylases
3063	58.7889	kd	CGS001-353322	ANKRD37	Ankyrin repeat domain containing
3064	58.7848	kd	CGS001-1831	TSC22D3	-
3069	58.7233	kd	CGS001-137209	ZNF572	Zinc fingers, C2H2-type
3070	58.7223	kd	CGS001-5891	MOK	RCK family
3071	58.7184	kd	CGS001-183	AGT	Endogenous ligands
3073	58.6764	kd	CGS001-8463	TEAD2	-
3076	58.6697	kd	CGS001-3028	HSD17B10	Short chain dehydrogenase/reductase superfamily / Classical SDR fold cluster 1
3077	58.6666	kd	CGS001-8576	STK16	NAK family
3078	58.6613	kd	CGS001-146434	ZNF597	Zinc fingers, C2H2-type
3081	58.6123	kd	CGS001-6427	SRSF2	RNA binding motif (RRM) containing
3086	58.541	kd	CGS001-7485	WRB	-
3088	58.4791	kd	CGS001-1676	DFFA	-
3089	58.4747	kd	CGS001-7965	AIMP2	-
3090	58.4711	kd	CGS001-57404	CYP20A1	Cytochrome P450s
3093	58.4439	kd	CGS001-2101	ESRRA	Estrogen-related receptors
3096	58.4347	kd	CGS001-84108	PCGF6	Polycomb group ring fingers
3097	58.4316	kd	CGS001-5252	PHF1	Zinc fingers, PHD-type
3101	58.3641	kd	CGS001-3295	HSD17B4	Short chain dehydrogenase/reductase superfamily / Classical SDR fold cluster 3
3103	58.3297	kd	CGS001-59350	RXFP1	GPCR / Class A : Relaxin family peptide receptors
3107	58.2777	kd	CGS001-26020	LRP10	Low density lipoprotein receptors
3108	58.2773	kd	CGS001-5594	MAPK1	MAPK:ERK subfamily
3110	58.2653	kd	CGS001-1163	CKS1B	-
3111	58.2433	kd	CGS001-26301	GBGT1	Glycosyltransferase family 6 domain containing
3113	58.223	kd	CGS001-11031	RAB31	RAB, member RAS oncogene
3114	58.1996	kd	CGS001-162963	ZNF610	Zinc fingers, C2H2-type
3117	58.1689	kd	CGS001-6301	SARS	Aminoacyl tRNA synthetases / Class II
3121	58.1174	kd	CGS001-51776	ZAK	MLK subfamily
3122	58.1104	kd	CGS001-9791	PTDSS1	-
3123	58.1014	kd	CGS001-4522	MTHFD1	-
3127	58.0775	kd	CGS001-57787	MARK4	MARK subfamily
3129	58.0627	kd	CGS001-8714	ABCC3	ATP binding cassette transporters / subfamily C
3132	58.0102	kd	CGS001-93185	IGSF8	CD molecules
3134	58.0024	kd	CGS001-55937	APOM	Apolipoproteins
3138	57.9788	kd	CGS001-11113	CIT	Other DMPK family kinases
3139	57.97	kd	CGS001-6678	SPARC	-
3140	57.9306	kd	CGS001-256281	NUDT14	Nudix motif containing
3141	57.923	kd	CGS001-3176	HNMT	-
3142	57.8994	kd	CGS001-586	BCAT1	-
3143	57.8733	kd	CGS001-55054	ATG16L1	WD repeat domain containing
3144	57.866	kd	CGS001-23585	TMEM50A	-
3147	57.8437	kd	CGS001-8396	PIP4K2B	1-phosphatidylinositol-5-phosphate 4-kinase family
3150	57.8298	kd	CGS001-1025	CDK9	Cyclin-dependent kinases, CDK9 subfamily
3152	57.827	kd	CGS001-4775	NFATC3	Nuclear factor of activated T-cells
3154	57.8113	kd	CGS001-5641	LGMN	Legumain
3163	57.6813	kd	CGS001-23252	OTUD3	OTU domain containing
3166	57.6497	kd	CGS001-7374	UNG	-
3170	57.6146	kd	CGS001-83881	MIXL1	Homeoboxes / PRD class
3171	57.6101	kd	CGS001-4125	MAN2B1	-
3182	57.5003	kd	CGS001-8520	HAT1	Histone acetyltransferases (HATs)
3184	57.4813	kd	CGS001-10782	ZNF274	Zinc fingers, C2H2-type
3189	57.4371	kd	CGS001-51079	NDUFA13	Mitochondrial respiratory chain complex / Complex I
3192	57.4152	kd	CGS001-10095	ARPC1B	Actin related protein 2/3 complex subunits
3197	57.3638	kd	CGS001-79088	ZNF426	Zinc fingers, C2H2-type
3198	57.3545	kd	CGS001-8349	HIST2H2BE	Histones / Replication-dependent
3200	57.3203	kd	CGS001-650	BMP2	Bone morphogenetic proteins
3203	57.2729	kd	CGS001-6660	SOX5	SRY (sex determining region Y)-boxes
3206	57.2164	kd	CGS001-5004	ORM1	Lipocalins
3207	57.2125	kd	CGS001-8312	AXIN1	Serine/threonine phosphatases / Protein phosphatase 1, regulatory subunits
3208	57.1952	kd	CGS001-9618	TRAF4	RING-type (C3HC4) zinc fingers
3210	57.1672	kd	CGS001-823	CAPN1	EF-hand domain containing
3213	57.1452	kd	CGS001-375449	MAST4	MAST family
3224	57.0368	kd	CGS001-55703	POLR3B	RNA polymerase subunits
3228	57.0083	kd	CGS001-7415	VCP	ATPases / AAA-type
3231	56.9438	kd	CGS001-6004	RGS16	Regulators of G-protein signaling
3234	56.9021	kd	CGS001-7384	UQCRC1	Mitochondrial respiratory chain complex / Complex III
3236	56.8402	kd	CGS001-5950	RBP4	Lipocalins
3237	56.8288	kd	CGS001-7076	TIMP1	-
3243	56.7594	kd	CGS001-4303	FOXO4	Forkhead boxes
3244	56.7421	kd	CGS001-10257	ABCC4	ATP binding cassette transporters / subfamily C
3245	56.7415	kd	CGS001-10427	SEC24B	-
3248	56.719	kd	CGS001-7249	TSC2	-
3251	56.6707	kd	CGS001-11011	TLK2	Tousled-like kinase (TLK) family
3257	56.5812	kd	CGS001-54732	TMED9	-
3258	56.535	kd	CGS001-87	ACTN1	EF-hand domain containing
3261	56.3825	kd	CGS001-283383	GPR133	Adhesion Class GPCRs
3262	56.3703	kd	CGS001-6347	CCL2	Chemokine ligands
3264	56.3656	kd	CGS001-10166	SLC25A15	Mitochondrial amino acid transporter subfamily
3267	56.3401	kd	CGS001-28985	MCTS1	-
3268	56.3284	kd	CGS001-3998	LMAN1	-
3271	56.2907	kd	CGS001-29982	NRBF2	-
3273	56.2453	kd	CGS001-83999	KREMEN1	-
3276	56.221	kd	CGS001-7386	UQCRFS1	Mitochondrial respiratory chain complex / Complex III
3278	56.1983	kd	CGS001-117608	ZNF354B	Zinc fingers, C2H2-type
3282	56.1619	kd	CGS001-22809	ATF5	basic leucine zipper proteins
3288	56.0596	kd	CGS001-2034	EPAS1	Basic helix-loop-helix proteins
3299	55.8081	kd	CGS001-29116	MYLIP	-
3300	55.7992	kd	CGS001-5025	P2RX4	Ligand-gated ion channels / Purinergic receptors, ionotropic
3301	55.7845	kd	CGS001-898	CCNE1	-
3303	55.7544	kd	CGS001-327	APEH	Prolyl oligopeptidase
3304	55.7455	kd	CGS001-5460	POU5F1	Homeoboxes / POU class
3314	55.6419	kd	CGS001-1080	CFTR	ATP binding cassette transporters / subfamily C
3317	55.6102	kd	CGS001-5604	MAP2K1	MAPKK:STE7 family
3318	55.5918	kd	CGS001-3169	FOXA1	Forkhead boxes
3319	55.5835	kd	CGS001-1820	ARID3A	-
3320	55.5787	kd	CGS001-80135	RPF1	-
3323	55.5672	kd	CGS001-6300	MAPK12	MAPK:p38 subfamily
3325	55.558	kd	CGS001-60468	BACH2	BTB/POZ domain containing
3328	55.5299	kd	CGS001-54901	CDKAL1	-
3334	55.4356	kd	CGS001-5933	RBL1	-
3341	55.339	kd	CGS001-3559	IL2RA	IL-2 receptor family
3345	55.2848	kd	CGS001-5887	RAD23B	-
3346	55.2647	kd	CGS001-29940	DSE	-
3350	55.2148	kd	CGS001-4255	MGMT	-
3358	55.0761	kd	CGS001-3659	IRF1	-
3360	55.0664	kd	CGS001-6605	SMARCE1	-
3361	55.0631	kd	CGS001-7504	XK	Blood group antigens
3362	55.0628	kd	CGS001-271	AMPD2	-
3363	55.0624	kd	CGS001-2909	ARHGAP35	Rho GTPase activating proteins
3366	55.0142	kd	CGS001-10671	DCTN6	-
3367	55.0136	kd	CGS001-2805	GOT1	-
3369	55.0105	kd	CGS001-114609	TIRAP	-
3370	55.0036	kd	CGS001-2212	FCGR2A	CD molecules
3371	54.9891	kd	CGS001-5728	PTEN	Protein tyrosine phosphatases / Class I Cys-based PTPs : PTENs
3373	54.973	kd	CGS001-25989	ULK3	Unc-51-like kinase (ULK) family
3375	54.9582	kd	CGS001-8678	BECN1	-
3378	54.8882	kd	CGS001-5217	PFN2	-
3379	54.8628	kd	CGS001-7474	WNT5A	Endogenous ligands
3382	54.8421	kd	CGS001-406	ARNTL	Basic helix-loop-helix proteins
3383	54.8321	kd	CGS001-23239	PHLPP1	Pleckstrin homology (PH) domain containing
3385	54.8119	kd	CGS001-6251	RSU1	-
3397	54.6568	kd	CGS001-164668	APOBEC3H	Apolipoprotein B mRNA editing enzymes
3398	54.646	kd	CGS001-598	BCL2L1	Serine/threonine phosphatases / Protein phosphatase 1, regulatory subunits
3402	54.5682	kd	CGS001-8549	LGR5	GPCR / Class A : Orphans
3403	54.5668	kd	CGS001-5970	RELA	NFkappaB transcription factor family
3405	54.5494	kd	CGS001-23576	DDAH1	Dimethylarginine dimethylaminohydrolases
3407	54.4997	kd	CGS001-10111	RAD50	-
3408	54.4885	kd	CGS001-861	RUNX1	-
3412	54.4666	kd	CGS001-10827	FAM114A2	-
3416	54.4172	kd	CGS001-5261	PHKG2	Phosphorylase kinase (PHK) family
3421	54.3615	kd	CGS001-94235	GNG8	-
3423	54.3492	kd	CGS001-8655	DYNLL1	Cytoplasmic dyneins
3426	54.3192	kd	CGS001-8829	NRP1	CD molecules
3427	54.3165	kd	CGS001-976	CD97	Adhesion Class GPCRs
3432	54.286	kd	CGS001-900	CCNG1	-
3433	54.2846	kd	CGS001-5268	SERPINB5	Serine (or cysteine) peptidase inhibitors
3434	54.2835	kd	CGS001-8575	PRKRA	-
3435	54.2786	kd	CGS001-83593	RASSF5	-
3439	54.2649	kd	CGS001-23223	RRP12	-
3440	54.2357	kd	CGS001-26064	RAI14	Ankyrin repeat domain containing
3441	54.2278	kd	CGS001-4088	SMAD3	SMADs
3445	54.1545	kd	CGS001-2936	GSR	Oxidoreductases
3447	54.1357	kd	CGS001-5167	ENPP1	-
3448	54.1206	kd	CGS001-29984	RHOD	-
3450	54.1142	kd	CGS001-51451	LCMT1	-
3452	54.0387	kd	CGS001-2834	PRLHR	GPCR / Class A : RF amide peptide receptors
3456	53.9897	kd	CGS001-55657	ZNF692	Zinc fingers, C2H2-type
3457	53.9783	kd	CGS001-9601	PDIA4	Protein disulfide isomerases
3465	53.8758	kd	CGS001-3336	HSPE1	Heat Shock Proteins / Chaperonins
3475	53.7907	kd	CGS001-57459	GATAD2B	GATA zinc finger domain containing
3480	53.7265	kd	CGS001-8204	NRIP1	-
3481	53.7223	kd	CGS001-6906	SERPINA7	Serine (or cysteine) peptidase inhibitors
3482	53.7183	kd	CGS001-1386	ATF2	basic leucine zipper proteins
3487	53.6745	kd	CGS001-57657	HCN3	Cyclic nucleotide-regulated channels
3488	53.6665	kd	CGS001-8634	RTCD1	-
3490	53.6343	kd	CGS001-51569	UFM1	-
3491	53.6092	kd	CGS001-25797	QPCT	Aminopeptidase Y
3494	53.5833	kd	CGS001-9650	MTFR1	-
3501	53.492	kd	CGS001-9655	SOCS5	SH2 domain containing
3503	53.4382	kd	CGS001-5660	PSAP	Endogenous ligands
3504	53.4291	kd	CGS001-9355	LHX2	Homeoboxes / LIM class
3509	53.3634	kd	CGS001-8835	SOCS2	SH2 domain containing
3510	53.3505	kd	CGS001-7097	TLR2	Toll-like receptor family
3513	53.3472	kd	CGS001-6597	SMARCA4	Non-enzymatic BRD containing proteins
3515	53.2992	kd	CGS001-54490	UGT2B28	UDP glucuronosyltransferases
3519	53.2673	kd	CGS001-7988	ZNF212	Zinc fingers, C2H2-type
3525	53.2287	kd	CGS001-23528	ZNF281	Zinc fingers, C2H2-type
3531	53.15	kd	CGS001-56848	SPHK2	Sphingosine kinase
3534	53.13	kd	CGS001-51422	PRKAG2	AMPK subfamily
3537	53.0869	kd	CGS001-55143	CDCA8	-
3540	53.047	kd	CGS001-201516	ZSCAN4	Zinc fingers, C2H2-type
3541	53.0409	kd	CGS001-51311	TLR8	Toll-like receptor family
3542	53.0079	kd	CGS001-360023	ZBTB41	BTB/POZ domain containing
3547	52.9215	kd	CGS001-5649	RELN	-
3551	52.9079	kd	CGS001-1613	DAPK3	Death-associated kinase (DAPK) family
3554	52.8813	kd	CGS001-55324	ABCF3	ATP binding cassette transporters / subfamily F
3555	52.8744	kd	CGS001-29775	CARD10	-
3558	52.8429	kd	CGS001-5291	PIK3CB	Phosphatidylinositol kinases
3559	52.8422	kd	CGS001-10673	TNFSF13B	CD molecules
3562	52.815	kd	CGS001-2745	GLRX	-
3565	52.7699	kd	CGS001-2122	MECOM	Zinc fingers, C2H2-type
3569	52.7374	kd	CGS001-4016	LOXL1	-
3575	52.6616	kd	CGS001-1718	DHCR24	-
3576	52.6607	kd	CGS001-3159	HMGA1	High-mobility group / Canonical
3577	52.6606	kd	CGS001-57804	POLD4	DNA polymerases
3580	52.6421	kd	CGS001-4094	MAF	-
3585	52.6108	kd	CGS001-10481	HOXB13	Homeoboxes / ANTP class : HOXL subclass
3586	52.6087	kd	CGS001-3980	LIG3	-
3587	52.6085	kd	CGS001-9637	FEZ2	-
3589	52.5784	kd	CGS001-5927	KDM5A	Histone demethylases
3590	52.5408	kd	CGS001-563	AZGP1	Immunoglobulin superfamily / C1-set domain containing
3591	52.5338	kd	CGS001-1482	NKX2-5	Homeoboxes / ANTP class : NKL subclass
3594	52.5078	kd	CGS001-3718	JAK3	Janus kinase (JakA) family
3596	52.4774	kd	CGS001-25942	SIN3A	-
3598	52.4633	kd	CGS001-3428	IFI16	-
3601	52.4164	kd	CGS001-3691	ITGB4	Integrins
3602	52.4151	kd	CGS001-9668	ZNF432	Zinc fingers, C2H2-type
3603	52.4018	kd	CGS001-22905	EPN2	-
3604	52.3977	kd	CGS001-7057	THBS1	-
3607	52.3627	kd	CGS001-6886	TAL1	Basic helix-loop-helix proteins
3611	52.3196	kd	CGS001-8505	PARG	-
3613	52.2912	kd	CGS001-392	ARHGAP1	Rho GTPase activating proteins
3614	52.2409	kd	CGS001-1869	E2F1	-
3615	52.2313	kd	CGS001-965	CD58	CD molecules
3617	52.1406	kd	CGS001-4149	MAX	Basic helix-loop-helix proteins
3618	52.1335	kd	CGS001-4953	ODC1	Decarboxylases
3619	52.123	kd	CGS001-90233	ZNF551	Zinc fingers, C2H2-type
3620	52.1032	kd	CGS001-50814	NSDHL	Short chain dehydrogenase/reductase superfamily / Extended SDR fold
3621	52.1009	kd	CGS001-2037	EPB41L2	-
3622	52.099	kd	CGS001-64781	CERK	Ceramide kinase
3623	52.0831	kd	CGS001-5586	PKN2	Protein kinase N (PKN) family
3630	51.992	kd	CGS001-8853	ASAP2	Ankyrin repeat domain containing
3632	51.9644	kd	CGS001-6775	STAT4	SH2 domain containing
3633	51.9478	kd	CGS001-26986	PABPC1	RNA binding motif (RRM) containing
3634	51.9412	kd	CGS001-2731	GLDC	-
3637	51.8564	kd	CGS001-6799	SULT1A2	Sulfotransferases, cytosolic
3640	51.8275	kd	CGS001-4846	NOS3	Nitric oxide synthases
3641	51.8057	kd	CGS001-2244	FGB	Endogenous ligands
3643	51.7919	kd	CGS001-148479	PHF13	Zinc fingers, PHD-type
3645	51.7526	kd	CGS001-6915	TBXA2R	GPCR / Class A : Prostanoid receptors
3649	51.698	kd	CGS001-79850	FAM57A	-
3653	51.6492	kd	CGS001-5999	RGS4	Regulators of G-protein signaling
3656	51.6071	kd	CGS001-8525	DGKZ	-
3664	51.528	kd	CGS001-56647	BCCIP	-
3666	51.4573	kd	CGS001-1154	CISH	SH2 domain containing
3667	51.4404	kd	CGS001-9670	IPO13	Importins
3668	51.3769	kd	CGS001-10092	ARPC5	Actin related protein 2/3 complex subunits
3670	51.3684	kd	CGS001-22887	FOXJ3	Forkhead boxes
3671	51.3634	kd	CGS001-85236	HIST1H2BK	Histones / Replication-dependent
3672	51.3627	kd	CGS001-3638	INSIG1	-
3675	51.3293	kd	CGS001-124274	GPR139	GPCR / Class A : Orphans
3676	51.329	kd	CGS001-2153	F5	Blood coagulation components
3679	51.292	kd	CGS001-1195	CLK1	CDC-like kinases
3682	51.2875	kd	CGS001-185	AGTR1	Angiotensin receptors
3684	51.2688	kd	CGS001-699	BUB1	Bub family
3685	51.2528	kd	CGS001-6461	SHB	SH2 domain containing
3692	51.2107	kd	CGS001-6868	ADAM17	ADAM metallopeptidase domain containing
3693	51.2029	kd	CGS001-2931	GSK3A	GSK subfamily
3696	51.1711	kd	CGS001-930	CD19	CD molecules
3698	51.0773	kd	CGS001-8408	ULK1	Unc-51-like kinase (ULK) family
3699	51.0501	kd	CGS001-55832	CAND1	-
3700	51.0486	kd	CGS001-81550	TDRD3	Tudor domain containing
3703	51.0308	kd	CGS001-139378	GPR112	Adhesion Class GPCRs
3704	51.0054	kd	CGS001-1606	DGKA	EF-hand domain containing
3705	50.978	kd	CGS001-11124	FAF1	UBX domain containing
3706	50.9607	kd	CGS001-1147	CHUK	IKK family
3707	50.9527	kd	CGS001-7541	ZFP161	-
3709	50.9226	kd	CGS001-9797	TATDN2	-
3711	50.9031	kd	CGS001-79643	CHMP6	Charged multivesicular body proteins
3712	50.8964	kd	CGS001-2289	FKBP5	Tetratricopeptide (TTC) repeat domain containing
3713	50.872	kd	CGS001-4609	MYC	Basic helix-loop-helix proteins
3715	50.8537	kd	CGS001-2033	EP300	Chromatin-modifying enzymes / K-acetyltransferases
3718	50.8389	kd	CGS001-8548	BLZF1	-
3719	50.8387	kd	CGS001-382	ARF6	ADP-ribosylation factors
3720	50.8371	kd	CGS001-665	BNIP3L	-
3723	50.8016	kd	CGS001-388	RHOB	-
3725	50.7671	kd	CGS001-4122	MAN2A2	-
3726	50.7662	kd	CGS001-6829	SUPT5H	-
3730	50.6935	kd	CGS001-9415	FADS2	Fatty acid desaturases
3737	50.6409	kd	CGS001-29978	UBQLN2	Ubiquilin family
3738	50.5834	kd	CGS001-23461	ABCA5	ATP binding cassette transporters / subfamily A
3741	50.5112	kd	CGS001-2160	F11	Chymotrypsin
3748	50.458	kd	CGS001-5720	PSME1	Proteasome (prosome, macropain) subunits
3751	50.3407	kd	CGS001-2068	ERCC2	General transcription factor IIH complex subunits
3752	50.3391	kd	CGS001-8243	SMC1A	Structural maintenance of chromosomes proteins
3753	50.3319	kd	CGS001-6500	SKP1	-
3754	50.3282	kd	CGS001-23210	JMJD6	-
3755	50.3125	kd	CGS001-7291	TWIST1	Basic helix-loop-helix proteins
3760	50.2419	kd	CGS001-4616	GADD45B	-
3773	50.0699	kd	CGS001-58472	SQRDL	-
3774	50.0548	kd	CGS001-8864	PER2	-
3779	50.0207	kd	CGS001-8611	PPAP2A	Lipid phosphate phosphatases
3781	49.9743	kd	CGS001-51547	SIRT7	Histone deacetylases (HDACs)
3783	49.9561	kd	CGS001-54101	RIPK4	Receptor interacting protein kinase (RIPK) family
3789	49.8638	kd	CGS001-5049	PAFAH1B2	-
3793	49.8152	kd	CGS001-80237	ELL3	-
3796	49.7894	kd	CGS001-10623	POLR3C	RNA polymerase subunits
3799	49.7255	kd	CGS001-79711	IPO4	Importins
3801	49.6547	kd	CGS001-23119	HIC2	BTB/POZ domain containing
3804	49.5996	kd	CGS001-147179	WIPF2	-
3807	49.5796	kd	CGS001-9053	MAP7	-
3808	49.5412	kd	CGS001-27102	EIF2AK1	Other PEK family kinases
3813	49.464	kd	CGS001-25976	TIPARP	Poly (ADP-ribose) polymerases
3817	49.4056	kd	CGS001-23405	DICER1	-
3820	49.2279	kd	CGS001-51635	DHRS7	Short chain dehydrogenase/reductase superfamily / Classical SDR fold cluster 3
3822	49.2142	kd	CGS001-6093	ROCK1	Pleckstrin homology (PH) domain containing
3825	49.1788	kd	CGS001-567	B2M	Immunoglobulin superfamily / C1-set domain containing
3831	49.1063	kd	CGS001-84617	TUBB6	Tubulins
3834	49.0597	kd	CGS001-1376	CPT2	-
3836	49.0107	kd	CGS001-10390	CEPT1	-
3839	48.9297	kd	CGS001-11254	SLC6A14	Glycine transporter subfamily
3840	48.9288	kd	CGS001-3717	JAK2	Janus kinase (JakA) family
3841	48.9253	kd	CGS001-166793	ZBTB49	BTB/POZ domain containing
3844	48.9024	kd	CGS001-7090	TLE3	WD repeat domain containing
3848	48.8487	kd	CGS001-3611	ILK	Ankyrin repeat domain containing
3850	48.8443	kd	CGS001-84433	CARD11	-
3851	48.8208	kd	CGS001-1999	ELF3	ETS Transcription Factors
3852	48.8038	kd	CGS001-51172	NAGPA	-
3853	48.7965	kd	CGS001-7381	UQCRB	Mitochondrial respiratory chain complex / Complex III
3855	48.7769	kd	CGS001-84365	MKI67IP	-
3856	48.7705	kd	CGS001-9541	CIR1	-
3858	48.7604	kd	CGS001-7453	WARS	Aminoacyl tRNA synthetases / Class I
3867	48.7158	kd	CGS001-1949	EFNB3	Ephrins
3870	48.681	kd	CGS001-4012	LNPEP	Aminopeptidase N
3871	48.6592	kd	CGS001-5534	PPP3R1	EF-hand domain containing
3873	48.6258	kd	CGS001-2597	GAPDH	-
3875	48.6244	kd	CGS001-9052	GPRC5A	GPCR / Class C : Orphans
3877	48.6019	kd	CGS001-5080	PAX6	Paired boxes
3879	48.5831	kd	CGS001-6416	MAP2K4	MAPKK:STE7 family
3881	48.5674	kd	CGS001-85377	MICALL1	-
3882	48.5472	kd	CGS001-2645	GCK	Hexokinases
3884	48.532	kd	CGS001-55031	USP47	Ubiquitin-specific peptidases
3887	48.5113	kd	CGS001-151742	PPM1L	Serine/threonine phosphatases / Protein phosphatases, Mg2+/Mn2+ dependent
3892	48.4103	kd	CGS001-661	POLR3D	RNA polymerase subunits
3894	48.3811	kd	CGS001-10093	ARPC4	Actin related protein 2/3 complex subunits
3896	48.3529	kd	CGS001-317701	VN1R2	GPCR / Unclassified : Vomeronasal receptors, type 1
3897	48.3342	kd	CGS001-146050	ZSCAN29	Zinc fingers, C2H2-type
3898	48.3255	kd	CGS001-5979	RET	Type XIV RTKs: RET
3903	48.1819	kd	CGS001-8192	CLPP	ATPases / AAA-type
3909	48.0788	kd	CGS001-26523	EIF2C1	-
3910	48.0774	kd	CGS001-9891	NUAK1	NuaK subfamily
3913	48.0425	kd	CGS001-9122	SLC16A4	SLC16 family of monocarboxylate transporters
3919	47.8739	kd	CGS001-25913	POT1	-
3921	47.8401	kd	CGS001-10614	HEXIM1	-
3922	47.8328	kd	CGS001-5909	RAP1GAP	-
3926	47.7679	kd	CGS001-8870	IER3	-
3928	47.7339	kd	CGS001-833	CARS	Aminoacyl tRNA synthetases / Class I
3929	47.7162	kd	CGS001-59343	SENP2	-
3931	47.7088	kd	CGS001-4313	MMP2	Matrix metallopeptidase
3932	47.7059	kd	CGS001-6767	ST13	Tetratricopeptide (TTC) repeat domain containing
3933	47.7021	kd	CGS001-10613	ERLIN1	-
3934	47.6956	kd	CGS001-2878	GPX3	-
3935	47.6929	kd	CGS001-79094	CHAC1	-
3937	47.653	kd	CGS001-4547	MTTP	-
3941	47.6357	kd	CGS001-154	ADRB2	GPCR / Class A : Adrenoceptors : beta
3943	47.6019	kd	CGS001-2673	GFPT1	-
3946	47.5426	kd	CGS001-55604	LRRC16A	-
3947	47.5289	kd	CGS001-9632	SEC24C	-
3948	47.5154	kd	CGS001-10733	PLK4	Polo-like kinase (PLK) family
3949	47.4879	kd	CGS001-91392	ZNF502	Zinc fingers, C2H2-type
3950	47.4804	kd	CGS001-11151	CORO1A	Coronins
3954	47.4311	kd	CGS001-350	APOH	Apolipoproteins
3955	47.4264	kd	CGS001-7001	PRDX2	-
3956	47.4262	kd	CGS001-8089	YEATS4	-
3957	47.412	kd	CGS001-7032	TFF2	-
3958	47.4053	kd	CGS001-9070	ASH2L	Zinc fingers, PHD-type
3959	47.4016	kd	CGS001-2837	UTS2R	Urotensin receptor
3960	47.3942	kd	CGS001-2512	FTL	-
3963	47.3348	kd	CGS001-10270	AKAP8	A-kinase anchor proteins
3964	47.3252	kd	CGS001-345	APOC3	Apolipoproteins
3965	47.3156	kd	CGS001-2098	ESD	-
3967	47.2785	kd	CGS001-154197	PNLDC1	-
3969	47.2577	kd	CGS001-140609	NEK7	NIMA (never in mitosis gene a)- related kinase (NEK) family
3970	47.2524	kd	CGS001-9124	PDLIM1	-
3971	47.1989	kd	CGS001-2956	MSH6	-
3972	47.1875	kd	CGS001-10841	FTCD	-
3973	47.1832	kd	CGS001-7879	RAB7A	RAB, member RAS oncogene
3974	47.1809	kd	CGS001-1910	EDNRB	Endothelin receptors
3975	47.1786	kd	CGS001-1936	EEF1D	-
3976	47.1737	kd	CGS001-51701	NLK	nmo subfamily
3979	47.1472	kd	CGS001-91304	C19ORF6	-
3984	47.1115	kd	CGS001-7158	TP53BP1	-
3986	47.0721	kd	CGS001-1381	CRABP1	Fatty acid-binding proteins
3987	47.0646	kd	CGS001-3248	HPGD	Prostaglandin synthases
3989	47.0577	kd	CGS001-51330	TNFRSF12A	Tumour necrosis factor (TNF) receptor family
3990	47.0542	kd	CGS001-55958	KLHL9	BTB/POZ domain containing
3993	47.0238	kd	CGS001-9929	JOSD1	-
3995	46.9865	kd	CGS001-23039	XPO7	Exportins
3998	46.9694	kd	CGS001-2172	FABP6	Fatty acid binding protein family
4000	46.9535	kd	CGS001-5053	PAH	Amino acid hydroxylases
4002	46.9437	kd	CGS001-1066	CES1	Carboxylesterases
4003	46.9117	kd	CGS001-1105	CHD1	-
4004	46.8997	kd	CGS001-3716	JAK1	Janus kinase (JakA) family
4005	46.8788	kd	CGS001-1026	CDKN1A	-
4008	46.803	kd	CGS001-51001	MTERFD1	-
4011	46.7586	kd	CGS001-3074	HEXB	-
4012	46.7579	kd	CGS001-10987	COPS5	-
4016	46.6419	kd	CGS001-10342	TFG	-
4019	46.5957	kd	CGS001-8462	KLF11	Kruppel-like transcription factors
4020	46.5934	kd	CGS001-10928	RALBP1	-
4021	46.576	kd	CGS001-8092	ALX1	Homeoboxes / PRD class
4023	46.556	kd	CGS001-7026	NR2F2	COUP-TF-like receptors
4024	46.5495	kd	CGS001-1123	CHN1	Rho GTPase activating proteins
4025	46.5453	kd	CGS001-79006	METRN	-
4029	46.5164	kd	CGS001-3032	HADHB	-
4032	46.4713	kd	CGS001-6608	SMO	GPCR / Class F : Frizzled receptors
4033	46.4653	kd	CGS001-1385	CREB1	basic leucine zipper proteins
4038	46.3481	kd	CGS001-1633	DCK	-
4039	46.3459	kd	CGS001-4713	NDUFB7	Mitochondrial respiratory chain complex / Complex I
4040	46.3435	kd	CGS001-3329	HSPD1	Heat Shock Proteins / Chaperonins
4041	46.3118	kd	CGS001-865	CBFB	-
4042	46.3067	kd	CGS001-1840	DTX1	-
4044	46.2965	kd	CGS001-10146	G3BP1	RNA binding motif (RRM) containing
4046	46.279	kd	CGS001-23012	STK38L	NDR family
4047	46.2595	kd	CGS001-688	KLF5	Kruppel-like transcription factors
4048	46.2553	kd	CGS001-1487	CTBP1	-
4049	46.2363	kd	CGS001-310	ANXA7	Annexins
4053	46.1603	kd	CGS001-7465	WEE1	WEE family
4054	46.1559	kd	CGS001-4436	MSH2	-
4058	46.1073	kd	CGS001-6810	STX4	-
4061	46.0983	kd	CGS001-6647	SOD1	-
4064	46.0389	kd	CGS001-9851	KIAA0753	-
4068	45.9931	kd	CGS001-4097	MAFG	-
4069	45.96	kd	CGS001-2130	EWSR1	RNA binding motif (RRM) containing
4071	45.9424	kd	CGS001-6794	STK11	LKB subfamily
4074	45.9103	kd	CGS001-5091	PC	Carboxylases
4075	45.8822	kd	CGS001-5576	PRKAR2A	Protein kinase A
4078	45.8255	kd	CGS001-9943	OXSR1	FRAY subfamily
4084	45.7333	kd	CGS001-55176	SEC61A2	-
4087	45.6739	kd	CGS001-8896	BUD31	-
4088	45.6739	kd	CGS001-54469	ZFAND6	Zinc fingers, AN1-type domain containing
4090	45.6603	kd	CGS001-55148	UBR7	Ubiquitin protein ligase E3 component n-recognins
4091	45.6401	kd	CGS001-23564	DDAH2	Dimethylarginine dimethylaminohydrolases
4093	45.6383	kd	CGS001-8836	GGH	Gamma-glutamyl hydrolase
4094	45.618	kd	CGS001-581	BAX	-
4095	45.6006	kd	CGS001-415116	PIM3	PIM family
4096	45.5953	kd	CGS001-4077	NBR1	-
4099	45.584	kd	CGS001-27198	HCAR1	GPCR / Class A : Hydroxy-carboxylic acid receptors
4102	45.5149	kd	CGS001-23647	ARFIP2	-
4106	45.4592	kd	CGS001-246778	IL27	Interleukins and interleukin receptors
4116	45.3491	kd	CGS001-8639	AOC3	Oxidoreductases
4117	45.3344	kd	CGS001-56922	MCCC1	-
4121	45.1891	kd	CGS001-9212	AURKB	Aurora kinase
4123	45.1645	kd	CGS001-6204	RPS10	S ribosomal proteins
4125	45.1049	kd	CGS001-7525	YES1	Src family
4127	45.0815	kd	CGS001-11142	PKIG	-
4128	45.0804	kd	CGS001-3455	IFNAR2	Interferon receptor family
4131	45.0648	kd	CGS001-143187	VTI1A	-
4135	44.9766	kd	CGS001-3364	HUS1	-
4138	44.9372	kd	CGS001-80746	TSEN2	tRNA splicing endonuclease subunits
4141	44.8882	kd	CGS001-167465	ZNF366	Zinc fingers, C2H2-type
4142	44.8573	kd	CGS001-285220	EPHA6	Type XIII RTKs: Ephrin receptor family
4144	44.8028	kd	CGS001-3988	LIPA	-
4147	44.7686	kd	CGS001-3397	ID1	Basic helix-loop-helix proteins
4148	44.7616	kd	CGS001-5915	RARB	Retinoic acid receptors
4149	44.7331	kd	CGS001-4720	NDUFS2	Mitochondrial respiratory chain complex / Complex I
4152	44.6751	kd	CGS001-79921	TCEAL4	-
4154	44.6062	kd	CGS001-9475	ROCK2	Pleckstrin homology (PH) domain containing
4159	44.5753	kd	CGS001-5048	PAFAH1B1	WD repeat domain containing
4162	44.5628	kd	CGS001-29763	PACSIN3	-
4163	44.5463	kd	CGS001-163071	ZNF114	Zinc fingers, C2H2-type
4164	44.5353	kd	CGS001-11320	MGAT4A	-
4169	44.4498	kd	CGS001-10973	ASCC3	-
4170	44.4466	kd	CGS001-7477	WNT7B	Endogenous ligands
4171	44.4343	kd	CGS001-10379	IRF9	-
4174	44.4099	kd	CGS001-440	ASNS	-
4176	44.3957	kd	CGS001-90649	ZNF486	Zinc fingers, C2H2-type
4179	44.3762	kd	CGS001-5062	PAK2	PAKA subfamily
4180	44.3714	kd	CGS001-3880	KRT19	Intermediate filaments type I, keratins (acidic)
4181	44.348	kd	CGS001-6307	MSMO1	Fatty acid hydroxylase domain containing
4182	44.3393	kd	CGS001-1070	CETN3	EF-hand domain containing
4185	44.3046	kd	CGS001-7520	XRCC5	XRCC DNA Repair
4188	44.2575	kd	CGS001-54881	TEX10	-
4190	44.252	kd	CGS001-126208	ZNF787	Zinc fingers, C2H2-type
4191	44.2077	kd	CGS001-831	CAST	-
4192	44.1983	kd	CGS001-190	NR0B1	DAX-like receptors
4194	44.1607	kd	CGS001-1021	CDK6	Cyclin-dependent kinases, CDK4 subfamily
4198	44.123	kd	CGS001-80274	SCUBE1	-
4199	44.1194	kd	CGS001-1727	CYB5R3	-
4201	44.0827	kd	CGS001-23636	NUP62	-
4203	44.0625	kd	CGS001-8767	RIPK2	Receptor interacting protein kinase (RIPK) family
4205	44.0487	kd	CGS001-32	ACACB	Carboxylases
4206	44.0479	kd	CGS001-3098	HK1	-
4209	44.0393	kd	CGS001-466	ATF1	basic leucine zipper proteins
4211	44.0251	kd	CGS001-10652	YKT6	-
4213	44.0214	kd	CGS001-10608	MXD4	Basic helix-loop-helix proteins
4218	43.9634	kd	CGS001-3576	IL8	-
4221	43.893	kd	CGS001-285676	ZNF454	Zinc fingers, C2H2-type
4224	43.8833	kd	CGS001-6813	STXBP2	-
4226	43.8357	kd	CGS001-6672	SP100	Zinc fingers, PHD-type
4227	43.8344	kd	CGS001-55256	ADI1	-
4228	43.8307	kd	CGS001-3313	HSPA9	Heat shock proteins / HSP70
4230	43.8206	kd	CGS001-6777	STAT5B	SH2 domain containing
4233	43.7751	kd	CGS001-10589	DRAP1	-
4238	43.7044	kd	CGS001-51752	ERAP1	Aminopeptidase N
4239	43.7008	kd	CGS001-4904	YBX1	-
4240	43.6998	kd	CGS001-57178	ZMIZ1	Zinc fingers, MIZ-type
4242	43.6815	kd	CGS001-1994	ELAVL1	RNA binding motif (RRM) containing
4243	43.6767	kd	CGS001-63027	SLC22A23	Orphan or poorly characterized SLC22 family members
4244	43.6647	kd	CGS001-716	C1S	Complement system
4247	43.6492	kd	CGS001-6932	TCF7	-
4250	43.6155	kd	CGS001-2950	GSTP1	Glutathione S-transferases
4252	43.6041	kd	CGS001-3628	INPP1	Inositol polyphosphate phosphatases
4253	43.5865	kd	CGS001-35	ACADS	-
4255	43.5436	kd	CGS001-10051	SMC4	Structural maintenance of chromosomes proteins
4256	43.5417	kd	CGS001-390212	GPR152	GPCR / Class A : Orphans
4258	43.5251	kd	CGS001-140685	ZBTB46	BTB/POZ domain containing
4260	43.5128	kd	CGS001-57474	ZNF490	Zinc fingers, C2H2-type
4261	43.4821	kd	CGS001-9360	PPIG	-
4268	43.3452	kd	CGS001-162699	TCEB3C	-
4269	43.3435	kd	CGS001-4905	NSF	ATPases / AAA-type
4270	43.2986	kd	CGS001-51135	IRAK4	Interleukin-1 receptor-associated kinase (IRAK) family
4271	43.2964	kd	CGS001-210	ALAD	-
4275	43.2511	kd	CGS001-23118	TAB2	-
4278	43.2063	kd	CGS001-57491	AHRR	Basic helix-loop-helix proteins
4280	43.1916	kd	CGS001-3212	HOXB2	Homeoboxes / ANTP class : HOXL subclass
4282	43.1778	kd	CGS001-5654	HTRA1	Serine peptidases / Serine peptidases
4283	43.1675	kd	CGS001-4046	LSP1	-
4285	43.1501	kd	CGS001-84647	PLA2G12B	-
4286	43.1492	kd	CGS001-6046	BRD2	Bromodomain kinase (BRDK) family
4289	43.1241	kd	CGS001-1182	CLCN3	Ion channels / Chloride channels : Voltage-sensitive
4292	43.0937	kd	CGS001-11129	CLASRP	-
4293	43.0755	kd	CGS001-25898	RCHY1	RING-type (C3HC4) zinc fingers
4294	43.0693	kd	CGS001-1211	CLTA	-
4298	43.0047	kd	CGS001-112812	FDX1L	-
4300	42.9179	kd	CGS001-150962	PUS10	-
4302	42.891	kd	CGS001-3306	HSPA2	Heat shock proteins / HSP70
4304	42.8077	kd	CGS001-51460	SFMBT1	Sterile alpha motif (SAM) domain containing
4305	42.8047	kd	CGS001-8148	TAF15	RNA binding motif (RRM) containing
4312	42.7246	kd	CGS001-127540	HMGB4	High-mobility group / Canonical
4316	42.6813	kd	CGS001-84515	MCM8	-
4317	42.6777	kd	CGS001-127396	ZNF684	Zinc fingers, C2H2-type
4319	42.6674	kd	CGS001-4179	CD46	CD molecules
4321	42.6452	kd	CGS001-9967	THRAP3	-
4324	42.6279	kd	CGS001-2261	FGFR3	Type V RTKs: FGF (fibroblast growth factor) receptor family
4325	42.6273	kd	CGS001-10221	TRIB1	Trbl family
4330	42.504	kd	CGS001-29957	SLC25A24	Mitochondrial nucleotide transporter subfamily
4331	42.4998	kd	CGS001-546	ATRX	-
4333	42.4459	kd	CGS001-375318	AQP12A	Ion channels / Aquaporins
4334	42.4417	kd	CGS001-8613	PPAP2B	Lipid phosphate phosphatases
4338	42.4288	kd	CGS001-51282	SCAND1	-
4340	42.3994	kd	CGS001-663	BNIP2	-
4341	42.3721	kd	CGS001-81621	KAZALD1	Immunoglobulin superfamily / I-set domain containing
4343	42.3159	kd	CGS001-55634	ZNF673	-
4344	42.2969	kd	CGS001-2189	FANCG	Fanconi anemia, complementation groups
4346	42.2575	kd	CGS001-8321	FZD1	GPCR / Class F : Frizzled receptors
4347	42.2494	kd	CGS001-5535	PPP3R2	EF-hand domain containing
4352	42.1971	kd	CGS001-388677	NOTCH2NL	-
4353	42.1809	kd	CGS001-4602	MYB	-
4357	42.0983	kd	CGS001-10607	TBL3	WD repeat domain containing
4362	42.0681	kd	CGS001-79862	ZNF669	Zinc fingers, C2H2-type
4366	42.0122	kd	CGS001-3217	HOXB7	Homeoboxes / ANTP class : HOXL subclass
4374	41.9213	kd	CGS001-26511	CHIC2	-
4382	41.8155	kd	CGS001-23081	KDM4C	Histone demethylases
4384	41.7885	kd	CGS001-10793	ZNF273	Zinc fingers, C2H2-type
4385	41.7751	kd	CGS001-64135	IFIH1	-
4386	41.7688	kd	CGS001-58497	PRUNE	-
4388	41.7489	kd	CGS001-11333	PDAP1	-
4390	41.7188	kd	CGS001-23011	RAB21	RAB, member RAS oncogene
4391	41.7178	kd	CGS001-55274	PHF10	Zinc fingers, PHD-type
4392	41.7104	kd	CGS001-3709	ITPR2	Ion channels / Inositol triphosphate receptors
4393	41.7082	kd	CGS001-2147	F2	Endogenous ligands
4396	41.6829	kd	CGS001-5607	MAP2K5	MAPKK:STE7 family
4397	41.6747	kd	CGS001-4245	MGAT1	-
4401	41.6482	kd	CGS001-85004	RERG	-
4402	41.64	kd	CGS001-10123	ARL4C	ADP-ribosylation factors
4403	41.6354	kd	CGS001-639	PRDM1	Zinc fingers, C2H2-type
4406	41.617	kd	CGS001-8566	PDXK	-
4408	41.5575	kd	CGS001-374291	NDUFS7	Mitochondrial respiratory chain complex / Complex I
4410	41.5381	kd	CGS001-2678	GGT1	CD molecules
4411	41.5251	kd	CGS001-6909	TBX2	T-boxes
4413	41.4841	kd	CGS001-1363	CPE	Carboxypeptidase A
4419	41.4069	kd	CGS001-65123	INTS3	-
4422	41.3872	kd	CGS001-1454	CSNK1E	Casein kinase 1 (CK1) family
4427	41.3501	kd	CGS001-6535	SLC6A8	GABA transporter subfamily
4428	41.3456	kd	CGS001-6184	RPN1	-
4429	41.3454	kd	CGS001-6990	DYNLT3	Cytoplasmic dyneins
4432	41.3049	kd	CGS001-7483	WNT9A	Wingless-type MMTV integration sites
4434	41.2901	kd	CGS001-6208	RPS14	S ribosomal proteins
4435	41.2604	kd	CGS001-7697	ZNF138	Zinc fingers, C2H2-type
4437	41.2536	kd	CGS001-64376	IKZF5	IKAROS zinc fingers
4441	41.1844	kd	CGS001-5859	QARS	Aminoacyl tRNA synthetases / Class I
4442	41.1782	kd	CGS001-353288	KRT26	Intermediate filaments type I, keratins (acidic)
4443	41.1763	kd	CGS001-8692	HYAL2	-
4444	41.1536	kd	CGS001-2023	ENO1	-
4451	41.1232	kd	CGS001-55847	CISD1	CDGSH iron sulfur domain containing
4457	41.021	kd	CGS001-5188	PET112	-
4459	41.0134	kd	CGS001-476	ATP1A1	ATPases / P-type
4462	40.9839	kd	CGS001-2079	ERH	-
4463	40.9559	kd	CGS001-8895	CPNE3	-
4464	40.9135	kd	CGS001-7301	TYRO3	Type XI RTKs: TAM (TYRO3-, AXL- and MER-TK) receptor family
4466	40.8807	kd	CGS001-54623	PAF1	-
4467	40.7767	kd	CGS001-9500	MAGED1	-
4468	40.7566	kd	CGS001-673	BRAF	RAF family
4471	40.6797	kd	CGS001-3636	INPPL1	Inositol polyphosphate phosphatases
4472	40.6442	kd	CGS001-3276	PRMT1	Protein arginine N-methyltransferases
4474	40.628	kd	CGS001-4234	METTL1	-
4478	40.5978	kd	CGS001-8891	EIF2B3	-
4484	40.5598	kd	CGS001-55437	STRADB	STLK subfamily
4488	40.4798	kd	CGS001-80018	NAA25	N(alpha)-acetyltransferase subunits
4490	40.4622	kd	CGS001-64170	CARD9	-
4493	40.4419	kd	CGS001-2976	GTF3C2	General transcription factors
4499	40.375	kd	CGS001-3093	UBE2K	Ubiquitin-conjugating enzymes E2
4506	40.2874	kd	CGS001-6050	RNH1	-
4507	40.2804	kd	CGS001-10267	RAMP1	Receptor (G protein-coupled) activity modifying proteins
4516	40.2247	kd	CGS001-9847	KIAA0528	-
4517	40.2205	kd	CGS001-324	APC	Armadillo repeat containing
4521	40.1766	kd	CGS001-80714	PBX4	Homeoboxes / TALE class
4525	40.1485	kd	CGS001-302	ANXA2	Annexins
4526	40.1387	kd	CGS001-118738	ZNF488	Zinc fingers, C2H2-type
4528	40.1255	kd	CGS001-1509	CTSD	Cathepsins
4529	40.1245	kd	CGS001-81848	SPRY4	-
4531	40.0968	kd	CGS001-3054	HCFC1	-
4532	40.0915	kd	CGS001-1810	DR1	-
4533	40.0865	kd	CGS001-339500	ZNF678	Zinc fingers, C2H2-type
4537	40.0762	kd	CGS001-2538	G6PC	-
4539	40.0354	kd	CGS001-5226	PGD	-
4548	39.9508	kd	CGS001-84838	ZNF496	Zinc fingers, C2H2-type
4550	39.9428	kd	CGS001-25949	SYF2	-
4553	39.9039	kd	CGS001-140735	DYNLL2	Cytoplasmic dyneins
4557	39.8703	kd	CGS001-6429	SRSF4	RNA binding motif (RRM) containing
4559	39.8647	kd	CGS001-51548	SIRT6	Histone deacetylases (HDACs)
4560	39.8585	kd	CGS001-51109	RDH11	Short chain dehydrogenase/reductase superfamily / Classical SDR fold cluster 2
4563	39.8143	kd	CGS001-5608	MAP2K6	MAPKK:STE7 family
4564	39.7919	kd	CGS001-8837	CFLAR	Endogenous ligands
4565	39.7769	kd	CGS001-8874	ARHGEF7	Rho guanine nucleotide exchange factors
4568	39.7438	kd	CGS001-64087	MCCC2	-
4572	39.6894	kd	CGS001-200081	TXLNA	-
4573	39.6847	kd	CGS001-10553	HTATIP2	Short chain dehydrogenase/reductase superfamily / Atypical members
4574	39.6691	kd	CGS001-4780	NFE2L2	basic leucine zipper proteins
4579	39.591	kd	CGS001-6182	MRPL12	Mitochondrial ribosomal proteins / large subunits
4582	39.5584	kd	CGS001-2872	MKNK2	MKN subfamily
4584	39.5368	kd	CGS001-64783	RBM15	RNA binding motif (RRM) containing
4587	39.481	kd	CGS001-9710	KIAA0355	-
4589	39.4554	kd	CGS001-9289	GPR56	Adhesion Class GPCRs
4592	39.4027	kd	CGS001-55746	NUP133	-
4593	39.3945	kd	CGS001-206358	SLC36A1	SLC36 family of proton-coupled amino acid transporters
4594	39.3931	kd	CGS001-8317	CDC7	CDC7 family
4599	39.2684	kd	CGS001-10694	CCT8	Heat Shock Proteins / Chaperonins
4605	39.1936	kd	CGS001-8805	TRIM24	TIF1 family
4606	39.1898	kd	CGS001-5524	PPP2R4	Serine/threonine phosphatases / Protein phosphatase 2, regulatory subunits
4607	39.1341	kd	CGS001-9200	PTPLA	-
4620	38.953	kd	CGS001-51290	ERGIC2	-
4621	38.9473	kd	CGS001-5771	PTPN2	Protein tyrosine phosphatases
4622	38.9424	kd	CGS001-994	CDC25B	Protein tyrosine phosphatases / Class III Cys-based PTPs
4625	38.8941	kd	CGS001-5359	PLSCR1	-
4630	38.8484	kd	CGS001-1457	CSNK2A1	Casein kinase 2 (CK2) family
4634	38.7881	kd	CGS001-54205	CYCS	-
4635	38.7842	kd	CGS001-7332	UBE2L3	Ubiquitin-conjugating enzymes E2
4638	38.7602	kd	CGS001-10642	IGF2BP1	RNA binding motif (RRM) containing
4640	38.7329	kd	CGS001-1841	DTYMK	-
4642	38.7232	kd	CGS001-5511	PPP1R8	Serine/threonine phosphatases / Protein phosphatase 1, regulatory subunits
4644	38.6966	kd	CGS001-54815	GATAD2A	GATA zinc finger domain containing
4645	38.6895	kd	CGS001-2864	FFAR1	Fatty acid receptors
4647	38.6727	kd	CGS001-83551	TAAR8	GPCR / Class A : Trace amine associated receptors
4649	38.6321	kd	CGS001-8850	KAT2B	Histone acetyltransferases (HATs)
4650	38.6176	kd	CGS001-163081	ZNF567	Zinc fingers, C2H2-type
4652	38.5725	kd	CGS001-558	AXL	Fibronectin type III domain containing
4656	38.5378	kd	CGS001-2553	GABPB1	Ankyrin repeat domain containing
4659	38.5071	kd	CGS001-3567	IL5	Interleukins and interleukin receptors
4660	38.499	kd	CGS001-83873	GPR61	GPCR / Class A : Orphans
4661	38.4919	kd	CGS001-84969	TOX2	-
4665	38.4559	kd	CGS001-22823	MTF2	Zinc fingers, PHD-type
4667	38.4251	kd	CGS001-471	ATIC	-
4672	38.3466	kd	CGS001-7132	TNFRSF1A	Tumour necrosis factor (TNF) receptor family
4673	38.3463	kd	CGS001-538	ATP7A	ATPases / P-type
4678	38.2801	kd	CGS001-284	ANGPT1	Fibrinogen C domain containing
4680	38.2532	kd	CGS001-9748	SLK	SLK subfamily
4681	38.2401	kd	CGS001-408	ARRB1	-
4682	38.2154	kd	CGS001-9886	RHOBTB1	BTB/POZ domain containing
4683	38.2098	kd	CGS001-4758	NEU1	-
4684	38.2066	kd	CGS001-54584	GNB1L	WD repeat domain containing
4685	38.1864	kd	CGS001-10975	UQCR11	Mitochondrial respiratory chain complex / Complex III
4686	38.1845	kd	CGS001-8841	HDAC3	Histone deacetylases
4687	38.1779	kd	CGS001-11344	TWF2	Twinfilin subfamily
4690	38.1108	kd	CGS001-1329	COX5B	Mitochondrial respiratory chain complex
4691	38.0548	kd	CGS001-4439	MSH5	-
4692	38.0324	kd	CGS001-2821	GPI	-
4694	38.0238	kd	CGS001-51684	SUFU	-
4695	38.0114	kd	CGS001-11073	TOPBP1	-
4698	37.9601	kd	CGS001-2185	PTK2B	Serine/threonine phosphatases / Protein phosphatase 1, regulatory subunits
4700	37.9471	kd	CGS001-8318	CDC45	-
4703	37.9352	kd	CGS001-169270	ZNF596	Zinc fingers, C2H2-type
4704	37.9138	kd	CGS001-7703	PCGF2	Polycomb group ring fingers
4709	37.8518	kd	CGS001-3481	IGF2	-
4711	37.8356	kd	CGS001-5355	PLP2	-
4714	37.8264	kd	CGS001-1537	CYC1	Mitochondrial respiratory chain complex / Complex III
4716	37.814	kd	CGS001-25805	BAMBI	-
4720	37.7984	kd	CGS001-65263	PYCRL	-
4721	37.7901	kd	CGS001-5110	PCMT1	-
4728	37.7252	kd	CGS001-9687	GREB1	-
4729	37.7203	kd	CGS001-10525	HYOU1	Heat shock proteins / HSP70
4731	37.7131	kd	CGS001-11186	RASSF1	-
4733	37.7006	kd	CGS001-262	AMD1	Decarboxylases
4738	37.6499	kd	CGS001-6741	SSB	La ribonucleoprotein domain containing
4739	37.6218	kd	CGS001-4214	MAP3K1	MAPKKK:STE11 family
4741	37.6178	kd	CGS001-9467	SH3BP5	-
4750	37.5078	kd	CGS001-3053	SERPIND1	Serine (or cysteine) peptidase inhibitors
4752	37.4997	kd	CGS001-57407	NMRAL1	Short chain dehydrogenase/reductase superfamily / Atypical members
4753	37.4863	kd	CGS001-9170	LPAR2	GPCR / Class A : Lysophospholipid receptors : Lysophosphatidic acid
4755	37.4766	kd	CGS001-1312	COMT	Catecholamine turnover
4756	37.4748	kd	CGS001-84159	ARID5B	-
4757	37.4447	kd	CGS001-317705	VN1R5	GPCR / Unclassified : Vomeronasal receptors, type 1
4758	37.4029	kd	CGS001-353345	GPR141	GPCR / Class A : Orphans
4760	37.3985	kd	CGS001-501	ALDH7A1	Aldehyde dehydrogenases
4762	37.3761	kd	CGS001-11245	GPR176	GPCR / Class A : Orphans
4763	37.3718	kd	CGS001-6257	RXRB	Retinoid X receptors
4764	37.3566	kd	CGS001-140612	ZFP28	Zinc fingers, C2H2-type
4765	37.3492	kd	CGS001-5567	PRKACB	Protein kinase A
4766	37.3459	kd	CGS001-64326	RFWD2	RING-type (C3HC4) zinc fingers
4767	37.3433	kd	CGS001-51182	HSPA14	Heat shock proteins / HSP70
4769	37.2917	kd	CGS001-10254	STAM2	-
4772	37.2427	kd	CGS001-4331	MNAT1	RING-type (C3HC4) zinc fingers
4773	37.2386	kd	CGS001-4200	ME2	-
4774	37.2317	kd	CGS001-191	AHCY	Adenosine turnover
4777	37.2079	kd	CGS001-3486	IGFBP3	insulin-like growth factor (IGF) binding proteins
4779	37.1741	kd	CGS001-51727	CMPK1	-
4784	37.0862	kd	CGS001-22796	COG2	Components of oligomeric golgi complex
4785	37.0843	kd	CGS001-55191	NADSYN1	-
4788	37.0328	kd	CGS001-81620	CDT1	-
4792	36.961	kd	CGS001-203523	ZNF449	Zinc fingers, C2H2-type
4795	36.9385	kd	CGS001-80762	NDFIP1	-
4799	36.8854	kd	CGS001-3125	HLA-DRB3	Immunoglobulin superfamily / C1-set domain containing
4801	36.8574	kd	CGS001-10810	WASF3	-
4804	36.8137	kd	CGS001-80230	RUFY1	Zinc fingers, FYVE domain containing
4810	36.776	kd	CGS001-8821	INPP4B	Inositol polyphosphate phosphatases
4814	36.6683	kd	CGS001-7297	TYK2	Janus kinase (JakA) family
4818	36.6347	kd	CGS001-2222	FDFT1	Lanosterol biosynthesis pathway
4819	36.6303	kd	CGS001-3688	ITGB1	Integrins
4820	36.6288	kd	CGS001-2152	F3	CD molecules
4824	36.6067	kd	CGS001-80314	EPC1	-
4826	36.5995	kd	CGS001-5435	POLR2F	RNA polymerase subunits
4829	36.4856	kd	CGS001-4734	NEDD4	-
4830	36.4843	kd	CGS001-23368	PPP1R13B	Ankyrin repeat domain containing
4831	36.4395	kd	CGS001-3588	IL10RB	IL-10 receptor family
4833	36.4223	kd	CGS001-5595	MAPK3	MAPK:ERK subfamily
4836	36.3617	kd	CGS001-10891	PPARGC1A	RNA binding motif (RRM) containing
4838	36.3545	kd	CGS001-23271	CAMSAP2	-
4839	36.3305	kd	CGS001-4208	MEF2C	Myocyte enhancer factors
4840	36.2968	kd	CGS001-147686	ZNF418	Zinc fingers, C2H2-type
4844	36.2545	kd	CGS001-1184	CLCN5	Ion channels / Chloride channels : Voltage-sensitive
4850	36.2084	kd	CGS001-79366	HMGN5	High-mobility group / Canonical
4851	36.1871	kd	CGS001-10049	DNAJB6	Heat shock proteins / DNAJ (HSP40)
4853	36.1467	kd	CGS001-27034	ACAD8	-
4855	36.1257	kd	CGS001-5019	OXCT1	-
4856	36.1155	kd	CGS001-983	CDK1	Cyclin-dependent kinases, CDK1 subfamily
4859	36.0348	kd	CGS001-6722	SRF	-
4860	36.0091	kd	CGS001-79017	GGCT	Leukotriene and lipoxin metabolism
4868	35.8525	kd	CGS001-54438	GFOD1	-
4869	35.8322	kd	CGS001-64422	ATG3	-
4870	35.8183	kd	CGS001-1859	DYRK1A	Dyrk1 subfamily
4871	35.8073	kd	CGS001-1594	CYP27B1	Cytochrome P450s
4874	35.7737	kd	CGS001-54788	DNAJB12	Heat shock proteins / DNAJ (HSP40)
4877	35.7693	kd	CGS001-2235	FECH	-
4883	35.7011	kd	CGS001-5610	EIF2AK2	Other PEK family kinases
4888	35.678	kd	CGS001-8239	USP9X	Ubiquitin-specific peptidases
4891	35.6094	kd	CGS001-25842	ASF1A	-
4892	35.6029	kd	CGS001-3476	IGBP1	-
4897	35.5279	kd	CGS001-9488	PIGB	Dolichyl D-mannosyl phosphate dependent mannosyltransferases
4898	35.5119	kd	CGS001-23291	FBXW11	F-boxes / WD-40 domains
4901	35.4604	kd	CGS001-10161	LPAR6	GPCR / Class A : Lysophospholipid receptors : Lysophosphatidic acid
4902	35.4431	kd	CGS001-1736	DKC1	-
4910	35.3356	kd	CGS001-23462	HEY1	Basic helix-loop-helix proteins
4913	35.2898	kd	CGS001-4205	MEF2A	Myocyte enhancer factors
4914	35.2802	kd	CGS001-54850	FBXL12	F-boxes / Leucine-rich repeats
4915	35.2771	kd	CGS001-4795	NFKBIL1	-
4923	35.1751	kd	CGS001-3269	HRH1	Histamine receptors
4924	35.171	kd	CGS001-5664	PSEN2	Presenilin
4927	35.1428	kd	CGS001-4174	MCM5	-
4929	35.1072	kd	CGS001-5538	PPT1	-
4931	35.0985	kd	CGS001-5531	PPP4C	Serine/threonine phosphatases / Protein phosphatase, catalytic subunits
4932	35.093	kd	CGS001-6502	SKP2	F-boxes / Leucine-rich repeats
4933	35.0864	kd	CGS001-4702	NDUFA8	Mitochondrial respiratory chain complex / Complex I
4934	35.0819	kd	CGS001-3710	ITPR3	Ion channels / Inositol triphosphate receptors
4936	35.0396	kd	CGS001-29103	DNAJC15	Heat shock proteins / DNAJ (HSP40)
4940	35.0213	kd	CGS001-10019	SH2B3	Pleckstrin homology (PH) domain containing
4942	34.9862	kd	CGS001-7534	YWHAZ	-
4945	34.935	kd	CGS001-26227	PHGDH	-
4948	34.8059	kd	CGS001-8553	BHLHE40	Basic helix-loop-helix proteins
4949	34.7953	kd	CGS001-5029	P2RY2	GPCR / Class A : Purinergic receptors, P2Y
4955	34.7348	kd	CGS001-2783	GNB2	WD repeat domain containing
4959	34.6839	kd	CGS001-7335	UBE2V1	Ubiquitin-conjugating enzymes E2
4961	34.6625	kd	CGS001-11214	AKAP13	A-kinase anchor proteins
4967	34.6206	kd	CGS001-165140	OXER1	GPCR / Class A : Leukotriene receptors
4969	34.5592	kd	CGS001-7226	TRPM2	Transient Receptor Potential channels
4970	34.5526	kd	CGS001-10559	SLC35A1	SLC35 family of nucleotide sugar transporters
4971	34.5442	kd	CGS001-4282	MIF	-
4972	34.5219	kd	CGS001-8325	FZD8	GPCR / Class F : Frizzled receptors
4974	34.4386	kd	CGS001-4193	MDM2	-
4975	34.4363	kd	CGS001-2475	MTOR	FRAP subfamily
4979	34.3914	kd	CGS001-2920	CXCL2	Endogenous ligands
4981	34.3855	kd	CGS001-163049	ZNF791	Zinc fingers, C2H2-type
4983	34.3622	kd	CGS001-10494	STK25	YSK subfamily
4987	34.3191	kd	CGS001-51444	RNF138	RING-type (C3HC4) zinc fingers
4990	34.3023	kd	CGS001-2167	FABP4	Fatty acid binding protein family
4991	34.296	kd	CGS001-8935	SKAP2	Pleckstrin homology (PH) domain containing
4993	34.261	kd	CGS001-7702	ZNF143	Zinc fingers, C2H2-type
4999	34.2023	kd	CGS001-26996	GPR160	GPCR / Class A : Orphans
5002	34.1667	kd	CGS001-2957	GTF2A1	General transcription factors
5004	34.1489	kd	CGS001-1803	DPP4	Prolyl oligopeptidase
5005	34.1464	kd	CGS001-3613	IMPA2	Inositol monophosphatase
5006	34.1286	kd	CGS001-5427	POLE2	DNA polymerases
5007	34.1204	kd	CGS001-23139	MAST2	MAST family
5008	34.1067	kd	CGS001-4363	ABCC1	ATP binding cassette transporters / subfamily C
5014	34.0321	kd	CGS001-8554	PIAS1	Zinc fingers, MIZ-type
5016	34.0046	kd	CGS001-6576	SLC25A1	Mitochondrial di- and tri-carboxylic acid transporter subfamily
5019	33.983	kd	CGS001-55897	MESP1	Basic helix-loop-helix proteins
5021	33.9504	kd	CGS001-8803	SUCLA2	-
5022	33.9326	kd	CGS001-2230	FDX1	-
5023	33.8453	kd	CGS001-4723	NDUFV1	Mitochondrial respiratory chain complex / Complex I
5025	33.8056	kd	CGS001-7371	UCK2	-
5026	33.8054	kd	CGS001-7846	TUBA1A	Tubulins
5027	33.8001	kd	CGS001-5817	PVR	Immunoglobulin superfamily / C2-set domain containing
5029	33.7382	kd	CGS001-7077	TIMP2	-
5030	33.7196	kd	CGS001-10473	HMGN4	High-mobility group / Canonical
5034	33.7136	kd	CGS001-8720	MBTPS1	Subtilisin
5035	33.6829	kd	CGS001-2747	GLUD2	-
5038	33.6627	kd	CGS001-5104	SERPINA5	Serine (or cysteine) peptidase inhibitors
5043	33.5902	kd	CGS001-51655	RASD1	-
5045	33.5727	kd	CGS001-5373	PMM2	-
5048	33.5583	kd	CGS001-2138	EYA1	Protein tyrosine phosphatases / Asp-based PTPs
5049	33.5581	kd	CGS001-23476	BRD4	Bromodomain kinase (BRDK) family
5050	33.5497	kd	CGS001-5306	PITPNA	-
5051	33.548	kd	CGS001-58492	ZNF77	Zinc fingers, C2H2-type
5052	33.5346	kd	CGS001-11182	SLC2A6	Solute carriers
5053	33.466	kd	CGS001-9126	SMC3	Structural maintenance of chromosomes proteins
5054	33.4619	kd	CGS001-64319	FBRS	-
5056	33.4359	kd	CGS001-821	CANX	-
5057	33.4301	kd	CGS001-5901	RAN	-
5059	33.396	kd	CGS001-55907	CMAS	-
5061	33.3503	kd	CGS001-4072	EPCAM	CD molecules
5063	33.294	kd	CGS001-9374	PPT2	-
5064	33.2923	kd	CGS001-216	ALDH1A1	Aldehyde dehydrogenases
5068	33.2641	kd	CGS001-5605	MAP2K2	MAPKK:STE7 family
5069	33.1755	kd	CGS001-3964	LGALS8	Lectins, galactoside-binding
5071	33.1668	kd	CGS001-4610	MYCL1	-
5072	33.1642	kd	CGS001-112858	TP53RK	Bud32 family
5077	33.139	kd	CGS001-2523	FUT1	Fucosyltransferases
5078	33.1162	kd	CGS001-5440	POLR2K	RNA polymerase subunits
5080	33.0982	kd	CGS001-92609	TIMM50	Serine/threonine phosphatases / CTD aspartate-based phosphatases
5093	32.9443	kd	CGS001-57154	SMURF1	-
5094	32.9153	kd	CGS001-54578	UGT1A6	UDP glucuronosyltransferases
5097	32.8422	kd	CGS001-6871	TADA2A	-
5101	32.8014	kd	CGS001-678	ZFP36L2	RING-type (C3HC4) zinc fingers
5103	32.7793	kd	CGS001-4299	AFF1	-
5104	32.7784	kd	CGS001-53831	GPR84	GPCR / Class A : Fatty acid receptors
5105	32.759	kd	CGS001-10165	SLC25A13	Mitochondrial amino acid transporter subfamily
5107	32.7252	kd	CGS001-573	BAG1	-
[truncated: 1,801 more rows]

## Sheet: S2C
Table S2C List of aspirin-related genes in MCF7
Rank	Score	Type	ID	Name	Description
3	99.9407	kd	CGS001-93185	IGSF8	CD molecules
7	99.8617	kd	CGS001-55617	TASP1	Glycosylasparaginase precursor
15	99.7629	kd	CGS001-9774	BCLAF1	-
21	99.6641	kd	CGS001-154197	PNLDC1	-
22	99.6641	kd	CGS001-1111	CHEK1	CHK1 subfamily
23	99.5851	kd	CGS001-29116	MYLIP	-
25	99.5258	kd	CGS001-163688	CALML6	EF-hand domain containing
28	99.5034	kd	CGS001-1080	CFTR	ATP binding cassette transporters / subfamily C
34	99.4665	kd	CGS001-7424	VEGFC	-
37	99.427	kd	CGS001-221	ALDH3B1	Aldehyde dehydrogenases
39	99.4147	kd	CGS001-8525	DGKZ	-
40	99.3896	kd	CGS001-3212	HOXB2	Homeoboxes / ANTP class : HOXL subclass
41	99.3677	kd	CGS001-3275	PRMT2	Protein arginine N-methyltransferases
42	99.3677	kd	CGS001-5522	PPP2R2C	Serine/threonine phosphatases / Protein phosphatase 2, regulatory subunits
43	99.3485	kd	CGS001-3126	HLA-DRB4	Immunoglobulin superfamily / C1-set domain containing
45	99.3282	kd	CGS001-2068	ERCC2	General transcription factor IIH complex subunits
47	99.3084	kd	CGS001-7453	WARS	Aminoacyl tRNA synthetases / Class I
49	99.2997	kd	CGS001-51715	RAB23	RAB, member RAS oncogene
55	99.2294	kd	CGS001-5606	MAP2K3	MAPKK:STE7 family
56	99.2096	kd	CGS001-3297	HSF1	-
58	99.1701	kd	CGS001-329	BIRC2	Inhibitors of apoptosis (IAP) protein family
65	99.0911	kd	CGS001-222546	RFX6	-
71	99.0713	kd	CGS001-7003	TEAD1	-
72	99.0692	kd	CGS001-114112	TXNRD3	-
73	99.046	kd	CGS001-54578	UGT1A6	UDP glucuronosyltransferases
75	99.0318	kd	CGS001-3675	ITGA3	Integrins
80	98.9929	kd	CGS001-122011	CSNK1A1L	Casein kinase 1 (CK1) family
83	98.9638	kd	CGS001-3115	HLA-DPB1	Immunoglobulin superfamily / C1-set domain containing
84	98.9288	kd	CGS001-3053	SERPIND1	Serine (or cysteine) peptidase inhibitors
86	98.8935	kd	CGS001-5585	PKN1	Protein kinase N (PKN) family
89	98.8843	kd	CGS001-629	CFB	Complement system
90	98.8832	kd	CGS001-2322	FLT3	Type III RTKs: PDGFR, CSFR, Kit, FLT3 receptor family
97	98.7816	kd	CGS001-1984	EIF5A	-
107	98.6959	kd	CGS001-5565	PRKAB2	AMPK subfamily
108	98.6915	kd	CGS001-319100	TAAR6	GPCR / Class A : Trace amine associated receptors
110	98.6556	kd	CGS001-29880	ALG5	Glycosyltransferase family 2 domain containing
114	98.5585	kd	CGS001-8467	SMARCA5	-
117	98.5181	kd	CGS001-1622	DBI	-
127	98.3205	kd	CGS001-3682	ITGAE	Integrins
129	98.281	kd	CGS001-1017	CDK2	Cyclin-dependent kinases, CDK1 subfamily
131	98.2486	kd	CGS001-118738	ZNF488	Zinc fingers, C2H2-type
132	98.2364	kd	CGS001-51734	SEPX1	-
140	98.1427	kd	CGS001-3298	HSF2	-
142	98.1229	kd	CGS001-124641	OVCA2	-
144	98.1031	kd	CGS001-7334	UBE2N	Ubiquitin-conjugating enzymes E2
145	98.0876	kd	CGS001-1152	CKB	-
147	98.0727	kd	CGS001-84435	GPR123	Adhesion Class GPCRs
148	98.0636	kd	CGS001-10621	POLR3F	RNA polymerase subunits
149	98.0592	kd	CGS001-5442	POLRMT	-
151	98.0579	kd	CGS001-90233	ZNF551	Zinc fingers, C2H2-type
152	98.0551	kd	CGS001-5105	PCK1	-
153	98.0241	kd	CGS001-7100	TLR5	Toll-like receptor family
154	98.0132	kd	CGS001-284	ANGPT1	Fibrinogen C domain containing
156	98.0043	kd	CGS001-4794	NFKBIE	Ankyrin repeat domain containing
157	98.0043	kd	CGS001-10672	GNA13	-
159	97.9897	kd	CGS001-5999	RGS4	Regulators of G-protein signaling
164	97.9503	kd	CGS001-59348	ZNF350	Zinc fingers, C2H2-type
165	97.9451	kd	CGS001-3643	INSR	Type II RTKs: Insulin receptor family
167	97.9253	kd	CGS001-9352	TXNL1	-
168	97.9252	kd	CGS001-571	BACH1	BTB/POZ domain containing
172	97.8918	kd	CGS001-2589	GALNT1	Glycosyltransferase family 2 domain containing
173	97.882	kd	CGS001-5289	PIK3C3	Phosphatidylinositol 3-kinase family
175	97.849	kd	CGS001-23492	CBX7	-
176	97.845	kd	CGS001-84647	PLA2G12B	-
177	97.8331	kd	CGS001-22944	KIN	-
180	97.7957	kd	CGS001-1201	CLN3	-
187	97.708	kd	CGS001-5901	RAN	-
191	97.6507	kd	CGS001-55802	DCP1A	-
196	97.5894	kd	CGS001-1737	DLAT	-
199	97.5499	kd	CGS001-2618	GART	Ribosyl transferases
201	97.5033	kd	CGS001-25842	ASF1A	-
206	97.4733	kd	CGS001-83933	HDAC10	Histone deacetylases
207	97.4642	kd	CGS001-1407	CRY1	-
209	97.4464	kd	CGS001-55810	FOXJ2	Forkhead boxes
213	97.4116	kd	CGS001-6048	RNF5	RING-type (C3HC4) zinc fingers
224	97.2781	kd	CGS001-79088	ZNF426	Zinc fingers, C2H2-type
229	97.2337	kd	CGS001-9900	SV2A	Major facilitator superfamily (MFS) of transporters
234	97.2107	kd	CGS001-1848	DUSP6	Protein tyrosine phosphatases / Class I Cys-based PTPs : MAP kinase phosphatases
238	97.1942	kd	CGS001-7189	TRAF6	RING-type (C3HC4) zinc fingers
241	97.1223	kd	CGS001-9759	HDAC4	Histone deacetylases
243	97.0757	kd	CGS001-3489	IGFBP6	insulin-like growth factor (IGF) binding proteins
247	97.044	kd	CGS001-256281	NUDT14	Nudix motif containing
249	97.0327	kd	CGS001-3586	IL10	Interleukins and interleukin receptors
254	97.0035	kd	CGS001-23030	KDM4B	Histone demethylases
255	96.9918	kd	CGS001-7080	NKX2-1	Homeoboxes / ANTP class : NKL subclass
256	96.9797	kd	CGS001-5269	SERPINB6	Serine (or cysteine) peptidase inhibitors
257	96.9788	kd	CGS001-10589	DRAP1	-
259	96.9609	kd	CGS001-5928	RBBP4	WD repeat domain containing
261	96.9361	kd	CGS001-4190	MDH1	-
262	96.9332	kd	CGS001-1072	CFL1	-
265	96.8979	kd	CGS001-7155	TOP2B	DNA Topoisomerases
266	96.8904	kd	CGS001-634	CEACAM1	CD molecules
268	96.8656	kd	CGS001-3920	LAMP2	CD molecules
271	96.8201	kd	CGS001-3705	ITPK1	-
273	96.7848	kd	CGS001-112858	TP53RK	Bud32 family
275	96.7795	kd	CGS001-5332	PLCB4	Phosphoinositide-specific phospholipase C
276	96.7793	kd	CGS001-91433	RCCD1	-
277	96.7746	kd	CGS001-2786	GNG4	-
278	96.7666	kd	CGS001-143471	PSMA8	Proteasome (prosome, macropain) subunits
279	96.7559	kd	CGS001-7919	DDX39B	DEAD-boxes
280	96.709	kd	CGS001-56922	MCCC1	-
285	96.666	kd	CGS001-22859	LPHN1	Adhesion Class GPCRs
286	96.6628	kd	CGS001-7089	TLE2	WD repeat domain containing
288	96.6502	kd	CGS001-126823	KLHDC9	-
290	96.641	kd	CGS001-10362	HMG20B	High mobility group / Non-canonical
291	96.641	kd	CGS001-10623	POLR3C	RNA polymerase subunits
293	96.6298	kd	CGS001-2710	GK	Glycerol kinases
294	96.6227	kd	CGS001-2348	FOLR1	-
295	96.5912	kd	CGS001-23380	SRGAP2	Rho GTPase activating proteins
298	96.5335	kd	CGS001-147694	ZNF548	Zinc fingers, C2H2-type
299	96.5314	kd	CGS001-4312	MMP1	Matrix metallopeptidase
300	96.5308	kd	CGS001-54925	ZNF434	-
306	96.453	kd	CGS001-6773	STAT2	SH2 domain containing
307	96.4447	kd	CGS001-6887	TAL2	Basic helix-loop-helix proteins
312	96.358	kd	CGS001-4300	MLLT3	-
313	96.3578	kd	CGS001-5277	PIGA	Glycosyltransferase group 1 domain containing
315	96.3352	kd	CGS001-22894	DIS3	-
317	96.3164	kd	CGS001-387129	NPSR1	GPCR / Class A : Neuropeptide receptors : S
323	96.2787	kd	CGS001-5618	PRLR	Prolactin receptor family
327	96.258	kd	CGS001-5244	ABCB4	ATP binding cassette transporters / subfamily B
333	96.2071	kd	CGS001-4174	MCM5	-
334	96.1865	kd	CGS001-6304	SATB1	Homeoboxes / CUT class
336	96.1809	kd	CGS001-5535	PPP3R2	EF-hand domain containing
338	96.1354	kd	CGS001-4724	NDUFS4	Mitochondrial respiratory chain complex / Complex I
340	96.11	kd	CGS001-2185	PTK2B	Serine/threonine phosphatases / Protein phosphatase 1, regulatory subunits
341	96.1075	kd	CGS001-51002	TPRKB	-
345	96.0469	kd	CGS001-205	AK4	Adenylate kinases
347	96.0448	kd	CGS001-1844	DUSP2	Protein tyrosine phosphatases / Class I Cys-based PTPs : MAP kinase phosphatases
350	95.9975	kd	CGS001-57594	HOMEZ	Homeoboxes / ZF class
351	95.9854	kd	CGS001-9815	GIT2	Ankyrin repeat domain containing
355	95.9427	kd	CGS001-8193	DPF1	Zinc fingers, PHD-type
359	95.9178	kd	CGS001-9412	MED21	-
361	95.9105	kd	CGS001-6621	SNAPC4	-
362	95.8704	kd	CGS001-9687	GREB1	-
365	95.8337	kd	CGS001-23196	FAM120A	-
366	95.8297	kd	CGS001-5533	PPP3CC	Serine/threonine phosphatases / Protein phosphatase, catalytic subunits
370	95.781	kd	CGS001-7168	TPM1	Tropomyosins
373	95.7321	kd	CGS001-116512	MRGPRD	GPCR / Class A : Orphans
374	95.715	kd	CGS001-1384	CRAT	-
377	95.7027	kd	CGS001-8874	ARHGEF7	Rho guanine nucleotide exchange factors
378	95.6397	kd	CGS001-222894	FERD3L	Basic helix-loop-helix proteins
379	95.6329	kd	CGS001-55770	EXOC2	-
382	95.6083	kd	CGS001-6595	SMARCA2	Non-enzymatic BRD containing proteins
383	95.6066	kd	CGS001-3148	HMGB2	High-mobility group / Canonical
384	95.5907	kd	CGS001-3490	IGFBP7	insulin-like growth factor (IGF) binding proteins
385	95.5898	kd	CGS001-64147	KIF9	Kinesins
388	95.5677	kd	CGS001-26301	GBGT1	Glycosyltransferase family 6 domain containing
389	95.5662	kd	CGS001-6768	ST14	Serine peptidases / Transmembrane
392	95.5516	kd	CGS001-27297	CRCP	-
393	95.4969	kd	CGS001-2295	FOXF2	Forkhead boxes
394	95.483	kd	CGS001-116931	MED12L	-
396	95.4554	kd	CGS001-390	RND3	-
397	95.445	kd	CGS001-4714	NDUFB8	Mitochondrial respiratory chain complex / Complex I
401	95.4159	kd	CGS001-1676	DFFA	-
404	95.3875	kd	CGS001-1029	CDKN2A	-
405	95.3663	kd	CGS001-2132	EXT2	Exostosin glycosyltransferase family
408	95.3392	kd	CGS001-54732	TMED9	-
409	95.3277	kd	CGS001-2776	GNAQ	-
410	95.3238	kd	CGS001-80777	CYB5B	-
413	95.3042	kd	CGS001-169270	ZNF596	Zinc fingers, C2H2-type
415	95.2963	kd	CGS001-160	AP2A1	-
418	95.2776	kd	CGS001-345	APOC3	Apolipoproteins
419	95.2771	kd	CGS001-1763	DNA2	-
420	95.2676	kd	CGS001-156	ADRBK1	BARK/GRK2 subfamily
421	95.2496	kd	CGS001-6648	SOD2	-
424	95.2246	kd	CGS001-5066	PAM	-
426	95.2183	kd	CGS001-116039	OSR2	Zinc fingers, C2H2-type
428	95.1987	kd	CGS001-5933	RBL1	-
431	95.1806	kd	CGS001-8703	B4GALT3	Beta 4-glycosyltransferases
432	95.1766	kd	CGS001-83729	INHBE	-
438	95.1531	kd	CGS001-57512	GPR158	GPCR / Class C : Orphans
440	95.087	kd	CGS001-5156	PDGFRA	Type III RTKs: PDGFR, CSFR, Kit, FLT3 receptor family
441	95.0641	kd	CGS001-64121	RRAGC	-
442	95.0594	kd	CGS001-56956	LHX9	Homeoboxes / LIM class
444	95.0536	kd	CGS001-166647	GPR125	Adhesion Class GPCRs
446	95.0271	kd	CGS001-29946	SERTAD3	-
448	95.0227	kd	CGS001-375318	AQP12A	Ion channels / Aquaporins
450	95.0093	kd	CGS001-64425	POLR1E	RNA polymerase subunits
452	95.0023	kd	CGS001-4728	NDUFS8	Mitochondrial respiratory chain complex / Complex I
454	94.9979	kd	CGS001-7001	PRDX2	-
456	94.9945	kd	CGS001-8741	TNFSF13	CD molecules
458	94.9914	kd	CGS001-57121	LPAR5	GPCR / Class A : Lysophospholipid receptors : Lysophosphatidic acid
459	94.973	kd	CGS001-3980	LIG3	-
465	94.877	kd	CGS001-535	ATP6V0A1	ATPases / V-type
469	94.8307	kd	CGS001-23534	TNPO3	Importins
474	94.7921	kd	CGS001-1591	CYP24A1	Cytochrome P450s
480	94.7459	kd	CGS001-79643	CHMP6	Charged multivesicular body proteins
482	94.7221	kd	CGS001-8548	BLZF1	-
483	94.7179	kd	CGS001-10423	CDIPT	-
487	94.6256	kd	CGS001-10165	SLC25A13	Mitochondrial amino acid transporter subfamily
491	94.5358	kd	CGS001-3281	HSBP1	-
492	94.5297	kd	CGS001-29968	PSAT1	-
493	94.5292	kd	CGS001-3373	HYAL1	-
494	94.5275	kd	CGS001-2119	ETV5	ETS Transcription Factors
495	94.5241	kd	CGS001-117581	TWIST2	Basic helix-loop-helix proteins
496	94.4976	kd	CGS001-81539	SLC38A1	System A-like transporters
500	94.4578	kd	CGS001-162	AP1B1	-
506	94.3699	kd	CGS001-57665	RDH14	Short chain dehydrogenase/reductase superfamily / Classical SDR fold cluster 2
508	94.3474	kd	CGS001-2592	GALT	-
518	94.2746	kd	CGS001-170302	ARX	Homeoboxes / PRD class
519	94.2304	kd	CGS001-1440	CSF3	Endogenous ligands
521	94.2055	kd	CGS001-85315	PAQR8	-
522	94.1951	kd	CGS001-1490	CTGF	-
523	94.1909	kd	CGS001-120103	SLC36A4	SLC36 family of proton-coupled amino acid transporters
529	94.1117	kd	CGS001-1195	CLK1	CDC-like kinases
536	94.0516	kd	CGS001-29965	C16ORF5	-
537	94.0493	kd	CGS001-10038	PARP2	Poly (ADP-ribose) polymerases
541	94.0434	kd	CGS001-79258	MMEL1	-
542	94.0428	kd	CGS001-55892	MYNN	BTB/POZ domain containing
549	93.9675	kd	CGS001-4711	NDUFB5	Mitochondrial respiratory chain complex / Complex I
553	93.9031	kd	CGS001-9354	UBE4A	U-box domain containing
555	93.8918	kd	CGS001-79712	GTDC1	Glycosyltransferase group 1 domain containing
556	93.8812	kd	CGS001-5950	RBP4	Lipocalins
557	93.8625	kd	CGS001-5979	RET	Type XIV RTKs: RET
560	93.8224	kd	CGS001-84159	ARID5B	-
561	93.8173	kd	CGS001-3030	HADHA	-
562	93.7631	kd	CGS001-5286	PIK3C2A	Phosphatidylinositol-4-phosphate 3-kinase family
563	93.7573	kd	CGS001-2066	ERBB4	Type I RTKs: ErbB (epidermal growth factor) receptor family
565	93.7329	kd	CGS001-8089	YEATS4	-
570	93.6855	kd	CGS001-9967	THRAP3	-
572	93.642	kd	CGS001-5411	PNN	-
573	93.639	kd	CGS001-8942	KYNU	-
574	93.6373	kd	CGS001-10401	PIAS3	Zinc fingers, MIZ-type
577	93.6055	kd	CGS001-1659	DHX8	DEAH-boxes
578	93.5895	kd	CGS001-431707	LHX8	Homeoboxes / LIM class
579	93.5866	kd	CGS001-79733	E2F8	-
584	93.5443	kd	CGS001-662	BNIP1	-
587	93.5095	kd	CGS001-164091	PAQR7	-
592	93.4591	kd	CGS001-10412	NSA2	-
598	93.4212	kd	CGS001-9616	RNF7	RING-type (C3HC4) zinc fingers
599	93.3973	kd	CGS001-2172	FABP6	Fatty acid binding protein family
600	93.3914	kd	CGS001-8334	HIST1H2AC	Histones / Replication-dependent
602	93.3499	kd	CGS001-9797	TATDN2	-
606	93.3161	kd	CGS001-6883	TAF12	-
607	93.3042	kd	CGS001-27199	OXGR1	GPCR / Class A : Orphans, Oxoglutarate receptor
608	93.2887	kd	CGS001-7086	TKT	-
609	93.282	kd	CGS001-6868	ADAM17	ADAM metallopeptidase domain containing
611	93.2743	kd	CGS001-4488	MSX2	Homeoboxes / ANTP class : NKL subclass
612	93.2625	kd	CGS001-31	ACACA	Carboxylases
615	93.2422	kd	CGS001-901	CCNG2	-
616	93.2367	kd	CGS001-22954	TRIM32	-
617	93.2237	kd	CGS001-3158	HMGCS2	Lanosterol biosynthesis pathway
619	93.1943	kd	CGS001-1892	ECHS1	-
627	93.0743	kd	CGS001-397	ARHGDIB	Endogenous ligands
628	93.0667	kd	CGS001-6925	TCF4	Basic helix-loop-helix proteins
629	93.0646	kd	CGS001-283150	FOXR1	Forkhead boxes
630	93.0606	kd	CGS001-50865	HEBP1	Endogenous ligands
631	93.0549	kd	CGS001-6928	HNF1B	Homeoboxes / HNF class
633	93.0457	kd	CGS001-894	CCND2	-
635	93.0237	kd	CGS001-8220	DGCR14	-
641	92.9695	kd	CGS001-3460	IFNGR2	Interferon receptor family
642	92.9406	kd	CGS001-10482	NXF1	-
644	92.9291	kd	CGS001-8659	ALDH4A1	Aldehyde dehydrogenases
648	92.8991	kd	CGS001-54811	ZNF562	Zinc fingers, C2H2-type
649	92.8558	kd	CGS001-6721	SREBF2	Basic helix-loop-helix proteins
660	92.7529	kd	CGS001-140612	ZFP28	Zinc fingers, C2H2-type
663	92.7381	kd	CGS001-54442	KCTD5	-
665	92.7282	kd	CGS001-148479	PHF13	Zinc fingers, PHD-type
667	92.7233	kd	CGS001-1462	VCAN	Immunoglobulin superfamily / V-set domain containing
669	92.7214	kd	CGS001-995	CDC25C	Serine/threonine phosphatases / Protein phosphatase 1, regulatory subunits
670	92.6931	kd	CGS001-5654	HTRA1	Serine peptidases / Serine peptidases
671	92.6904	kd	CGS001-2118	ETV4	ETS Transcription Factors
674	92.6617	kd	CGS001-271	AMPD2	-
676	92.6502	kd	CGS001-1948	EFNB2	Ephrins
677	92.6373	kd	CGS001-54108	CHRAC1	-
678	92.6119	kd	CGS001-7376	NR1H2	Liver X receptor-like receptors
679	92.6113	kd	CGS001-8669	EIF3J	-
680	92.6102	kd	CGS001-2937	GSS	-
681	92.5786	kd	CGS001-6434	TRA2B	RNA binding motif (RRM) containing
682	92.5765	kd	CGS001-51380	CSAD	-
683	92.5634	kd	CGS001-222545	GPRC6A	GPCR / Class C : Calcium-sensing receptors
687	92.5311	kd	CGS001-27097	TAF5L	WD repeat domain containing
688	92.5264	kd	CGS001-1044	CDX1	Homeoboxes / ANTP class : HOXL subclass
689	92.5226	kd	CGS001-9296	ATP6V1F	ATPases / V-type
693	92.4913	kd	CGS001-8780	RIOK3	RIO3 subfamily
694	92.4861	kd	CGS001-8522	GAS7	-
695	92.4843	kd	CGS001-256297	PTF1A	Basic helix-loop-helix proteins
697	92.4742	kd	CGS001-79090	TRAPPC6A	Trafficking protein particle complex
699	92.4393	kd	CGS001-23564	DDAH2	Dimethylarginine dimethylaminohydrolases
700	92.4271	kd	CGS001-8313	AXIN2	-
703	92.387	kd	CGS001-10093	ARPC4	Actin related protein 2/3 complex subunits
706	92.3445	kd	CGS001-51014	TMED7	-
707	92.3154	kd	CGS001-9706	ULK2	Unc-51-like kinase (ULK) family
709	92.2609	kd	CGS001-444	ASPH	-
715	92.2003	kd	CGS001-29956	CERS2	Homeoboxes / CERS class
716	92.2001	kd	CGS001-1460	CSNK2B	Casein kinase 2 (CK2) family
718	92.1849	kd	CGS001-116519	APOA5	Apolipoproteins
722	92.1328	kd	CGS001-56848	SPHK2	Sphingosine kinase
723	92.1322	kd	CGS001-58508	MLL3	-
724	92.1259	kd	CGS001-7187	TRAF3	-
727	92.0562	kd	CGS001-3995	FADS3	Fatty acid desaturases
731	92.0267	kd	CGS001-6601	SMARCC2	-
733	92.0103	kd	CGS001-4678	NASP	Tetratricopeptide (TTC) repeat domain containing
737	91.9794	kd	CGS001-122402	TDRD9	Tudor domain containing
739	91.9563	kd	CGS001-4129	MAOB	Catecholamine turnover
749	91.7947	kd	CGS001-10198	MPHOSPH9	-
752	91.7836	kd	CGS001-55509	BATF3	basic leucine zipper proteins
754	91.7697	kd	CGS001-168374	ZNF92	Zinc fingers, C2H2-type
758	91.7299	kd	CGS001-5601	MAPK9	MAPK:JNK subfamily
760	91.7057	kd	CGS001-5450	POU2AF1	-
762	91.6617	kd	CGS001-151636	DTX3L	RING-type (C3HC4) zinc fingers
764	91.6612	kd	CGS001-117195	MRGPRX3	GPCR / Class A : Orphans
765	91.6474	kd	CGS001-81856	ZNF611	Zinc fingers, C2H2-type
767	91.5926	kd	CGS001-391013	PLA2G2C	-
769	91.5868	kd	CGS001-3575	IL7R	IL-2 receptor family
770	91.574	kd	CGS001-8569	MKNK1	MKN subfamily
771	91.5737	kd	CGS001-133690	CAPSL	EF-hand domain containing
780	91.4814	kd	CGS001-3706	ITPKA	Inositol 1,4,5-trisphosphate 3-kinases
781	91.4749	kd	CGS001-717	C2	Complement system
782	91.4655	kd	CGS001-26128	KIAA1279	-
783	91.4478	kd	CGS001-84811	BUD13	-
786	91.4372	kd	CGS001-83593	RASSF5	-
787	91.4211	kd	CGS001-5775	PTPN4	Protein tyrosine phosphatases
788	91.4185	kd	CGS001-5211	PFKL	-
789	91.4002	kd	CGS001-3304	HSPA1B	Heat shock proteins / HSP70
792	91.3835	kd	CGS001-147837	ZNF563	Zinc fingers, C2H2-type
795	91.3625	kd	CGS001-183	AGT	Endogenous ligands
797	91.3303	kd	CGS001-5062	PAK2	PAKA subfamily
801	91.2851	kd	CGS001-958	CD40	Tumour necrosis factor (TNF) receptor family
804	91.2443	kd	CGS001-23291	FBXW11	F-boxes / WD-40 domains
807	91.2123	kd	CGS001-3170	FOXA2	Forkhead boxes
808	91.2047	kd	CGS001-3488	IGFBP5	insulin-like growth factor (IGF) binding proteins
809	91.2034	kd	CGS001-9851	KIAA0753	-
810	91.1717	kd	CGS001-4798	NFRKB	INO80 complex subunits
812	91.1356	kd	CGS001-84539	MCHR2	GPCR / Class A : MCH receptors
813	91.1263	kd	CGS001-90993	CREB3L1	basic leucine zipper proteins
814	91.1069	kd	CGS001-55239	OGFOD1	-
816	91.0829	kd	CGS001-3480	IGF1R	Type II RTKs: Insulin receptor family
818	91.0796	kd	CGS001-445	ASS1	-
819	91.0765	kd	CGS001-116443	GRIN3A	Glutamate receptors
821	91.061	kd	CGS001-57541	ZNF398	Zinc fingers, C2H2-type
822	91.0536	kd	CGS001-8505	PARG	-
825	91.0294	kd	CGS001-84109	QRFPR	GPCR / Class A : RF amide peptide receptors
826	91.0144	kd	CGS001-10955	SERINC3	-
830	90.9356	kd	CGS001-27198	HCAR1	GPCR / Class A : Hydroxy-carboxylic acid receptors
831	90.9305	kd	CGS001-4254	KITLG	-
832	90.9248	kd	CGS001-10524	KAT5	Histone acetyltransferases (HATs)
833	90.9186	kd	CGS001-4779	NFE2L1	basic leucine zipper proteins
834	90.893	kd	CGS001-51804	SIX4	Homeoboxes / SINE class
836	90.8897	kd	CGS001-51520	LARS	Aminoacyl tRNA synthetases / Class I
838	90.88	kd	CGS001-5796	PTPRK	Receptor tyrosine phosphatases (RTP)
841	90.8483	kd	CGS001-3956	LGALS1	Endogenous ligands
842	90.8374	kd	CGS001-8905	AP1S2	-
844	90.8255	kd	CGS001-151126	ZNF385B	-
845	90.8233	kd	CGS001-2197	FAU	S ribosomal proteins
846	90.8213	kd	CGS001-10476	ATP5H	ATPases / F-type
848	90.8067	kd	CGS001-10670	RRAGA	-
849	90.8035	kd	CGS001-23300	ATMIN	Zinc fingers, C2H2-type
850	90.7963	kd	CGS001-4758	NEU1	-
854	90.7528	kd	CGS001-2237	FEN1	-
856	90.7147	kd	CGS001-87	ACTN1	EF-hand domain containing
858	90.6933	kd	CGS001-23038	WDTC1	DDB1 and CUL4 associated factors
859	90.6665	kd	CGS001-57822	GRHL3	-
861	90.6369	kd	CGS001-5937	RBMS1	RNA binding motif (RRM) containing
862	90.63	kd	CGS001-27197	GPR82	GPCR / Class A : Orphans
869	90.5737	kd	CGS001-7988	ZNF212	Zinc fingers, C2H2-type
876	90.5132	kd	CGS001-51131	PHF11	Zinc fingers, PHD-type
878	90.5	kd	CGS001-718	C3	Endogenous ligands
880	90.4959	kd	CGS001-27109	ATP5S	-
881	90.4927	kd	CGS001-5055	SERPINB2	Serine (or cysteine) peptidase inhibitors
882	90.4851	kd	CGS001-6199	RPS6KB2	p70 subfamily
883	90.4585	kd	CGS001-7485	WRB	-
885	90.3972	kd	CGS001-9217	VAPB	-
889	90.3579	kd	CGS001-900	CCNG1	-
890	90.347	kd	CGS001-1952	CELSR2	Cadherins / Major cadherins
891	90.3313	kd	CGS001-10390	CEPT1	-
892	90.3245	kd	CGS001-4012	LNPEP	Aminopeptidase N
896	90.2991	kd	CGS001-837	CASP4	Caspases
897	90.2674	kd	CGS001-150	ADRA2A	GPCR / Class A : Adrenoceptors : alpha
898	90.2377	kd	CGS001-91137	SLC25A46	Miscellaneous SLC25 mitochondrial transporters
899	90.2358	kd	CGS001-54805	CNNM2	-
903	90.2024	kd	CGS001-54536	EXOC6	-
907	90.1464	kd	CGS001-3214	HOXB4	Homeoboxes / ANTP class : HOXL subclass
911	90.1016	kd	CGS001-3249	HPN	Serine peptidases / Transmembrane
912	90.0857	kd	CGS001-8836	GGH	Gamma-glutamyl hydrolase
914	90.0539	kd	CGS001-283450	C12ORF51	-
916	90.0267	kd	CGS001-5428	POLG	DNA polymerases
917	90.0205	kd	CGS001-23361	ZNF629	Zinc fingers, C2H2-type
921	89.9979	kd	CGS001-10923	SUB1	-
922	89.9788	kd	CGS001-79960	PHF17	-
925	89.9652	kd	CGS001-4090	SMAD5	SMADs
931	89.886	kd	CGS001-2568	GABRP	GABA receptors
934	89.8582	kd	CGS001-221188	GPR114	Adhesion Class GPCRs
935	89.8528	kd	CGS001-8870	IER3	-
937	89.815	kd	CGS001-136259	KLF14	Kruppel-like transcription factors
942	89.7746	kd	CGS001-3597	IL13RA1	IL-2 receptor family
944	89.7444	kd	CGS001-3066	HDAC2	Histone deacetylases
946	89.6865	kd	CGS001-5805	PTS	-
947	89.6847	kd	CGS001-1677	DFFB	-
948	89.6831	kd	CGS001-6927	HNF1A	Homeoboxes / HNF class
949	89.6733	kd	CGS001-55214	LEPREL1	-
950	89.6676	kd	CGS001-930	CD19	CD molecules
958	89.5808	kd	CGS001-317701	VN1R2	GPCR / Unclassified : Vomeronasal receptors, type 1
963	89.5152	kd	CGS001-5931	RBBP7	WD repeat domain containing
964	89.4881	kd	CGS001-788	SLC25A20	Mitochondrial amino acid transporter subfamily
966	89.4562	kd	CGS001-868	CBLB	RING-type (C3HC4) zinc fingers
973	89.3908	kd	CGS001-2558	GABRA5	GABA receptors
979	89.3445	kd	CGS001-3689	ITGB2	Integrins
982	89.3148	kd	CGS001-7345	UCHL1	Ubiquitin C-terminal hydrolase
983	89.2987	kd	CGS001-1997	ELF1	ETS Transcription Factors
985	89.2862	kd	CGS001-9189	ZBED1	Pseudoautosomal regions / PAR1
987	89.2701	kd	CGS001-7866	IFRD2	-
988	89.2676	kd	CGS001-51027	BOLA1	-
990	89.2372	kd	CGS001-7484	WNT9B	Wingless-type MMTV integration sites
991	89.2314	kd	CGS001-10111	RAD50	-
993	89.1921	kd	CGS001-57661	PHRF1	Zinc fingers, PHD-type
994	89.1815	kd	CGS001-10608	MXD4	Basic helix-loop-helix proteins
997	89.162	kd	CGS001-2645	GCK	Hexokinases
1001	89.0953	kd	CGS001-9541	CIR1	-
1006	89.0542	kd	CGS001-152687	ZNF595	Zinc fingers, C2H2-type
1009	89.0366	kd	CGS001-516	ATP5G1	ATPases / F-type
1010	89.0362	kd	CGS001-54407	SLC38A2	System A-like transporters
1011	89.0208	kd	CGS001-5465	PPARA	Peroxisome proliferator-activated receptors
1014	88.9897	kd	CGS001-5110	PCMT1	-
1018	88.9464	kd	CGS001-6286	S100P	EF-hand domain containing
1020	88.9314	kd	CGS001-210	ALAD	-
1022	88.8834	kd	CGS001-10437	IFI30	-
1026	88.8489	kd	CGS001-339327	ZNF546	Zinc fingers, C2H2-type
1028	88.8206	kd	CGS001-2588	GALNS	Arylsulfatase family
1029	88.8137	kd	CGS001-55311	ZNF444	Zinc fingers, C2H2-type
1032	88.7853	kd	CGS001-10314	LANCL1	-
1033	88.7769	kd	CGS001-6884	TAF13	-
1034	88.7545	kd	CGS001-23192	ATG4B	Aut2 peptidase
1036	88.742	kd	CGS001-3783	KCNN4	Calcium-activated potassium channels
1038	88.7383	kd	CGS001-26762	HAVCR1	Immunoglobulin superfamily / V-set domain containing
1039	88.7363	kd	CGS001-169026	SLC30A8	SLC30 zinc transporter family
1040	88.7323	kd	CGS001-2335	FN1	Endogenous ligands
1042	88.7298	kd	CGS001-7423	VEGFB	-
1045	88.6921	kd	CGS001-2864	FFAR1	Fatty acid receptors
1047	88.6842	kd	CGS001-6722	SRF	-
1049	88.6574	kd	CGS001-22832	KIAA1009	-
1051	88.624	kd	CGS001-283383	GPR133	Adhesion Class GPCRs
1052	88.6048	kd	CGS001-10887	PROKR1	GPCR / Class A : Prokineticin receptors
1055	88.574	kd	CGS001-2495	FTH1	-
1056	88.5695	kd	CGS001-6510	SLC1A5	Alanine/serine/cysteine transporter subfamily
1057	88.5536	kd	CGS001-10745	PHTF1	-
1060	88.5408	kd	CGS001-4292	MLH1	-
1061	88.5294	kd	CGS001-498	ATP5A1	ATPases / F-type
1062	88.5277	kd	CGS001-5015	OTX2	Homeoboxes / PRD class
1066	88.4948	kd	CGS001-10781	ZNF266	Zinc fingers, C2H2-type
1067	88.4716	kd	CGS001-5265	SERPINA1	Serine (or cysteine) peptidase inhibitors
1069	88.4683	kd	CGS001-10481	HOXB13	Homeoboxes / ANTP class : HOXL subclass
1073	88.4494	kd	CGS001-29105	C16ORF80	-
1078	88.3871	kd	CGS001-7126	TNFAIP1	BTB/POZ domain containing
1079	88.3845	kd	CGS001-6567	SLC16A2	SLC16 family of monocarboxylate transporters
1082	88.3592	kd	CGS001-11179	ZNF277	-
1083	88.3517	kd	CGS001-6583	SLC22A4	Organic zwitterions/cation transporters (OCTN)
1084	88.35	kd	CGS001-26959	HBP1	-
1086	88.3396	kd	CGS001-192669	EIF2C3	-
1088	88.3008	kd	CGS001-4782	NFIC	-
1091	88.2916	kd	CGS001-2769	GNA15	-
1092	88.2668	kd	CGS001-10166	SLC25A15	Mitochondrial amino acid transporter subfamily
1095	88.2383	kd	CGS001-2842	GPR19	GPCR / Class A : Orphans
1096	88.2268	kd	CGS001-5534	PPP3R1	EF-hand domain containing
1097	88.2067	kd	CGS001-221391	OPN5	GPCR / Class A : Opsin receptors
1098	88.1904	kd	CGS001-1163	CKS1B	-
1099	88.1758	kd	CGS001-716	C1S	Complement system
1100	88.1705	kd	CGS001-6505	SLC1A1	Glutamate transporter subfamily
1101	88.1351	kd	CGS001-10105	PPIF	-
1102	88.1172	kd	CGS001-1788	DNMT3A	Methyltransferases
1103	88.1114	kd	CGS001-7052	TGM2	Transglutaminases
1107	88.0908	kd	CGS001-285268	ZNF621	Zinc fingers, C2H2-type
1112	88.0364	kd	CGS001-29079	MED4	-
1115	88.0046	kd	CGS001-25937	WWTR1	Hippo Signaling
1121	87.9047	kd	CGS001-4170	MCL1	-
1124	87.8534	kd	CGS001-64428	NARFL	-
1127	87.8361	kd	CGS001-2932	GSK3B	GSK subfamily
1129	87.8327	kd	CGS001-57222	ERGIC1	-
1130	87.8173	kd	CGS001-4316	MMP7	Matrix metallopeptidase
1131	87.8163	kd	CGS001-199777	ZNF626	Zinc fingers, C2H2-type
1132	87.8121	kd	CGS001-57117	INTS12	Zinc fingers, PHD-type
1135	87.8032	kd	CGS001-10632	ATP5L	ATPases / F-type
1137	87.7929	kd	CGS001-29928	TIMM22	-
1140	87.7678	kd	CGS001-51274	KLF3	Kruppel-like transcription factors
1141	87.7637	kd	CGS001-29082	CHMP4A	Charged multivesicular body proteins
1147	87.6297	kd	CGS001-29998	GLTSCR1	-
1149	87.614	kd	CGS001-10325	RRAGB	-
1151	87.59	kd	CGS001-2147	F2	Endogenous ligands
1152	87.586	kd	CGS001-8869	ST3GAL5	Sialyltransferases
1160	87.5271	kd	CGS001-5580	PRKCD	Delta subfamily
1163	87.4656	kd	CGS001-5824	PEX19	-
1164	87.4642	kd	CGS001-3117	HLA-DQA1	Immunoglobulin superfamily / C1-set domain containing
1165	87.4443	kd	CGS001-408	ARRB1	-
1167	87.4265	kd	CGS001-539	ATP5O	ATPases / F-type
1173	87.3278	kd	CGS001-3171	FOXA3	Forkhead boxes
1175	87.3222	kd	CGS001-10950	BTG3	-
1177	87.2716	kd	CGS001-23344	ESYT1	Synaptotagmins
1178	87.2705	kd	CGS001-8853	ASAP2	Ankyrin repeat domain containing
1180	87.2518	kd	CGS001-23387	SIK3	QIK subfamily
1181	87.1684	kd	CGS001-5918	RARRES1	-
1185	87.1263	kd	CGS001-1105	CHD1	-
1187	87.0977	kd	CGS001-125965	COX6B2	Mitochondrial respiratory chain complex / Complex IV
1188	87.0921	kd	CGS001-29940	DSE	-
1191	87.0447	kd	CGS001-7625	ZNF74	Zinc fingers, C2H2-type
1192	87.0259	kd	CGS001-7546	ZIC2	Zinc fingers, C2H2-type
1198	87.0062	kd	CGS001-6196	RPS6KA2	RSK subfamily
1199	87.0014	kd	CGS001-5859	QARS	Aminoacyl tRNA synthetases / Class I
1201	86.9729	kd	CGS001-64754	SMYD3	Chromatin-modifying enzymes / K-methyltransferases
1203	86.9116	kd	CGS001-7054	TH	Amino acid hydroxylases
1207	86.8213	kd	CGS001-991	CDC20	WD repeat domain containing
1208	86.8149	kd	CGS001-130497	OSR1	Zinc fingers, C2H2-type
1209	86.8135	kd	CGS001-8623	ASMTL	Pseudoautosomal regions / PAR1
1212	86.7714	kd	CGS001-1869	E2F1	-
1213	86.7674	kd	CGS001-5525	PPP2R5A	Serine/threonine phosphatases / Protein phosphatase 2, regulatory subunits
1214	86.7595	kd	CGS001-6658	SOX3	SRY (sex determining region Y)-boxes
1215	86.7343	kd	CGS001-6519	SLC3A1	SLC3 family
1221	86.6775	kd	CGS001-51447	IP6K2	-
1223	86.6507	kd	CGS001-4856	NOV	-
1225	86.6251	kd	CGS001-23043	TNIK	MSN subfamily
1226	86.6251	kd	CGS001-8879	SGPL1	Sphingosine 1-phosphate lyase
1228	86.599	kd	CGS001-993	CDC25A	Protein tyrosine phosphatases / Class III Cys-based PTPs
1229	86.5856	kd	CGS001-7186	TRAF2	RING-type (C3HC4) zinc fingers
1230	86.5387	kd	CGS001-7508	XPC	-
1231	86.5259	kd	CGS001-2697	GJA1	Ion channels / Gap junction proteins (connexins)
1232	86.5173	kd	CGS001-5869	RAB5B	RAB, member RAS oncogene
1233	86.5121	kd	CGS001-29775	CARD10	-
1234	86.4984	kd	CGS001-6626	SNRPA	RNA binding motif (RRM) containing
1240	86.4154	kd	CGS001-4717	NDUFC1	Mitochondrial respiratory chain complex / Complex I
1242	86.3779	kd	CGS001-5914	RARA	Retinoic acid receptors
1246	86.3152	kd	CGS001-1482	NKX2-5	Homeoboxes / ANTP class : NKL subclass
1247	86.3031	kd	CGS001-132	ADK	Adenosine turnover
1248	86.2941	kd	CGS001-56938	ARNTL2	Basic helix-loop-helix proteins
1251	86.2769	kd	CGS001-427	ASAH1	Acid ceramidase
1263	86.1351	kd	CGS001-164668	APOBEC3H	Apolipoprotein B mRNA editing enzymes
1265	86.1262	kd	CGS001-134187	POU5F2	Homeoboxes / POU class
1267	86.1155	kd	CGS001-10049	DNAJB6	Heat shock proteins / DNAJ (HSP40)
1268	86.0721	kd	CGS001-286530	P2RY8	GPCR / Class A : Purinergic receptors, P2Y
1270	86.0406	kd	CGS001-4331	MNAT1	RING-type (C3HC4) zinc fingers
1271	85.9998	kd	CGS001-134391	GPR151	GPCR / Class A : Orphans
1272	85.9948	kd	CGS001-5479	PPIB	-
1274	85.9581	kd	CGS001-546	ATRX	-
1277	85.9335	kd	CGS001-4923	NTSR1	GPCR / Class A : Neurotensin receptors
1278	85.9331	kd	CGS001-6016	RIT1	-
1279	85.9286	kd	CGS001-89766	UMODL1	-
1283	85.8947	kd	CGS001-6272	SORT1	-
1287	85.8568	kd	CGS001-6757	SSX2	-
1289	85.8124	kd	CGS001-335	APOA1	Apolipoproteins
1293	85.7899	kd	CGS001-5194	PEX13	-
1294	85.7785	kd	CGS001-3821	KLRC1	CD molecules
1296	85.76	kd	CGS001-3663	IRF5	-
1300	85.7069	kd	CGS001-50846	DHH	-
1301	85.7023	kd	CGS001-54566	EPB41L4B	-
1304	85.6847	kd	CGS001-10538	BATF	basic leucine zipper proteins
1308	85.6379	kd	CGS001-9870	KIAA0317	-
1310	85.6171	kd	CGS001-26523	EIF2C1	-
1312	85.5929	kd	CGS001-5320	PLA2G2A	Hydrolases
1315	85.5393	kd	CGS001-140690	CTCFL	Zinc fingers, C2H2-type
1317	85.531	kd	CGS001-891	CCNB1	-
1318	85.5301	kd	CGS001-5646	PRSS3	Serine peptidases / Serine peptidases
1320	85.5178	kd	CGS001-2149	F2R	Protease activated receptors
1321	85.4978	kd	CGS001-5860	QDPR	Short chain dehydrogenase/reductase superfamily / Atypical members
1324	85.4444	kd	CGS001-3559	IL2RA	IL-2 receptor family
1329	85.3613	kd	CGS001-10308	ZNF267	Zinc fingers, C2H2-type
1331	85.3601	kd	CGS001-10943	MSL3	-
1332	85.3583	kd	CGS001-27333	GOLIM4	-
1333	85.3557	kd	CGS001-597	BCL2A1	-
1335	85.3507	kd	CGS001-7535	ZAP70	Syk family
1337	85.3232	kd	CGS001-2957	GTF2A1	General transcription factors
1340	85.2916	kd	CGS001-7248	TSC1	-
1345	85.2253	kd	CGS001-285676	ZNF454	Zinc fingers, C2H2-type
1346	85.1239	kd	CGS001-1969	EPHA2	Type XIII RTKs: Ephrin receptor family
1347	85.1138	kd	CGS001-375133	PI4KAP2	-
1349	85.0593	kd	CGS001-1028	CDKN1C	-
1353	85.0379	kd	CGS001-64333	ARHGAP9	Rho GTPase activating proteins
1358	84.9763	kd	CGS001-53836	GPR87	GPCR / Class A : Orphans
1359	84.9353	kd	CGS001-439	ASNA1	-
1363	84.9021	kd	CGS001-23062	GGA2	-
1364	84.8921	kd	CGS001-415116	PIM3	PIM family
1370	84.8195	kd	CGS001-6625	SNRNP70	RNA binding motif (RRM) containing
1372	84.797	kd	CGS001-56139	PCDHA10	Cadherins / Protocadherins : Clustered
1374	84.7746	kd	CGS001-11257	TP53TG1	-
1382	84.7165	kd	CGS001-218	ALDH3A1	Aldehyde dehydrogenases
1383	84.711	kd	CGS001-2072	ERCC4	-
1385	84.6682	kd	CGS001-10892	MALT1	Immunoglobulin superfamily / Immunoglobulin-like domain containing
1388	84.628	kd	CGS001-2886	GRB7	Pleckstrin homology (PH) domain containing
1391	84.5491	kd	CGS001-58495	OVOL2	Zinc fingers, C2H2-type
1392	84.5404	kd	CGS001-5699	PSMB10	Proteasome (prosome, macropain) subunits
1395	84.5126	kd	CGS001-10933	MORF4L1	-
1400	84.4728	kd	CGS001-8536	CAMK1	CAMK1 family
1406	84.4037	kd	CGS001-3553	IL1B	Interleukins and interleukin receptors
1411	84.3287	kd	CGS001-4938	OAS1	-
1419	84.231	kd	CGS001-3123	HLA-DRB1	Immunoglobulin superfamily / C1-set domain containing
1422	84.2114	kd	CGS001-1287	COL4A5	Collagens
1424	84.1495	kd	CGS001-4144	MAT2A	-
1425	84.1333	kd	CGS001-112398	EGLN2	2-oxoglutarate oxygenases
1428	84.0966	kd	CGS001-51704	GPRC5B	GPCR / Class C : Orphans
1429	84.0963	kd	CGS001-624	BDKRB2	Bradykinin receptors
1430	84.0908	kd	CGS001-3897	L1CAM	CD molecules
1431	84.0547	kd	CGS001-80025	PANK2	-
1433	84.0495	kd	CGS001-55206	SBNO1	-
1436	84.019	kd	CGS001-2876	GPX1	-
1438	84.0139	kd	CGS001-328	APEX1	-
1442	83.904	kd	CGS001-25885	POLR1A	RNA polymerase subunits
1443	83.885	kd	CGS001-8732	RNGTT	Protein tyrosine phosphatases / Class I Cys-based PTPs : Atypical dual specificity phosphatases
1444	83.8798	kd	CGS001-5578	PRKCA	Delta subfamily
1446	83.8485	kd	CGS001-6732	SRPK1	SRPK family
1448	83.8347	kd	CGS001-7335	UBE2V1	Ubiquitin-conjugating enzymes E2
1450	83.8298	kd	CGS001-164832	LONRF2	RING-type (C3HC4) zinc fingers
1451	83.8267	kd	CGS001-10061	ABCF2	ATP binding cassette transporters / subfamily F
1453	83.8084	kd	CGS001-29899	GPSM2	Tetratricopeptide (TTC) repeat domain containing
1455	83.7921	kd	CGS001-23463	ICMT	-
1456	83.7742	kd	CGS001-3065	HDAC1	Histone deacetylases
1461	83.7369	kd	CGS001-3035	HARS	Aminoacyl tRNA synthetases / Class II
1462	83.7203	kd	CGS001-4212	MEIS2	Homeoboxes / TALE class
1464	83.6991	kd	CGS001-65057	ACD	-
1466	83.6774	kd	CGS001-635	BHMT	-
1471	83.6166	kd	CGS001-4946	OAZ1	-
1472	83.6144	kd	CGS001-323	APBB2	-
1473	83.6017	kd	CGS001-8896	BUD31	-
1474	83.5967	kd	CGS001-84823	LMNB2	Intermediate filaments type V, lamins
1478	83.5525	kd	CGS001-306	ANXA3	Annexins
1481	83.4981	kd	CGS001-2077	ERF	ETS Transcription Factors
1482	83.4815	kd	CGS001-4773	NFATC2	Nuclear factor of activated T-cells
1487	83.4424	kd	CGS001-23659	PLA2G15	-
1492	83.4081	kd	CGS001-1386	ATF2	basic leucine zipper proteins
1493	83.4065	kd	CGS001-64805	P2RY12	GPCR / Class A : Purinergic receptors, P2Y
1494	83.3902	kd	CGS001-388585	HES5	Basic helix-loop-helix proteins
1495	83.3843	kd	CGS001-11073	TOPBP1	-
1497	83.3358	kd	CGS001-2870	GRK6	GRK1/3 subfamily
1501	83.248	kd	CGS001-509	ATP5C1	ATPases / F-type
1505	83.184	kd	CGS001-23429	RYBP	-
1508	83.1459	kd	CGS001-144811	LACC1	-
1509	83.1395	kd	CGS001-90	ACVR1	Type I receptor serine/threonine kinases
1517	83.0787	kd	CGS001-58492	ZNF77	Zinc fingers, C2H2-type
1518	83.0763	kd	CGS001-1803	DPP4	Prolyl oligopeptidase
1520	83.0515	kd	CGS001-23624	CBLC	RING-type (C3HC4) zinc fingers
1521	83.0377	kd	CGS001-3084	NRG1	Immunoglobulin superfamily / I-set domain containing
1523	83.0304	kd	CGS001-115727	RASGRP4	EF-hand domain containing
1524	83.0027	kd	CGS001-7153	TOP2A	DNA Topoisomerases
1529	82.8862	kd	CGS001-26205	GMEB2	-
1531	82.8756	kd	CGS001-9126	SMC3	Structural maintenance of chromosomes proteins
1534	82.8386	kd	CGS001-9908	G3BP2	RNA binding motif (RRM) containing
1535	82.8276	kd	CGS001-22934	RPIA	-
1536	82.8183	kd	CGS001-4967	OGDH	-
1537	82.8127	kd	CGS001-83551	TAAR8	GPCR / Class A : Trace amine associated receptors
1538	82.8072	kd	CGS001-472	ATM	Other PIKK family kinases
1539	82.8051	kd	CGS001-2243	FGA	Endogenous ligands
1542	82.7689	kd	CGS001-2887	GRB10	Pleckstrin homology (PH) domain containing
1543	82.7686	kd	CGS001-342357	ZKSCAN2	Zinc fingers, C2H2-type
1546	82.7581	kd	CGS001-2837	UTS2R	Urotensin receptor
1550	82.7226	kd	CGS001-5925	RB1	Endogenous ligands
1551	82.6998	kd	CGS001-6821	SUOX	-
1552	82.6826	kd	CGS001-51015	ISOC1	-
1554	82.6707	kd	CGS001-55139	ANKZF1	Ankyrin repeat domain containing
1556	82.6373	kd	CGS001-9500	MAGED1	-
1557	82.6101	kd	CGS001-2042	EPHA3	Type XIII RTKs: Ephrin receptor family
1565	82.486	kd	CGS001-3957	LGALS2	Lectins, galactoside-binding
1567	82.4801	kd	CGS001-10643	IGF2BP3	RNA binding motif (RRM) containing
1572	82.3675	kd	CGS001-3579	CXCR2	Chemokine receptors
1579	82.3119	kd	CGS001-83439	TCF7L1	-
1584	82.2667	kd	CGS001-4214	MAP3K1	MAPKKK:STE11 family
1585	82.2597	kd	CGS001-8531	CSDA	-
1586	82.2593	kd	CGS001-26147	PHF19	Zinc fingers, PHD-type
1589	82.2499	kd	CGS001-5357	PLS1	EF-hand domain containing
1591	82.245	kd	CGS001-5321	PLA2G4A	Phospholipase A2
1592	82.2093	kd	CGS001-10267	RAMP1	Receptor (G protein-coupled) activity modifying proteins
1593	82.2061	kd	CGS001-344561	GPR148	GPCR / Class A : Orphans
1594	82.1942	kd	CGS001-10273	STUB1	Tetratricopeptide (TTC) repeat domain containing
1595	82.1729	kd	CGS001-7580	ZNF32	Zinc fingers, C2H2-type
1601	82.1037	kd	CGS001-2538	G6PC	-
1602	82.1012	kd	CGS001-3659	IRF1	-
1603	82.1012	kd	CGS001-344387	CDKL4	Cyclin-dependent kinases
1605	82.0919	kd	CGS001-286075	ZNF707	Zinc fingers, C2H2-type
1606	82.0798	kd	CGS001-4701	NDUFA7	Mitochondrial respiratory chain complex / Complex I
1609	82.0434	kd	CGS001-51601	LIPT1	-
1610	82.0313	kd	CGS001-23384	SPECC1L	-
1613	81.9876	kd	CGS001-7849	PAX8	Paired boxes
1615	81.9781	kd	CGS001-2212	FCGR2A	CD molecules
1616	81.9677	kd	CGS001-5529	PPP2R5E	Serine/threonine phosphatases / Protein phosphatase 2, regulatory subunits
1618	81.8996	kd	CGS001-146434	ZNF597	Zinc fingers, C2H2-type
1621	81.8716	kd	CGS001-79139	DERL1	-
1626	81.831	kd	CGS001-1112	FOXN3	Forkhead boxes
1629	81.802	kd	CGS001-23314	SATB2	Homeoboxes / CUT class
1631	81.7899	kd	CGS001-2241	FER	Serine/threonine phosphatases / Protein phosphatase 1, regulatory subunits
1635	81.772	kd	CGS001-80818	ZNF436	Zinc fingers, C2H2-type
1637	81.7625	kd	CGS001-10447	FAM3C	-
1642	81.7175	kd	CGS001-1632	ECI1	-
1644	81.6995	kd	CGS001-4668	NAGA	-
1651	81.6441	kd	CGS001-10139	ARFRP1	ADP-ribosylation factors
1652	81.6437	kd	CGS001-4702	NDUFA8	Mitochondrial respiratory chain complex / Complex I
1658	81.5962	kd	CGS001-51465	UBE2J1	Ubiquitin-conjugating enzymes E2
1667	81.5145	kd	CGS001-1983	EIF5	-
1671	81.4755	kd	CGS001-10898	CPSF4	-
1673	81.4424	kd	CGS001-8558	CDK10	Cyclin-dependent kinases, CDK10 subfamily
1674	81.413	kd	CGS001-7204	TRIO	Rho guanine nucleotide exchange factors
1675	81.4042	kd	CGS001-11200	CHEK2	CHK1 subfamily
1676	81.3885	kd	CGS001-4706	NDUFAB1	Mitochondrial respiratory chain complex / Complex I
1677	81.3697	kd	CGS001-2324	FLT4	Type IV RTKs: VEGF (vascular endothelial growth factor) receptor family
1681	81.2989	kd	CGS001-9019	MPZL1	Immunoglobulin superfamily / V-set domain containing
1683	81.2942	kd	CGS001-10161	LPAR6	GPCR / Class A : Lysophospholipid receptors : Lysophosphatidic acid
1686	81.2631	kd	CGS001-10919	EHMT2	Histone methyltransferases
1689	81.2557	kd	CGS001-199704	ZNF585A	Zinc fingers, C2H2-type
1694	81.2025	kd	CGS001-2535	FZD2	GPCR / Class F : Frizzled receptors
1697	81.1821	kd	CGS001-55644	OSGEP	-
1698	81.1821	kd	CGS001-1445	CSK	Csk family
1699	81.1792	kd	CGS001-90589	ZNF625	Zinc fingers, C2H2-type
1701	81.1625	kd	CGS001-5660	PSAP	Endogenous ligands
1702	81.1328	kd	CGS001-8771	TNFRSF6B	Tumour necrosis factor (TNF) receptor family
1703	81.1151	kd	CGS001-3601	IL15RA	IL-2 receptor family
1705	81.0974	kd	CGS001-5571	PRKAG1	AMPK subfamily
1711	80.9573	kd	CGS001-1209	CLPTM1	-
1718	80.9088	kd	CGS001-3399	ID3	Basic helix-loop-helix proteins
1719	80.8861	kd	CGS001-813	CALU	EF-hand domain containing
1721	80.8241	kd	CGS001-9945	GFPT2	-
1722	80.7655	kd	CGS001-7099	TLR4	Toll-like receptor family
1724	80.7405	kd	CGS001-2806	GOT2	-
1731	80.627	kd	CGS001-80347	COASY	-
1732	80.6258	kd	CGS001-8986	RPS6KA4	MSK subfamily
1734	80.5886	kd	CGS001-10957	PNRC1	-
1742	80.4366	kd	CGS001-23274	CLEC16A	C-type lectin domain containing
1743	80.424	kd	CGS001-6284	S100A13	S100 calcium binding proteins
1744	80.4138	kd	CGS001-55631	LRRC40	-
1757	80.3016	kd	CGS001-290	ANPEP	Aminopeptidase N
1758	80.2991	kd	CGS001-5819	PVRL2	Immunoglobulin superfamily / C2-set domain containing
1759	80.2953	kd	CGS001-10062	NR1H3	Liver X receptor-like receptors
1760	80.2863	kd	CGS001-3217	HOXB7	Homeoboxes / ANTP class : HOXL subclass
1761	80.2844	kd	CGS001-22955	SCMH1	Sterile alpha motif (SAM) domain containing
1763	80.2422	kd	CGS001-2056	EPO	Endogenous ligands
1765	80.1985	kd	CGS001-2778	GNAS	-
1768	80.1441	kd	CGS001-57680	CHD8	-
1770	80.1338	kd	CGS001-23523	CABIN1	-
1773	80.1189	kd	CGS001-54556	ING3	Zinc fingers, PHD-type
1774	80.1147	kd	CGS001-9903	KLHL21	BTB/POZ domain containing
1779	80.0363	kd	CGS001-2783	GNB2	WD repeat domain containing
1783	80.0184	kd	CGS001-51530	ZC3HC1	Zinc fingers, C3HC-type
1785	79.9878	kd	CGS001-79891	ZNF671	Zinc fingers, C2H2-type
1787	79.956	kd	CGS001-285601	GPR150	GPCR / Class A : Orphans
1791	79.8601	kd	CGS001-94234	FOXQ1	Forkhead boxes
1794	79.8035	kd	CGS001-2494	NR5A2	Fushi tarazu F1-like receptors
1795	79.8013	kd	CGS001-7342	UBP1	-
1797	79.7646	kd	CGS001-1891	ECH1	-
1798	79.7588	kd	CGS001-7023	TFAP4	Basic helix-loop-helix proteins
1800	79.7489	kd	CGS001-5993	RFX5	-
1802	79.7034	kd	CGS001-5445	PON2	Paraoxonases
1803	79.6594	kd	CGS001-10827	FAM114A2	-
1814	79.5511	kd	CGS001-9638	FEZ1	-
1815	79.522	kd	CGS001-2828	GPR4	GPCR / Class A : Orphans
1823	79.4242	kd	CGS001-51451	LCMT1	-
1825	79.4197	kd	CGS001-256364	EML3	WD repeat domain containing
1826	79.4139	kd	CGS001-23067	SETD1B	Histone methyltransferases (HMTs)
1828	79.3644	kd	CGS001-1070	CETN3	EF-hand domain containing
1830	79.3489	kd	CGS001-56033	BARX1	Homeoboxes / ANTP class : NKL subclass
1831	79.3471	kd	CGS001-64750	SMURF2	-
1832	79.3321	kd	CGS001-11168	PSIP1	-
1833	79.3158	kd	CGS001-9213	XPR1	-
1838	79.2103	kd	CGS001-22937	SCAP	WD repeat domain containing
1840	79.2016	kd	CGS001-7850	IL1R2	Immunoglobulin-like family of IL-1 receptors
1842	79.1562	kd	CGS001-9014	TAF1B	-
1843	79.1548	kd	CGS001-4352	MPL	Prolactin receptor family
1846	79.1344	kd	CGS001-6301	SARS	Aminoacyl tRNA synthetases / Class II
1847	79.108	kd	CGS001-4929	NR4A2	Nerve growth factor IB-like receptors
1849	79.0744	kd	CGS001-1747	DLX3	Homeoboxes / ANTP class : NKL subclass
1851	79.053	kd	CGS001-53834	FGFRL1	Immunoglobulin superfamily / I-set domain containing
1852	79.0477	kd	CGS001-5603	MAPK13	MAPK:p38 subfamily
1853	79.0363	kd	CGS001-3611	ILK	Ankyrin repeat domain containing
1858	78.9829	kd	CGS001-22903	BTBD3	BTB/POZ domain containing
1860	78.9577	kd	CGS001-25949	SYF2	-
1864	78.8445	kd	CGS001-5777	PTPN6	Protein tyrosine phosphatases
1870	78.7707	kd	CGS001-6335	SCN9A	Voltage-gated sodium channels
1874	78.6809	kd	CGS001-10013	HDAC6	Histone deacetylases
1875	78.6765	kd	CGS001-5714	PSMD8	Proteasome (prosome, macropain) subunits
1876	78.6697	kd	CGS001-596	BCL2	Serine/threonine phosphatases / Protein phosphatase 1, regulatory subunits
1877	78.6408	kd	CGS001-2629	GBA	-
1878	78.6232	kd	CGS001-11083	DIDO1	Zinc fingers, PHD-type
1879	78.6161	kd	CGS001-11098	PRSS23	Serine peptidases / Serine peptidases
1882	78.561	kd	CGS001-10046	MAMLD1	-
1887	78.4726	kd	CGS001-1960	EGR3	Zinc fingers, C2H2-type
1888	78.4642	kd	CGS001-9158	FIBP	-
1889	78.4625	kd	CGS001-5230	PGK1	-
1891	78.4491	kd	CGS001-5698	PSMB9	Proteasome (prosome, macropain) subunits
1895	78.3982	kd	CGS001-8520	HAT1	Histone acetyltransferases (HATs)
1897	78.3436	kd	CGS001-84873	GPR128	Adhesion Class GPCRs
1898	78.3416	kd	CGS001-2288	FKBP4	Tetratricopeptide (TTC) repeat domain containing
1909	78.2464	kd	CGS001-4223	MEOX2	Homeoboxes / ANTP class : HOXL subclass
1910	78.2359	kd	CGS001-5875	RABGGTA	Prenyltransferase alpha subunit repeat containing
1911	78.2309	kd	CGS001-3735	KARS	Aminoacyl tRNA synthetases / Class II
1912	78.2159	kd	CGS001-24140	FTSJ1	-
1915	78.1992	kd	CGS001-661	POLR3D	RNA polymerase subunits
1917	78.1805	kd	CGS001-2159	F10	Chymotrypsin
1918	78.1765	kd	CGS001-1019	CDK4	Cyclin-dependent kinases, CDK4 subfamily
1921	78.15	kd	CGS001-55715	DOK4	Pleckstrin homology (PH) domain containing
1923	78.1177	kd	CGS001-5306	PITPNA	-
1924	78.1136	kd	CGS001-29947	DNMT3L	-
1925	78.0817	kd	CGS001-84365	MKI67IP	-
1926	78.0792	kd	CGS001-9360	PPIG	-
1927	78.0787	kd	CGS001-7097	TLR2	Toll-like receptor family
1928	78.0771	kd	CGS001-1356	CP	-
1929	78.0602	kd	CGS001-390980	ZNF805	Zinc fingers, C2H2-type
1933	78.0189	kd	CGS001-5817	PVR	Immunoglobulin superfamily / C2-set domain containing
1934	78.0044	kd	CGS001-10398	MYL9	EF-hand domain containing
1935	77.955	kd	CGS001-10673	TNFSF13B	CD molecules
1936	77.9407	kd	CGS001-4637	MYL6	EF-hand domain containing
1943	77.8327	kd	CGS001-8624	PSMG1	-
1946	77.7698	kd	CGS001-2793	GNGT2	-
1949	77.7237	kd	CGS001-51271	UBAP1	-
1951	77.6796	kd	CGS001-23597	ACOT9	Acyl CoA thioesterases
1954	77.6644	kd	CGS001-57026	PDXP	-
1955	77.658	kd	CGS001-10336	PCGF3	Polycomb group ring fingers
1956	77.6428	kd	CGS001-7692	ZNF133	Zinc fingers, C2H2-type
1963	77.6219	kd	CGS001-9181	ARHGEF2	Rho guanine nucleotide exchange factors
1964	77.5928	kd	CGS001-4734	NEDD4	-
1968	77.5277	kd	CGS001-54498	SMOX	-
1971	77.4865	kd	CGS001-7518	XRCC4	XRCC DNA Repair
1975	77.4419	kd	CGS001-65243	ZNF643	-
1976	77.4064	kd	CGS001-3329	HSPD1	Heat Shock Proteins / Chaperonins
1977	77.4052	kd	CGS001-2550	GABBR1	GABA receptors
1980	77.3294	kd	CGS001-3459	IFNGR1	Interferon receptor family
1981	77.3246	kd	CGS001-5934	RBL2	-
1983	77.297	kd	CGS001-890	CCNA2	-
1984	77.2928	kd	CGS001-339403	RXFP4	GPCR / Class A : Relaxin family peptide receptors
1985	77.2738	kd	CGS001-3691	ITGB4	Integrins
1990	77.2449	kd	CGS001-25948	KBTBD2	BTB/POZ domain containing
1994	77.1673	kd	CGS001-2562	GABRB3	GABA receptors
1997	77.0886	kd	CGS001-2030	SLC29A1	SLC29 family
1998	77.0605	kd	CGS001-64240	ABCG5	ATP binding cassette transporters / subfamily G
1999	77.0578	kd	CGS001-7703	PCGF2	Polycomb group ring fingers
2004	76.9674	kd	CGS001-79581	GPR172A	-
2005	76.9648	kd	CGS001-348	APOE	Apolipoproteins
2006	76.951	kd	CGS001-6535	SLC6A8	GABA transporter subfamily
2008	76.9247	kd	CGS001-29911	HOOK2	-
2014	76.8754	kd	CGS001-2730	GCLM	-
2015	76.8629	kd	CGS001-7504	XK	Blood group antigens
2016	76.8569	kd	CGS001-1951	CELSR3	Cadherins / Major cadherins
2018	76.8252	kd	CGS001-7384	UQCRC1	Mitochondrial respiratory chain complex / Complex III
2020	76.812	kd	CGS001-51109	RDH11	Short chain dehydrogenase/reductase superfamily / Classical SDR fold cluster 2
2021	76.7637	kd	CGS001-57404	CYP20A1	Cytochrome P450s
2024	76.7084	kd	CGS001-8431	NR0B2	DAX-like receptors
2027	76.6968	kd	CGS001-1398	CRK	SH2 domain containing
2028	76.63	kd	CGS001-6004	RGS16	Regulators of G-protein signaling
2031	76.5708	kd	CGS001-2582	GALE	Short chain dehydrogenase/reductase superfamily / Extended SDR fold
2032	76.5642	kd	CGS001-6277	S100A6	EF-hand domain containing
2035	76.5376	kd	CGS001-7057	THBS1	-
2036	76.5356	kd	CGS001-8834	TMEM11	-
2038	76.5186	kd	CGS001-292	SLC25A5	Mitochondrial nucleotide transporter subfamily
2043	76.4066	kd	CGS001-80212	CCDC92	-
2047	76.3795	kd	CGS001-57720	GPR107	GPCR / Unclassified : 7TM orphan receptors
2049	76.3707	kd	CGS001-833	CARS	Aminoacyl tRNA synthetases / Class I
2051	76.3684	kd	CGS001-8714	ABCC3	ATP binding cassette transporters / subfamily C
2053	76.3579	kd	CGS001-3895	KTN1	-
2054	76.3498	kd	CGS001-5325	PLAGL1	Zinc fingers, C2H2-type
2058	76.3042	kd	CGS001-79017	GGCT	Leukotriene and lipoxin metabolism
2061	76.2836	kd	CGS001-219	ALDH1B1	Aldehyde dehydrogenases
2062	76.2627	kd	CGS001-4232	MEST	-
2064	76.1504	kd	CGS001-9655	SOCS5	SH2 domain containing
2065	76.1355	kd	CGS001-1806	DPYD	-
2066	76.1251	kd	CGS001-3930	LBR	Tudor domain containing
2069	76.0805	kd	CGS001-26064	RAI14	Ankyrin repeat domain containing
2075	76.0131	kd	CGS001-2593	GAMT	-
2076	76.01	kd	CGS001-7923	HSD17B8	Short chain dehydrogenase/reductase superfamily / Classical SDR fold cluster 1
2081	75.9707	kd	CGS001-10652	YKT6	-
2082	75.9674	kd	CGS001-1491	CTH	Hydrogen sulphide synthesis
2083	75.9577	kd	CGS001-116832	RPL39L	L ribosomal proteins
2086	75.9127	kd	CGS001-9988	DMTF1	-
2092	75.8262	kd	CGS001-7905	REEP5	Receptor accessory proteins
2098	75.7889	kd	CGS001-3676	ITGA4	Integrins
2101	75.7534	kd	CGS001-7343	UBTF	-
2103	75.6765	kd	CGS001-10456	HAX1	-
2106	75.6507	kd	CGS001-10886	NPFFR2	GPCR / Class A : Neuropeptide receptors : FF/AF
2108	75.6235	kd	CGS001-137209	ZNF572	Zinc fingers, C2H2-type
2111	75.5859	kd	CGS001-6347	CCL2	Chemokine ligands
2112	75.5692	kd	CGS001-25836	NIPBL	-
2113	75.5628	kd	CGS001-3172	HNF4A	Hepatocyte nuclear factor-4 receptors
2117	75.4741	kd	CGS001-28512	NKIRAS1	-
2119	75.3832	kd	CGS001-122809	SOCS4	SH2 domain containing
2120	75.3596	kd	CGS001-3177	SLC29A2	SLC29 family
2127	75.2856	kd	CGS001-9559	VPS26A	-
2133	75.2175	kd	CGS001-4704	NDUFA9	Short chain dehydrogenase/reductase superfamily / Extended SDR fold
2134	75.2025	kd	CGS001-3456	IFNB1	Interferons
2135	75.1893	kd	CGS001-124274	GPR139	GPCR / Class A : Orphans
2138	75.1432	kd	CGS001-3176	HNMT	-
2141	75.1312	kd	CGS001-55379	LRRC59	-
2143	75.1116	kd	CGS001-89884	LHX4	Homeoboxes / LIM class
2145	75.0987	kd	CGS001-3613	IMPA2	Inositol monophosphatase
2146	75.087	kd	CGS001-84875	PARP10	Poly (ADP-ribose) polymerases
2149	75.0655	kd	CGS001-5366	PMAIP1	-
2150	75.042	kd	CGS001-8651	SOCS1	SH2 domain containing
2155	75.0027	kd	CGS001-59350	RXFP1	GPCR / Class A : Relaxin family peptide receptors
2156	74.987	kd	CGS001-4780	NFE2L2	basic leucine zipper proteins
2157	74.9842	kd	CGS001-5495	PPM1B	Serine/threonine phosphatases / Protein phosphatases, Mg2+/Mn2+ dependent
2158	74.9684	kd	CGS001-1362	CPD	Carboxypeptidase A
2160	74.9233	kd	CGS001-117196	MRGPRX4	GPCR / Class A : Orphans
2163	74.8934	kd	CGS001-51222	ZNF219	Zinc fingers, C2H2-type
2166	74.8152	kd	CGS001-10146	G3BP1	RNA binding motif (RRM) containing
2168	74.7822	kd	CGS001-7106	TSPAN4	Tetraspanins
2170	74.7667	kd	CGS001-92595	ZNF764	Zinc fingers, C2H2-type
2171	74.7456	kd	CGS001-57504	MTA3	GATA zinc finger domain containing
2176	74.6746	kd	CGS001-5228	PGF	-
2177	74.6388	kd	CGS001-5252	PHF1	Zinc fingers, PHD-type
2180	74.6133	kd	CGS001-5581	PRKCE	Eta subfamily
2182	74.556	kd	CGS001-2597	GAPDH	-
2184	74.5032	kd	CGS001-1613	DAPK3	Death-associated kinase (DAPK) family
2187	74.4684	kd	CGS001-4088	SMAD3	SMADs
2191	74.4365	kd	CGS001-1030	CDKN2B	-
2192	74.4262	kd	CGS001-91133	L3MBTL4	Sterile alpha motif (SAM) domain containing
2193	74.4239	kd	CGS001-4507	MTAP	-
2194	74.4045	kd	CGS001-3054	HCFC1	-
2195	74.3919	kd	CGS001-4072	EPCAM	CD molecules
2196	74.3726	kd	CGS001-3221	HOXC4	Homeoboxes / ANTP class : HOXL subclass
2202	74.2487	kd	CGS001-3159	HMGA1	High-mobility group / Canonical
2204	74.2334	kd	CGS001-51375	SNX7	Sorting nexins
2214	74.1374	kd	CGS001-3376	IARS	Aminoacyl tRNA synthetases / Class I
2215	74.125	kd	CGS001-54499	TMCO1	-
2221	74.0524	kd	CGS001-11186	RASSF1	-
2224	74.0163	kd	CGS001-8321	FZD1	GPCR / Class F : Frizzled receptors
2226	73.9549	kd	CGS001-4953	ODC1	Decarboxylases
2229	73.9059	kd	CGS001-26292	MYCBP	-
2235	73.8066	kd	CGS001-26511	CHIC2	-
2236	73.8052	kd	CGS001-5686	PSMA5	Proteasome subunits
2238	73.7863	kd	CGS001-1001	CDH3	Cadherins / Major cadherins
2240	73.7796	kd	CGS001-388677	NOTCH2NL	-
2242	73.7651	kd	CGS001-54807	ZNF586	Zinc fingers, C2H2-type
2243	73.7461	kd	CGS001-25861	DFNB31	-
2245	73.6658	kd	CGS001-10902	BRD8	Bromodomain kinase (BRDK) family
2246	73.6557	kd	CGS001-5004	ORM1	Lipocalins
2247	73.6399	kd	CGS001-9218	VAPA	-
2248	73.6251	kd	CGS001-1725	DHPS	-
2249	73.6165	kd	CGS001-25824	PRDX5	-
2252	73.5973	kd	CGS001-8208	CHAF1B	WD repeat domain containing
2255	73.5564	kd	CGS001-1468	SLC25A10	Mitochondrial di- and tri-carboxylic acid transporter subfamily
2256	73.5525	kd	CGS001-55968	NSFL1C	UBX domain containing
2259	73.5298	kd	CGS001-327	APEH	Prolyl oligopeptidase
2260	73.5225	kd	CGS001-8233	ZRSR2	RNA binding motif (RRM) containing
2262	73.5159	kd	CGS001-27316	RBMX	RNA binding motif (RRM) containing
2264	73.4993	kd	CGS001-185	AGTR1	Angiotensin receptors
2265	73.4478	kd	CGS001-1675	CFD	Complement system
2266	73.4382	kd	CGS001-6829	SUPT5H	-
2270	73.4174	kd	CGS001-5720	PSME1	Proteasome (prosome, macropain) subunits
2273	73.3882	kd	CGS001-7029	TFDP2	-
2276	73.3789	kd	CGS001-11000	SLC27A3	SLC27 family of fatty acid transporters
2277	73.3764	kd	CGS001-5361	PLXNA1	Plexins
2281	73.3098	kd	CGS001-5451	POU2F1	Homeoboxes / POU class
2283	73.2729	kd	CGS001-57657	HCN3	Cyclic nucleotide-regulated channels
2287	73.171	kd	CGS001-5792	PTPRF	Receptor tyrosine phosphatases (RTP)
2288	73.164	kd	CGS001-10276	NET1	Rho guanine nucleotide exchange factors
2289	73.1349	kd	CGS001-53831	GPR84	GPCR / Class A : Fatty acid receptors
2296	73.0389	kd	CGS001-55179	FAIM	-
2297	73.0298	kd	CGS001-10180	RBM6	G patch domain containing
2299	73.0146	kd	CGS001-50943	FOXP3	Forkhead boxes
2302	72.9567	kd	CGS001-10342	TFG	-
2303	72.9564	kd	CGS001-255877	BCL6B	BTB/POZ domain containing
2305	72.9375	kd	CGS001-406	ARNTL	Basic helix-loop-helix proteins
2310	72.9126	kd	CGS001-57007	CXCR7	-
2311	72.8881	kd	CGS001-203	AK1	Adenylate kinases
2314	72.8018	kd	CGS001-2521	FUS	RNA binding motif (RRM) containing
2316	72.799	kd	CGS001-4121	MAN1A1	-
2317	72.7895	kd	CGS001-58528	RRAGD	-
2318	72.7817	kd	CGS001-22908	SACM1L	-
2321	72.7551	kd	CGS001-55274	PHF10	Zinc fingers, PHD-type
2322	72.7452	kd	CGS001-9788	MTSS1	-
2325	72.6516	kd	CGS001-2581	GALC	-
2328	72.6223	kd	CGS001-8850	KAT2B	Histone acetyltransferases (HATs)
2333	72.5931	kd	CGS001-5627	PROS1	-
2334	72.5885	kd	CGS001-8409	UXT	-
2336	72.5144	kd	CGS001-6895	TARBP2	-
2337	72.4381	kd	CGS001-80274	SCUBE1	-
2344	72.3177	kd	CGS001-51176	LEF1	-
2345	72.3159	kd	CGS001-3592	IL12A	Interleukins and interleukin receptors
2347	72.2653	kd	CGS001-808	CALM3	EF-hand domain containing
2349	72.2017	kd	CGS001-259249	MRGPRX1	GPCR / Class A : Orphans
2350	72.1802	kd	CGS001-1736	DKC1	-
2354	72.146	kd	CGS001-650	BMP2	Bone morphogenetic proteins
2355	72.1267	kd	CGS001-8022	LHX3	Homeoboxes / LIM class
2356	72.1199	kd	CGS001-29984	RHOD	-
2363	72.0907	kd	CGS001-6890	TAP1	ATP binding cassette transporters / subfamily B
2369	72.0387	kd	CGS001-126295	ZNF57	Zinc fingers, C2H2-type
2371	72.0318	kd	CGS001-11154	AP4S1	-
2372	72.0136	kd	CGS001-10295	BCKDK	Pyruvate dehydrogenase kinase (PDHK) family
2375	71.9945	kd	CGS001-863	CBFA2T3	A-kinase anchor proteins
2376	71.9913	kd	CGS001-23240	KIAA0922	-
2377	71.9865	kd	CGS001-6300	MAPK12	MAPK:p38 subfamily
2381	71.9359	kd	CGS001-1432	MAPK14	MAPK:p38 subfamily
2383	71.917	kd	CGS001-2717	GLA	-
2387	71.878	kd	CGS001-3558	IL2	Interleukins and interleukin receptors
2389	71.8289	kd	CGS001-79135	APOO	Apolipoproteins
2390	71.8247	kd	CGS001-255738	PCSK9	Subtilisin
2391	71.8008	kd	CGS001-5836	PYGL	Glycogen phosphorylases
2403	71.6884	kd	CGS001-883	CCBL1	Hydrogen sulphide synthesis
2405	71.5984	kd	CGS001-285220	EPHA6	Type XIII RTKs: Ephrin receptor family
2406	71.5504	kd	CGS001-80714	PBX4	Homeoboxes / TALE class
2407	71.5455	kd	CGS001-8915	BCL10	-
2408	71.5449	kd	CGS001-2182	ACSL4	Acyl-CoA synthetase family
2410	71.5033	kd	CGS001-6608	SMO	GPCR / Class F : Frizzled receptors
2414	71.4749	kd	CGS001-835	CASP2	Caspases
2416	71.4205	kd	CGS001-1525	CXADR	Immunoglobulin superfamily / Immunoglobulin-like domain containing
2417	71.3907	kd	CGS001-151742	PPM1L	Serine/threonine phosphatases / Protein phosphatases, Mg2+/Mn2+ dependent
2418	71.3787	kd	CGS001-2872	MKNK2	MKN subfamily
2424	71.2979	kd	CGS001-79894	ZNF672	Zinc fingers, C2H2-type
2426	71.2524	kd	CGS001-330	BIRC3	Inhibitors of apoptosis (IAP) protein family
2430	71.1947	kd	CGS001-1959	EGR2	Zinc fingers, C2H2-type
2432	71.1831	kd	CGS001-4149	MAX	Basic helix-loop-helix proteins
2437	71.102	kd	CGS001-8797	TNFRSF10A	Tumour necrosis factor (TNF) receptor family
2439	71.0616	kd	CGS001-3400	ID4	Basic helix-loop-helix proteins
2444	71.0196	kd	CGS001-7251	TSG101	-
2449	70.944	kd	CGS001-24138	IFIT5	Tetratricopeptide (TTC) repeat domain containing
2455	70.8814	kd	CGS001-9267	CYTH1	Pleckstrin homology (PH) domain containing
2456	70.8629	kd	CGS001-1513	CTSK	Cathepsins
2458	70.8416	kd	CGS001-10123	ARL4C	ADP-ribosylation factors
2463	70.8007	kd	CGS001-949	SCARB1	-
2464	70.783	kd	CGS001-9415	FADS2	Fatty acid desaturases
2465	70.7682	kd	CGS001-162655	ZNF519	Zinc fingers, C2H2-type
2471	70.6363	kd	CGS001-4851	NOTCH1	Ankyrin repeat domain containing
2476	70.5581	kd	CGS001-5359	PLSCR1	-
2478	70.5145	kd	CGS001-115330	GPR146	GPCR / Class A : Orphans
2482	70.4756	kd	CGS001-83881	MIXL1	Homeoboxes / PRD class
2483	70.4492	kd	CGS001-25825	BACE2	Pepsin
2485	70.4419	kd	CGS001-5971	RELB	NFkappaB transcription factor family
2486	70.4335	kd	CGS001-57459	GATAD2B	GATA zinc finger domain containing
2489	70.4144	kd	CGS001-9252	RPS6KA5	MSK subfamily
2490	70.4141	kd	CGS001-9637	FEZ2	-
2493	70.3843	kd	CGS001-9702	CEP57	-
2495	70.3765	kd	CGS001-23401	FRAT2	-
2497	70.3346	kd	CGS001-9854	C2CD2L	-
2499	70.2283	kd	CGS001-51335	NGRN	-
2500	70.2172	kd	CGS001-23011	RAB21	RAB, member RAS oncogene
2504	70.1723	kd	CGS001-353322	ANKRD37	Ankyrin repeat domain containing
2505	70.1695	kd	CGS001-1345	COX6C	Mitochondrial respiratory chain complex
2507	70.1614	kd	CGS001-25942	SIN3A	-
2508	70.1417	kd	CGS001-5091	PC	Carboxylases
2509	70.1353	kd	CGS001-4122	MAN2A2	-
2512	70.1037	kd	CGS001-5532	PPP3CB	Serine/threonine phosphatases / Protein phosphatase, catalytic subunits
2514	70.0896	kd	CGS001-10287	RGS19	Regulators of G-protein signaling
2517	70.0518	kd	CGS001-55437	STRADB	STLK subfamily
2519	70.0451	kd	CGS001-81848	SPRY4	-
2521	69.9683	kd	CGS001-23077	MYCBP2	-
2522	69.9487	kd	CGS001-5982	RFC2	ATPases / AAA-type
2524	69.9385	kd	CGS001-5013	OTX1	Homeoboxes / PRD class
2527	69.8974	kd	CGS001-11129	CLASRP	-
2529	69.8962	kd	CGS001-2166	FAAH	Endocannabinoid turnover
2530	69.8803	kd	CGS001-22850	ADNP2	Zinc fingers, C2H2-type
2532	69.8131	kd	CGS001-11007	CCDC85B	-
2533	69.7766	kd	CGS001-5754	PTK7	Type VI RTKs: PTK7/CCK4
2534	69.7621	kd	CGS001-4708	NDUFB2	Mitochondrial respiratory chain complex / Complex I
2537	69.6982	kd	CGS001-9710	KIAA0355	-
2538	69.6775	kd	CGS001-200879	LIPH	-
2540	69.6661	kd	CGS001-9533	POLR1C	RNA polymerase subunits
2541	69.6657	kd	CGS001-6675	UAP1	-
2547	69.5713	kd	CGS001-10001	MED6	-
2548	69.5523	kd	CGS001-4671	NAIP	Inhibitors of apoptosis (IAP) protein family
2549	69.5516	kd	CGS001-79109	MAPKAP1	-
2550	69.5107	kd	CGS001-4811	NID1	-
2551	69.5	kd	CGS001-51776	ZAK	MLK subfamily
2554	69.4152	kd	CGS001-91464	ISX	Homeoboxes / PRD class
2556	69.3945	kd	CGS001-26986	PABPC1	RNA binding motif (RRM) containing
2558	69.3805	kd	CGS001-338557	O3FAR1	-
2560	69.3589	kd	CGS001-79177	ZNF576	Zinc fingers, C2H2-type
2565	69.3207	kd	CGS001-55654	TMEM127	-
2567	69.3134	kd	CGS001-55226	NAT10	-
2568	69.302	kd	CGS001-7124	TNF	Tumor necrosis factor (ligand) superfamily
2570	69.2989	kd	CGS001-4726	NDUFS6	Mitochondrial respiratory chain complex / Complex I
2572	69.2869	kd	CGS001-11057	ABHD2	Abhydrolase domain containing
2576	69.2084	kd	CGS001-2000	ELF4	ETS Transcription Factors
2577	69.186	kd	CGS001-283	ANG	Ribonucleases, RNase A
2581	69.1446	kd	CGS001-23131	GPATCH8	G patch domain containing
2590	69.0244	kd	CGS001-581	BAX	-
2591	69.0215	kd	CGS001-23596	OPN3	GPCR / Class A : Opsin receptors
2595	68.97	kd	CGS001-2122	MECOM	Zinc fingers, C2H2-type
2598	68.8968	kd	CGS001-23239	PHLPP1	Pleckstrin homology (PH) domain containing
2599	68.876	kd	CGS001-3606	IL18	Interleukins and interleukin receptors
2601	68.8636	kd	CGS001-2580	GAK	Heat shock proteins / DNAJ (HSP40)
2604	68.8233	kd	CGS001-2037	EPB41L2	-
2605	68.811	kd	CGS001-54749	EPDR1	-
2610	68.7332	kd	CGS001-7227	TRPS1	GATA zinc finger domain containing
2611	68.7276	kd	CGS001-375449	MAST4	MAST family
2612	68.7137	kd	CGS001-6558	SLC12A2	SLC12 family of cation-coupled chloride transporters
2614	68.7049	kd	CGS001-6776	STAT5A	SH2 domain containing
2615	68.6764	kd	CGS001-5867	RAB4A	RAB, member RAS oncogene
2617	68.6408	kd	CGS001-1994	ELAVL1	RNA binding motif (RRM) containing
2623	68.5699	kd	CGS001-9061	PAPSS1	-
2626	68.562	kd	CGS001-2565	GABRG1	GABA receptors
2628	68.5119	kd	CGS001-7374	UNG	-
2632	68.4275	kd	CGS001-4094	MAF	-
2634	68.4201	kd	CGS001-5586	PKN2	Protein kinase N (PKN) family
2635	68.4138	kd	CGS001-57326	PBXIP1	-
2640	68.3445	kd	CGS001-22	ABCB7	ATP binding cassette transporters / subfamily B
2641	68.343	kd	CGS001-65123	INTS3	-
2648	68.1387	kd	CGS001-3155	HMGCL	-
2653	68.0779	kd	CGS001-8914	TIMELESS	-
2655	68.068	kd	CGS001-3105	HLA-A	Immunoglobulin superfamily / C1-set domain containing
2658	68.0045	kd	CGS001-7639	ZNF85	Zinc fingers, C2H2-type
2661	67.9481	kd	CGS001-8731	RNMT	-
2662	67.9283	kd	CGS001-51548	SIRT6	Histone deacetylases (HDACs)
2665	67.864	kd	CGS001-10795	ZNF268	Zinc fingers, C2H2-type
2670	67.8103	kd	CGS001-572	BAD	-
2672	67.7971	kd	CGS001-3726	JUNB	basic leucine zipper proteins
2674	67.7794	kd	CGS001-10007	GNPDA1	-
2675	67.7506	kd	CGS001-23464	GCAT	-
2677	67.7237	kd	CGS001-6502	SKP2	F-boxes / Leucine-rich repeats
2682	67.6298	kd	CGS001-6427	SRSF2	RNA binding motif (RRM) containing
2687	67.5143	kd	CGS001-5883	RAD9A	-
2691	67.454	kd	CGS001-388	RHOB	-
2694	67.4146	kd	CGS001-3596	IL13	Interleukins and interleukin receptors
2697	67.3892	kd	CGS001-55937	APOM	Apolipoproteins
2698	67.3416	kd	CGS001-81620	CDT1	-
2699	67.3143	kd	CGS001-3672	ITGA1	Integrins
2702	67.2961	kd	CGS001-11014	KDELR2	-
2704	67.2606	kd	CGS001-3598	IL13RA2	IL-2 receptor family
2705	67.229	kd	CGS001-51547	SIRT7	Histone deacetylases (HDACs)
2714	67.0547	kd	CGS001-2896	GRN	-
2715	67.0526	kd	CGS001-23549	DNPEP	Aminopeptidase I
2717	66.9834	kd	CGS001-55163	PNPO	-
2721	66.95	kd	CGS001-10915	TCERG1	-
2722	66.9393	kd	CGS001-4125	MAN2B1	-
2727	66.8996	kd	CGS001-81611	ANP32E	ANP32 acidic nuclear phosphoproteins
2728	66.8987	kd	CGS001-2155	F7	Chymotrypsin
2730	66.8864	kd	CGS001-206358	SLC36A1	SLC36 family of proton-coupled amino acid transporters
2733	66.8344	kd	CGS001-151112	ZSWIM2	Zinc fingers, SWIM-type
2734	66.8251	kd	CGS001-23566	LPAR3	GPCR / Class A : Lysophospholipid receptors : Lysophosphatidic acid
2735	66.8184	kd	CGS001-1066	CES1	Carboxylesterases
2736	66.8153	kd	CGS001-339500	ZNF678	Zinc fingers, C2H2-type
2738	66.7975	kd	CGS001-79850	FAM57A	-
2739	66.7936	kd	CGS001-26229	B3GAT3	Beta-1,3-glucuronyltransferases
2746	66.681	kd	CGS001-11188	NISCH	-
2748	66.6627	kd	CGS001-2131	EXT1	Exostosin glycosyltransferase family
2749	66.6609	kd	CGS001-8503	PIK3R3	Phosphatidylinositol kinases
2750	66.6412	kd	CGS001-10555	AGPAT2	1-acylglycerol-3-phosphate O-acyltransferases
2751	66.6378	kd	CGS001-4707	NDUFB1	Mitochondrial respiratory chain complex / Complex I
2752	66.6263	kd	CGS001-983	CDK1	Cyclin-dependent kinases, CDK1 subfamily
2753	66.6248	kd	CGS001-84108	PCGF6	Polycomb group ring fingers
2754	66.5835	kd	CGS001-84844	PHF5A	Zinc fingers, PHD-type
2756	66.5572	kd	CGS001-866	SERPINA6	Serine (or cysteine) peptidase inhibitors
2759	66.5468	kd	CGS001-9925	ZBTB5	BTB/POZ domain containing
2763	66.4837	kd	CGS001-27336	HTATSF1	RNA binding motif (RRM) containing
2764	66.4568	kd	CGS001-81876	RAB1B	RAB, member RAS oncogene
2765	66.454	kd	CGS001-6664	SOX11	SRY (sex determining region Y)-boxes
2766	66.4434	kd	CGS001-10614	HEXIM1	-
2767	66.418	kd	CGS001-10461	MERTK	Type XI RTKs: TAM (TYRO3-, AXL- and MER-TK) receptor family
2770	66.3883	kd	CGS001-563	AZGP1	Immunoglobulin superfamily / C1-set domain containing
2773	66.3713	kd	CGS001-54101	RIPK4	Receptor interacting protein kinase (RIPK) family
2774	66.3558	kd	CGS001-1855	DVL1	Dishevelled homologs
2775	66.3509	kd	CGS001-6509	SLC1A4	Alanine/serine/cysteine transporter subfamily
2776	66.3091	kd	CGS001-8446	DUSP11	Protein tyrosine phosphatases / Class I Cys-based PTPs : Atypical dual specificity phosphatases
2778	66.2545	kd	CGS001-84669	USP32	EF-hand domain containing
2779	66.2472	kd	CGS001-158	ADSL	-
2791	66.1361	kd	CGS001-5721	PSME2	Proteasome (prosome, macropain) subunits
2794	66.0974	kd	CGS001-23770	FKBP8	Tetratricopeptide (TTC) repeat domain containing
2795	66.0733	kd	CGS001-2109	ETFB	-
2801	66.0333	kd	CGS001-284312	ZSCAN1	Zinc fingers, C2H2-type
2802	66.025	kd	CGS001-5649	RELN	-
2805	65.9504	kd	CGS001-3093	UBE2K	Ubiquitin-conjugating enzymes E2
2806	65.8896	kd	CGS001-136051	ZNF786	Zinc fingers, C2H2-type
2807	65.8834	kd	CGS001-10427	SEC24B	-
2808	65.8371	kd	CGS001-10048	RANBP9	-
2811	65.7885	kd	CGS001-3958	LGALS3	Endogenous ligands
2812	65.772	kd	CGS001-1902	LPAR1	GPCR / Class A : Lysophospholipid receptors : Lysophosphatidic acid
2813	65.7574	kd	CGS001-7082	TJP1	-
2817	65.719	kd	CGS001-8772	FADD	-
2819	65.6823	kd	CGS001-4048	LTA4H	Hydrolases
2825	65.5792	kd	CGS001-3692	EIF6	-
2826	65.5788	kd	CGS001-84759	PCGF1	Polycomb group ring fingers
2829	65.5151	kd	CGS001-9831	ZNF623	Zinc fingers, C2H2-type
2830	65.4991	kd	CGS001-599	BCL2L2	Serine/threonine phosphatases / Protein phosphatase 1, regulatory subunits
2831	65.4681	kd	CGS001-1385	CREB1	basic leucine zipper proteins
2833	65.4633	kd	CGS001-136	ADORA2B	GPCR / Class A : Adenosine receptors
2834	65.4592	kd	CGS001-7554	ZNF8	Zinc fingers, C2H2-type
2837	65.4371	kd	CGS001-440435	GPR179	GPCR / Class C : Orphans
2838	65.4198	kd	CGS001-3421	IDH3G	-
2840	65.3677	kd	CGS001-5268	SERPINB5	Serine (or cysteine) peptidase inhibitors
2841	65.3672	kd	CGS001-5684	PSMA3	Proteasome subunits
2842	65.3672	kd	CGS001-55825	PECR	Short chain dehydrogenase/reductase superfamily / Classical SDR fold cluster 1
2844	65.2992	kd	CGS001-51719	CAB39	-
2845	65.2414	kd	CGS001-162963	ZNF610	Zinc fingers, C2H2-type
2846	65.2307	kd	CGS001-3799	KIF5B	Kinesins
2848	65.2181	kd	CGS001-58499	ZNF462	Zinc fingers, C2H2-type
2850	65.2039	kd	CGS001-3203	HOXA6	Homeoboxes / ANTP class : HOXL subclass
2859	65.0354	kd	CGS001-2004	ELK3	ETS Transcription Factors
2864	64.9534	kd	CGS001-10289	EIF1B	-
2868	64.9198	kd	CGS001-5708	PSMD2	Proteasome subunits
2869	64.9168	kd	CGS001-51805	COQ3	-
2874	64.8511	kd	CGS001-7048	TGFBR2	Type II receptor serine/threonine kinases
2876	64.8294	kd	CGS001-285267	ZNF619	Zinc fingers, C2H2-type
2878	64.8013	kd	CGS001-56675	NRIP3	-
2880	64.7743	kd	CGS001-55366	LGR4	GPCR / Class A : Orphans
2884	64.7226	kd	CGS001-2878	GPX3	-
2886	64.6697	kd	CGS001-2023	ENO1	-
2887	64.6217	kd	CGS001-1861	TOR1A	-
2888	64.6133	kd	CGS001-217	ALDH2	Aldehyde dehydrogenases
2890	64.5969	kd	CGS001-6813	STXBP2	-
2892	64.5786	kd	CGS001-64858	DCLRE1B	-
2895	64.5039	kd	CGS001-839	CASP6	Caspases
2899	64.4349	kd	CGS001-8396	PIP4K2B	1-phosphatidylinositol-5-phosphate 4-kinase family
2900	64.4225	kd	CGS001-4905	NSF	ATPases / AAA-type
2903	64.3687	kd	CGS001-9355	LHX2	Homeoboxes / LIM class
2906	64.3497	kd	CGS001-665	BNIP3L	-
2914	64.1964	kd	CGS001-9926	LPGAT1	-
2916	64.1728	kd	CGS001-6397	SEC14L1	-
2917	64.1547	kd	CGS001-5607	MAP2K5	MAPKK:STE7 family
2923	64.0855	kd	CGS001-5583	PRKCH	Eta subfamily
2926	63.9503	kd	CGS001-201516	ZSCAN4	Zinc fingers, C2H2-type
2928	63.9171	kd	CGS001-23236	PLCB1	Phosphoinositide-specific phospholipase C
2929	63.8641	kd	CGS001-109	ADCY3	Adenylyl cyclases
2931	63.8428	kd	CGS001-3162	HMOX1	Haem oxygenase
2932	63.8354	kd	CGS001-80237	ELL3	-
2933	63.7988	kd	CGS001-5167	ENPP1	-
2935	63.748	kd	CGS001-81570	CLPB	Ankyrin repeat domain containing
2936	63.7199	kd	CGS001-1852	DUSP9	Protein tyrosine phosphatases / Class I Cys-based PTPs : MAP kinase phosphatases
2938	63.7077	kd	CGS001-5696	PSMB8	Proteasome (prosome, macropain) subunits
2939	63.6974	kd	CGS001-6659	SOX4	SRY (sex determining region Y)-boxes
2940	63.6516	kd	CGS001-7263	TST	-
2942	63.6337	kd	CGS001-336	APOA2	Apolipoproteins
2951	63.5313	kd	CGS001-8449	DHX16	DEAH-boxes
2954	63.4587	kd	CGS001-91754	NEK9	NIMA (never in mitosis gene a)- related kinase (NEK) family
2961	63.3992	kd	CGS001-2261	FGFR3	Type V RTKs: FGF (fibroblast growth factor) receptor family
2967	63.3519	kd	CGS001-51005	AMDHD2	-
2968	63.3378	kd	CGS001-1213	CLTC	-
2969	63.332	kd	CGS001-9918	NCAPD2	-
2972	63.3139	kd	CGS001-6777	STAT5B	SH2 domain containing
2974	63.2967	kd	CGS001-115950	ZNF653	Zinc fingers, C2H2-type
2975	63.2566	kd	CGS001-3364	HUS1	-
2978	63.1872	kd	CGS001-5021	OXTR	GPCR / Class A : Vasopressin and oxytocin receptors
2981	63.1465	kd	CGS001-3709	ITPR2	Ion channels / Inositol triphosphate receptors
2982	63.1243	kd	CGS001-22891	ZNF365	Zinc fingers, C2H2-type
2985	63.035	kd	CGS001-10026	PIGK	Phosphatidylinositol glycan anchor biosynthesis
2986	63.0283	kd	CGS001-79885	HDAC11	Histone deacetylases
2990	63.0081	kd	CGS001-9618	TRAF4	RING-type (C3HC4) zinc fingers
2994	62.9823	kd	CGS001-139378	GPR112	Adhesion Class GPCRs
2997	62.9509	kd	CGS001-23139	MAST2	MAST family
2998	62.9347	kd	CGS001-1409	CRYAA	Heat shock proteins / HSPB
3003	62.8557	kd	CGS001-84969	TOX2	-
3005	62.7661	kd	CGS001-350383	GPR142	GPCR / Class A : Orphans
3012	62.6934	kd	CGS001-1329	COX5B	Mitochondrial respiratory chain complex
3013	62.6899	kd	CGS001-2523	FUT1	Fucosyltransferases
3028	62.4931	kd	CGS001-83440	ADPGK	-
3030	62.4729	kd	CGS001-5331	PLCB3	Phosphoinositide-specific phospholipase C
3032	62.4238	kd	CGS001-23410	SIRT3	Histone deacetylases (HDACs)
3039	62.2773	kd	CGS001-9053	MAP7	-
3045	62.1692	kd	CGS001-5315	PKM2	-
3051	62.0975	kd	CGS001-6285	S100B	EF-hand domain containing
3053	62.0569	kd	CGS001-1843	DUSP1	Protein tyrosine phosphatases / Class I Cys-based PTPs : MAP kinase phosphatases
3058	62.0062	kd	CGS001-4548	MTR	-
3060	61.9812	kd	CGS001-8349	HIST2H2BE	Histones / Replication-dependent
3061	61.9699	kd	CGS001-10553	HTATIP2	Short chain dehydrogenase/reductase superfamily / Atypical members
3063	61.9498	kd	CGS001-976	CD97	Adhesion Class GPCRs
3065	61.9159	kd	CGS001-1647	GADD45A	-
3067	61.886	kd	CGS001-5530	PPP3CA	Serine/threonine phosphatases / Protein phosphatase, catalytic subunits
3069	61.8202	kd	CGS001-4205	MEF2A	Myocyte enhancer factors
3073	61.7099	kd	CGS001-3688	ITGB1	Integrins
3076	61.7022	kd	CGS001-8573	CASK	CASK family
3081	61.6183	kd	CGS001-57474	ZNF490	Zinc fingers, C2H2-type
3088	61.5394	kd	CGS001-116113	FOXP4	Forkhead boxes
3089	61.5364	kd	CGS001-2160	F11	Chymotrypsin
3091	61.5323	kd	CGS001-1827	RCAN1	-
3092	61.5147	kd	CGS001-2078	ERG	ETS Transcription Factors
3094	61.4634	kd	CGS001-8092	ALX1	Homeoboxes / PRD class
3105	61.3353	kd	CGS001-841	CASP8	Caspases
3108	61.2552	kd	CGS001-2017	CTTN	-
3110	61.2305	kd	CGS001-54620	FBXL19	F-boxes / Leucine-rich repeats
3112	61.1956	kd	CGS001-81621	KAZALD1	Immunoglobulin superfamily / I-set domain containing
3118	61.0793	kd	CGS001-4000	LMNA	Intermediate filaments type V, lamins
3121	61.0473	kd	CGS001-11344	TWF2	Twinfilin subfamily
3124	61.0045	kd	CGS001-19	ABCA1	ATP binding cassette transporters / subfamily A
3125	60.9986	kd	CGS001-9200	PTPLA	-
3127	60.9944	kd	CGS001-3636	INPPL1	Inositol polyphosphate phosphatases
3129	60.9738	kd	CGS001-873	CBR1	Prostaglandin synthases
3132	60.94	kd	CGS001-22883	CLSTN1	Cadherins / Cadherin-related
3142	60.7537	kd	CGS001-1644	DDC	Catecholamine turnover
3147	60.7042	kd	CGS001-55324	ABCF3	ATP binding cassette transporters / subfamily F
3149	60.6784	kd	CGS001-55890	GPRC5C	GPCR / Class C : Orphans
3150	60.6754	kd	CGS001-134864	TAAR1	GPCR / Class A : Trace amine associated receptors
3151	60.6623	kd	CGS001-29982	NRBF2	-
3158	60.5001	kd	CGS001-1534	CYB561	Cytochrome b genes
3164	60.3672	kd	CGS001-63874	ABHD4	Abhydrolase domain containing
3166	60.3471	kd	CGS001-79170	PRR15L	-
3167	60.3401	kd	CGS001-10174	SORBS3	-
3173	60.2693	kd	CGS001-6038	RNASE4	Ribonucleases, RNase A
3174	60.2563	kd	CGS001-8660	IRS2	Pleckstrin homology (PH) domain containing
3177	60.2298	kd	CGS001-84923	FAM104A	-
3180	60.174	kd	CGS001-8091	HMGA2	High-mobility group / Canonical
3185	60.1062	kd	CGS001-2053	EPHX2	-
3188	60.0644	kd	CGS001-283078	MKX	Homeoboxes / TALE class
3190	60.051	kd	CGS001-3664	IRF6	-
3192	59.9941	kd	CGS001-8508	NIPSNAP1	-
3194	59.9884	kd	CGS001-388650	FAM69A	-
3195	59.9877	kd	CGS001-10227	MFSD10	-
3198	59.9791	kd	CGS001-4547	MTTP	-
3200	59.9563	kd	CGS001-3718	JAK3	Janus kinase (JakA) family
3202	59.9196	kd	CGS001-8575	PRKRA	-
3204	59.8678	kd	CGS001-5727	PTCH1	-
3209	59.7603	kd	CGS001-9120	SLC16A6	SLC16 family of monocarboxylate transporters
3213	59.7121	kd	CGS001-5992	RFX4	-
3216	59.6868	kd	CGS001-350	APOH	Apolipoproteins
3220	59.6501	kd	CGS001-7465	WEE1	WEE family
3221	59.6228	kd	CGS001-2145	EZH1	Chromatin-modifying enzymes / K-methyltransferases
3222	59.6074	kd	CGS001-5829	PXN	-
3223	59.6043	kd	CGS001-25797	QPCT	Aminopeptidase Y
3227	59.4436	kd	CGS001-8743	TNFSF10	CD molecules
3228	59.4419	kd	CGS001-23271	CAMSAP2	-
3229	59.3994	kd	CGS001-6513	SLC2A1	Solute carriers
3230	59.372	kd	CGS001-6827	SUPT4H1	-
3233	59.3452	kd	CGS001-6885	MAP3K7	MAPKKK:TAK1 subfamily
3234	59.3277	kd	CGS001-8837	CFLAR	Endogenous ligands
3239	59.2898	kd	CGS001-1382	CRABP2	Fatty acid-binding proteins
3241	59.246	kd	CGS001-861	RUNX1	-
3245	59.2154	kd	CGS001-5563	PRKAA2	AMPK subfamily
3246	59.2022	kd	CGS001-2321	FLT1	Type IV RTKs: VEGF (vascular endothelial growth factor) receptor family
3249	59.1603	kd	CGS001-51203	NUSAP1	-
3250	59.1497	kd	CGS001-10474	TADA3	-
3252	59.1025	kd	CGS001-57192	MCOLN1	Voltage-gated ion channels / Transient receptor potential cation channels
3254	59.0646	kd	CGS001-1910	EDNRB	Endothelin receptors
3260	58.9117	kd	CGS001-8553	BHLHE40	Basic helix-loop-helix proteins
3263	58.8529	kd	CGS001-1499	CTNNB1	Catenins
3266	58.8277	kd	CGS001-10954	PDIA5	Protein disulfide isomerases
3268	58.7435	kd	CGS001-8019	BRD3	Bromodomain kinase (BRDK) family
3269	58.7427	kd	CGS001-10607	TBL3	WD repeat domain containing
3270	58.7292	kd	CGS001-2098	ESD	-
3272	58.7263	kd	CGS001-23142	DCUN1D4	-
3275	58.7068	kd	CGS001-2313	FLI1	ETS Transcription Factors
3278	58.6619	kd	CGS001-4043	LRPAP1	-
3280	58.629	kd	CGS001-51741	WWOX	Short chain dehydrogenase/reductase superfamily / Classical SDR fold cluster 2
3281	58.628	kd	CGS001-6500	SKP1	-
3282	58.624	kd	CGS001-162239	ZFP1	Zinc fingers, C2H2-type
3286	58.5352	kd	CGS001-3479	IGF1	Endogenous ligands
3291	58.4873	kd	CGS001-382	ARF6	ADP-ribosylation factors
3294	58.4696	kd	CGS001-5460	POU5F1	Homeoboxes / POU class
3295	58.3812	kd	CGS001-80218	NAA50	N(alpha)-acetyltransferase subunits
3299	58.3262	kd	CGS001-2634	GBP2	-
3300	58.3079	kd	CGS001-4925	NUCB2	EF-hand domain containing
3301	58.3002	kd	CGS001-9093	DNAJA3	Heat shock proteins / DNAJ (HSP40)
3305	58.2281	kd	CGS001-2621	GAS6	-
3308	58.2256	kd	CGS001-3685	ITGAV	Integrins
3313	58.1921	kd	CGS001-7037	TFRC	CD molecules
3316	58.1137	kd	CGS001-5435	POLR2F	RNA polymerase subunits
3317	58.0764	kd	CGS001-3315	HSPB1	Heat shock proteins / HSPB
3320	58.0702	kd	CGS001-4700	NDUFA6	LYR motif containing
3328	57.9245	kd	CGS001-2954	GSTZ1	Glutathione S-transferases / Soluble
3334	57.8868	kd	CGS001-56940	DUSP22	Protein tyrosine phosphatases / Class I Cys-based PTPs : Atypical dual specificity phosphatases
3335	57.8485	kd	CGS001-64400	AKTIP	Ubiquitin-conjugating enzymes E2
3341	57.7673	kd	CGS001-27113	BBC3	-
3345	57.7008	kd	CGS001-6416	MAP2K4	MAPKK:STE7 family
3346	57.6993	kd	CGS001-165082	GPR113	Adhesion Class GPCRs
3348	57.6762	kd	CGS001-2821	GPI	-
3353	57.5846	kd	CGS001-9459	ARHGEF6	Rho guanine nucleotide exchange factors
3356	57.4724	kd	CGS001-1649	DDIT3	-
3358	57.3836	kd	CGS001-2512	FTL	-
3359	57.3232	kd	CGS001-10991	SLC38A3	System N-like transporters
3360	57.3108	kd	CGS001-6548	SLC9A1	SLC9 family of sodium/hydrogen exchangers
3365	57.0196	kd	CGS001-2967	GTF2H3	General transcription factors
3370	56.9281	kd	CGS001-3784	KCNQ1	Voltage-gated potassium channels
3372	56.8765	kd	CGS001-3932	LCK	Src family
3381	56.7894	kd	CGS001-6660	SOX5	SRY (sex determining region Y)-boxes
3384	56.7268	kd	CGS001-5293	PIK3CD	Phosphatidylinositol kinases
3386	56.7035	kd	CGS001-8318	CDC45	-
3387	56.7027	kd	CGS001-9406	ZRANB2	Zinc fingers, RAN-binding domain containing
3389	56.687	kd	CGS001-1728	NQO1	-
3391	56.6653	kd	CGS001-353345	GPR141	GPCR / Class A : Orphans
3392	56.6506	kd	CGS001-117154	DACH2	-
3393	56.6456	kd	CGS001-6257	RXRB	Retinoid X receptors
3395	56.5	kd	CGS001-3149	HMGB3	High-mobility group / Canonical
3398	56.4559	kd	CGS001-79603	CERS4	Homeoboxes / CERS class
3401	56.4016	kd	CGS001-1025	CDK9	Cyclin-dependent kinases, CDK9 subfamily
3407	56.3616	kd	CGS001-36	ACADSB	-
3408	56.318	kd	CGS001-79837	PIP4K2C	1-phosphatidylinositol-5-phosphate 4-kinase family
3411	56.2588	kd	CGS001-10694	CCT8	Heat Shock Proteins / Chaperonins
3413	56.2466	kd	CGS001-182	JAG1	CD molecules
3419	56.161	kd	CGS001-3856	KRT8	Intermediate filaments type II, keratins (basic)
3420	56.1213	kd	CGS001-6195	RPS6KA1	RSK subfamily
3422	56.095	kd	CGS001-3127	HLA-DRB5	Immunoglobulin superfamily / C1-set domain containing
3423	56.0803	kd	CGS001-3880	KRT19	Intermediate filaments type I, keratins (acidic)
3427	56.006	kd	CGS001-55193	PBRM1	Non-enzymatic BRD containing proteins
3428	55.9942	kd	CGS001-85480	TSLP	-
3429	55.9912	kd	CGS001-7756	ZNF207	Zinc fingers, C2H2-type
3430	55.9855	kd	CGS001-55893	ZNF395	Zinc fingers, C2H2-type
3431	55.9834	kd	CGS001-23029	RBM34	RNA binding motif (RRM) containing
3433	55.9712	kd	CGS001-54107	POLE3	DNA polymerases
3434	55.9543	kd	CGS001-58478	ENOPH1	-
3435	55.9432	kd	CGS001-3098	HK1	-
3437	55.8852	kd	CGS001-57787	MARK4	MARK subfamily
3443	55.7239	kd	CGS001-8835	SOCS2	SH2 domain containing
3444	55.7102	kd	CGS001-55148	UBR7	Ubiquitin protein ligase E3 component n-recognins
3446	55.6613	kd	CGS001-5193	PEX12	-
3458	55.4235	kd	CGS001-9128	PRPF4	WD repeat domain containing
3463	55.2149	kd	CGS001-9805	SCRN1	-
3469	55.1301	kd	CGS001-1874	E2F4	-
3487	54.816	kd	CGS001-53632	PRKAG3	AMPK subfamily
3488	54.8152	kd	CGS001-51172	NAGPA	-
3490	54.7874	kd	CGS001-2987	GUK1	-
3491	54.7788	kd	CGS001-55703	POLR3B	RNA polymerase subunits
3493	54.7628	kd	CGS001-7132	TNFRSF1A	Tumour necrosis factor (TNF) receptor family
3496	54.5772	kd	CGS001-2	A2M	-
3497	54.5517	kd	CGS001-166793	ZBTB49	BTB/POZ domain containing
3500	54.5118	kd	CGS001-5887	RAD23B	-
3502	54.4759	kd	CGS001-2647	BLOC1S1	Biogenesis of lysosomal organelles complex-1 subunits
3508	54.3718	kd	CGS001-1727	CYB5R3	-
3511	54.3346	kd	CGS001-6207	RPS13	S ribosomal proteins
3513	54.3331	kd	CGS001-57057	TBX20	T-boxes
3515	54.3216	kd	CGS001-2857	GPR34	GPCR / Class A : Orphans
3517	54.2842	kd	CGS001-9552	SPAG7	-
3519	54.2651	kd	CGS001-9817	KEAP1	Kelch-like proteins
3524	54.2038	kd	CGS001-5734	PTGER4	GPCR / Class A : Prostanoid receptors
3525	54.2035	kd	CGS001-9491	PSMF1	Proteasome (prosome, macropain) subunits
3526	54.1915	kd	CGS001-148327	CREB3L4	basic leucine zipper proteins
3527	54.187	kd	CGS001-4677	NARS	Aminoacyl tRNA synthetases / Class II
3528	54.1485	kd	CGS001-160851	DGKH	Pleckstrin homology (PH) domain containing
3529	54.1385	kd	CGS001-10641	NPRL2	-
3530	54.134	kd	CGS001-9520	NPEPPS	Aminopeptidase N
3534	53.9547	kd	CGS001-4665	NAB2	-
3535	53.9529	kd	CGS001-231	AKR1B1	Aldo-keto reductases
3536	53.9494	kd	CGS001-3306	HSPA2	Heat shock proteins / HSP70
3540	53.9251	kd	CGS001-55847	CISD1	CDGSH iron sulfur domain containing
3541	53.9186	kd	CGS001-8565	YARS	Aminoacyl tRNA synthetases / Class I
3546	53.8308	kd	CGS001-595	CCND1	-
3551	53.7856	kd	CGS001-51599	LSR	Immunoglobulin superfamily / Immunoglobulin-like domain containing
3556	53.7408	kd	CGS001-7020	TFAP2A	-
3557	53.7395	kd	CGS001-5355	PLP2	-
3558	53.7381	kd	CGS001-162699	TCEB3C	-
3560	53.733	kd	CGS001-23266	LPHN2	Adhesion Class GPCRs
3561	53.7323	kd	CGS001-6093	ROCK1	Pleckstrin homology (PH) domain containing
3564	53.702	kd	CGS001-8527	DGKD	Pleckstrin homology (PH) domain containing
3565	53.7008	kd	CGS001-11333	PDAP1	-
3568	53.6865	kd	CGS001-51135	IRAK4	Interleukin-1 receptor-associated kinase (IRAK) family
3574	53.6121	kd	CGS001-375	ARF1	ADP-ribosylation factors
3581	53.4887	kd	CGS001-22949	PTGR1	-
3583	53.4676	kd	CGS001-5255	PHKA1	-
3584	53.4651	kd	CGS001-5049	PAFAH1B2	-
3586	53.4312	kd	CGS001-8517	IKBKG	Zinc fingers, C2HC-type containing
3588	53.4159	kd	CGS001-8550	MAPKAPK5	MAPKAPK subfamily
3590	53.3825	kd	CGS001-10252	SPRY1	-
3591	53.3182	kd	CGS001-5813	PURA	-
3594	53.2626	kd	CGS001-79006	METRN	-
3595	53.2536	kd	CGS001-5986	RFNG	Beta 3-glycosyltransferases
3598	53.2077	kd	CGS001-9688	NUP93	-
3599	53.1636	kd	CGS001-1036	CDO1	-
3600	53.1515	kd	CGS001-4723	NDUFV1	Mitochondrial respiratory chain complex / Complex I
3602	53.1307	kd	CGS001-51292	GMPR2	-
3604	53.0676	kd	CGS001-5002	SLC22A18	Orphan or poorly characterized SLC22 family members
3606	52.9563	kd	CGS001-6856	SYPL1	-
3610	52.7935	kd	CGS001-4836	NMT1	-
3611	52.7827	kd	CGS001-7471	WNT1	Endogenous ligands
3612	52.7736	kd	CGS001-302	ANXA2	Annexins
3614	52.7632	kd	CGS001-9801	MRPL19	Mitochondrial ribosomal proteins / large subunits
3616	52.7173	kd	CGS001-3589	IL11	Endogenous ligands
3619	52.6717	kd	CGS001-54205	CYCS	-
3622	52.6211	kd	CGS001-64422	ATG3	-
3629	52.5229	kd	CGS001-51001	MTERFD1	-
3632	52.4922	kd	CGS001-23635	SSBP2	-
3636	52.4568	kd	CGS001-3667	IRS1	Pleckstrin homology (PH) domain containing
3637	52.4394	kd	CGS001-9170	LPAR2	GPCR / Class A : Lysophospholipid receptors : Lysophosphatidic acid
3638	52.4243	kd	CGS001-23076	RRP1B	-
3644	52.3058	kd	CGS001-23476	BRD4	Bromodomain kinase (BRDK) family
3645	52.2686	kd	CGS001-9016	SLC25A14	Mitochondrial uncoupling proteins
3647	52.2556	kd	CGS001-4179	CD46	CD molecules
3650	52.1722	kd	CGS001-6303	SAT1	-
3652	52.1491	kd	CGS001-6906	SERPINA7	Serine (or cysteine) peptidase inhibitors
3657	52.0814	kd	CGS001-3476	IGBP1	-
3658	52.0607	kd	CGS001-865	CBFB	-
3662	52.0055	kd	CGS001-9833	MELK	MELK subfamily
3667	51.9083	kd	CGS001-22889	KIAA0907	-
3673	51.8188	kd	CGS001-1211	CLTA	-
3678	51.7507	kd	CGS001-51742	ARID4B	-
3679	51.7435	kd	CGS001-84525	HOPX	Homeoboxes / PRD class
3684	51.6653	kd	CGS001-2615	LRRC32	-
3685	51.6643	kd	CGS001-90655	TGIF2LY	Homeoboxes / TALE class
3686	51.6624	kd	CGS001-22796	COG2	Components of oligomeric golgi complex
3687	51.642	kd	CGS001-2752	GLUL	-
3689	51.6123	kd	CGS001-975	CD81	CD molecules
3691	51.5745	kd	CGS001-8625	RFXANK	Ankyrin repeat domain containing
3693	51.515	kd	CGS001-1978	EIF4EBP1	-
3694	51.5054	kd	CGS001-29103	DNAJC15	Heat shock proteins / DNAJ (HSP40)
3695	51.5012	kd	CGS001-11124	FAF1	UBX domain containing
3696	51.4941	kd	CGS001-1906	EDN1	Endogenous ligands
3697	51.445	kd	CGS001-1173	AP2M1	-
3700	51.382	kd	CGS001-1950	EGF	-
3702	51.3604	kd	CGS001-7319	UBE2A	Ubiquitin-conjugating enzymes E2
3707	51.2981	kd	CGS001-1022	CDK7	Cyclin-dependent kinases, CDK7 subfamily
3709	51.2516	kd	CGS001-7159	TP53BP2	Ankyrin repeat domain containing
3710	51.2273	kd	CGS001-200081	TXLNA	-
3711	51.2173	kd	CGS001-1594	CYP27B1	Cytochrome P450s
3713	51.1899	kd	CGS001-2079	ERH	-
3714	51.1743	kd	CGS001-57684	ZBTB26	BTB/POZ domain containing
3716	51.1152	kd	CGS001-11112	HIBADH	-
3717	51.1057	kd	CGS001-10857	PGRMC1	-
3719	51.0071	kd	CGS001-10552	ARPC1A	Actin related protein 2/3 complex subunits
3720	51.0006	kd	CGS001-4783	NFIL3	basic leucine zipper proteins
3722	50.9756	kd	CGS001-11151	CORO1A	Coronins
3723	50.9442	kd	CGS001-23097	CDK19	Cyclin-dependent kinases, CDK8 subfamily
3727	50.9088	kd	CGS001-84527	ZNF559	Zinc fingers, C2H2-type
3728	50.8992	kd	CGS001-7984	ARHGEF5	Rho guanine nucleotide exchange factors
3730	50.8282	kd	CGS001-10352	WARS2	Aminoacyl tRNA synthetases / Class I
3732	50.8087	kd	CGS001-5579	PRKCB	Alpha subfamily
3733	50.7975	kd	CGS001-2309	FOXO3	Forkhead boxes
3734	50.7962	kd	CGS001-22809	ATF5	basic leucine zipper proteins
3737	50.7721	kd	CGS001-6857	SYT1	Synaptotagmins
3738	50.7688	kd	CGS001-3303	HSPA1A	Heat shock proteins / HSP70
3740	50.7403	kd	CGS001-57819	LSM2	-
3741	50.726	kd	CGS001-55107	ANO1	Calcium activated chloride channel
3744	50.6592	kd	CGS001-83873	GPR61	GPCR / Class A : Orphans
3747	50.6147	kd	CGS001-3934	LCN2	Lipocalins
3751	50.5937	kd	CGS001-10725	NFAT5	Nuclear factor of activated T-cells
3753	50.5479	kd	CGS001-4151	MB	-
3756	50.475	kd	CGS001-10254	STAM2	-
3761	50.3918	kd	CGS001-266977	GPR110	Adhesion Class GPCRs
3763	50.3763	kd	CGS001-63948	DMRTB1	-
3767	50.3017	kd	CGS001-4713	NDUFB7	Mitochondrial respiratory chain complex / Complex I
3771	50.266	kd	CGS001-2057	EPOR	Prolactin receptor family
3773	50.1984	kd	CGS001-10095	ARPC1B	Actin related protein 2/3 complex subunits
3777	50.1681	kd	CGS001-3199	HOXA2	Homeoboxes / ANTP class : HOXL subclass
3779	50.1486	kd	CGS001-25932	CLIC4	Ion channels / Chloride channels : Intracellular
3780	50.1218	kd	CGS001-340273	ABCB5	ATP binding cassette transporters / subfamily B
3783	50.1006	kd	CGS001-3156	HMGCR	Lanosterol biosynthesis pathway
3785	50.0818	kd	CGS001-2760	GM2A	-
3787	50.0529	kd	CGS001-6576	SLC25A1	Mitochondrial di- and tri-carboxylic acid transporter subfamily
3788	50.0308	kd	CGS001-9404	LPXN	-
3789	49.9789	kd	CGS001-10671	DCTN6	-
3796	49.8125	kd	CGS001-780	DDR1	Type XVI RTKs: DDR (collagen receptor) family
3797	49.7875	kd	CGS001-1717	DHCR7	-
3799	49.7584	kd	CGS001-4720	NDUFS2	Mitochondrial respiratory chain complex / Complex I
3801	49.7257	kd	CGS001-6871	TADA2A	-
3804	49.6064	kd	CGS001-9841	ZBTB24	BTB/POZ domain containing
3805	49.602	kd	CGS001-55793	FAM63A	-
3810	49.4955	kd	CGS001-80150	ASRGL1	-
3811	49.4862	kd	CGS001-5515	PPP2CA	Serine/threonine phosphatases / Protein phosphatase, catalytic subunits
3813	49.4309	kd	CGS001-5226	PGD	-
3814	49.427	kd	CGS001-7185	TRAF1	-
3815	49.4075	kd	CGS001-27125	AFF4	-
3820	49.24	kd	CGS001-3776	KCNK2	Two-P potassium channels
3821	49.2303	kd	CGS001-8165	AKAP1	A-kinase anchor proteins
3822	49.2181	kd	CGS001-221895	JAZF1	Zinc fingers, C2H2-type
3823	49.2108	kd	CGS001-3248	HPGD	Prostaglandin synthases
3824	49.2042	kd	CGS001-10257	ABCC4	ATP binding cassette transporters / subfamily C
3825	49.1966	kd	CGS001-2908	NR3C1	3-Ketosteroid receptors
3826	49.1912	kd	CGS001-790	CAD	-
3828	49.1669	kd	CGS001-1198	CLK3	CDC-like kinases
3832	49.1108	kd	CGS001-55699	IARS2	Aminoacyl tRNA synthetases / Class I
3835	49.093	kd	CGS001-23118	TAB2	-
3837	49.0717	kd	CGS001-4208	MEF2C	Myocyte enhancer factors
3839	49.0526	kd	CGS001-23528	ZNF281	Zinc fingers, C2H2-type
3840	49.036	kd	CGS001-84634	KISS1R	GPCR / Class A : RF amide peptide receptors
3844	49.0007	kd	CGS001-8226	HDHD1	-
3845	48.9914	kd	CGS001-1305	COL13A1	Collagens
3846	48.9223	kd	CGS001-7832	BTG2	-
3848	48.907	kd	CGS001-1759	DNM1	Pleckstrin homology (PH) domain containing
3849	48.8969	kd	CGS001-54821	ERCC6L	-
3850	48.8723	kd	CGS001-9453	GGPS1	Lanosterol biosynthesis pathway
3855	48.8365	kd	CGS001-4047	LSS	Lanosterol biosynthesis pathway
3856	48.8339	kd	CGS001-57149	LYRM1	LYR motif containing
3858	48.8139	kd	CGS001-506	ATP5B	ATPases / F-type
3860	48.7977	kd	CGS001-5217	PFN2	-
3866	48.7081	kd	CGS001-10473	HMGN4	High-mobility group / Canonical
3871	48.6447	kd	CGS001-10610	ST6GALNAC2	Sialyltransferases
3876	48.5926	kd	CGS001-3336	HSPE1	Heat Shock Proteins / Chaperonins
3880	48.547	kd	CGS001-23368	PPP1R13B	Ankyrin repeat domain containing
3883	48.513	kd	CGS001-23636	NUP62	-
3889	48.4048	kd	CGS001-9575	CLOCK	Histone acetyltransferases
3892	48.3569	kd	CGS001-54659	UGT1A3	UDP glucuronosyltransferases
3893	48.3446	kd	CGS001-471	ATIC	-
3896	48.2939	kd	CGS001-84433	CARD11	-
3898	48.2634	kd	CGS001-154	ADRB2	GPCR / Class A : Adrenoceptors : beta
3902	48.2042	kd	CGS001-64781	CERK	Ceramide kinase
3907	48.1637	kd	CGS001-23462	HEY1	Basic helix-loop-helix proteins
3908	48.1526	kd	CGS001-10782	ZNF274	Zinc fingers, C2H2-type
3911	48.1298	kd	CGS001-80746	TSEN2	tRNA splicing endonuclease subunits
3914	48.0445	kd	CGS001-7105	TSPAN6	Tetraspanins
3915	48.0436	kd	CGS001-4849	CNOT3	-
3918	48.0066	kd	CGS001-23046	KIF21B	Kinesins
3932	47.705	kd	CGS001-10365	KLF2	Kruppel-like transcription factors
3936	47.6585	kd	CGS001-7046	TGFBR1	Type I receptor serine/threonine kinases
3937	47.6505	kd	CGS001-10733	PLK4	Polo-like kinase (PLK) family
3938	47.6499	kd	CGS001-5921	RASA1	Pleckstrin homology (PH) domain containing
3940	47.603	kd	CGS001-6198	RPS6KB1	p70 subfamily
3941	47.5967	kd	CGS001-7525	YES1	Src family
3942	47.5877	kd	CGS001-3985	LIMK2	LIMK subfamily
3949	47.4496	kd	CGS001-10494	STK25	YSK subfamily
3950	47.4393	kd	CGS001-9275	BCL7B	-
3954	47.3974	kd	CGS001-64326	RFWD2	RING-type (C3HC4) zinc fingers
3959	47.3355	kd	CGS001-7267	TTC3	RING-type (C3HC4) zinc fingers
3960	47.3309	kd	CGS001-51569	UFM1	-
3966	47.2588	kd	CGS001-1069	CETN2	EF-hand domain containing
3971	47.1514	kd	CGS001-8945	BTRC	F-boxes / WD-40 domains
3972	47.1431	kd	CGS001-11180	WDR6	WD repeat domain containing
3974	47.1412	kd	CGS001-90861	HN1L	-
3979	47.0317	kd	CGS001-10888	GPR83	GPCR / Class A : Orphans
3985	46.9468	kd	CGS001-208	AKT2	Akt (Protein kinase B)
3986	46.9268	kd	CGS001-10451	VAV3	Rho guanine nucleotide exchange factors
3991	46.9045	kd	CGS001-387509	GPR153	GPCR / Class A : Orphans
3993	46.9024	kd	CGS001-51564	HDAC7	Histone deacetylases
3994	46.8625	kd	CGS001-4267	CD99	CD molecules
4002	46.7028	kd	CGS001-117194	MRGPRX2	GPCR / Class A : Orphans
4003	46.6912	kd	CGS001-2180	ACSL1	Acyl-CoA synthetase family
4004	46.6761	kd	CGS001-2787	GNG5	-
4006	46.6679	kd	CGS001-6182	MRPL12	Mitochondrial ribosomal proteins / large subunits
4009	46.6518	kd	CGS001-5782	PTPN12	Protein tyrosine phosphatases / Class I Cys-based PTPs : Non-receptor
4010	46.6241	kd	CGS001-25888	ZNF473	Zinc fingers, C2H2-type
4014	46.5433	kd	CGS001-2853	GPR31	GPCR / Class A : Orphans
4017	46.5085	kd	CGS001-9604	RNF14	RING-type (C3HC4) zinc fingers
4024	46.4194	kd	CGS001-3778	KCNMA1	Calcium-activated potassium channels
4025	46.4142	kd	CGS001-127540	HMGB4	High-mobility group / Canonical
4026	46.411	kd	CGS001-4436	MSH2	-
4027	46.4027	kd	CGS001-253430	IPMK	-
4031	46.385	kd	CGS001-92609	TIMM50	Serine/threonine phosphatases / CTD aspartate-based phosphatases
4035	46.3229	kd	CGS001-165140	OXER1	GPCR / Class A : Leukotriene receptors
4044	46.1607	kd	CGS001-11214	AKAP13	A-kinase anchor proteins
4045	46.1597	kd	CGS001-55176	SEC61A2	-
4046	46.1194	kd	CGS001-10477	UBE2E3	Ubiquitin-conjugating enzymes E2
4047	46.0821	kd	CGS001-7416	VDAC1	Voltage-dependent anion channels
4048	46.0819	kd	CGS001-23200	ATP11B	Phospholipid-transporting ATPases
4052	46.0307	kd	CGS001-7421	VDR	Vitamin D receptors
4056	45.9382	kd	CGS001-64319	FBRS	-
4057	45.9322	kd	CGS001-5106	PCK2	-
4059	45.9012	kd	CGS001-253260	RICTOR	-
4063	45.8307	kd	CGS001-840	CASP7	Caspases
4065	45.8058	kd	CGS001-29888	STRN4	WD repeat domain containing
4067	45.7928	kd	CGS001-4790	NFKB1	NFkappaB transcription factor family
4074	45.6479	kd	CGS001-57167	SALL4	Zinc fingers, C2H2-type
4075	45.6287	kd	CGS001-433	ASGR2	C-type lectin domain containing
4081	45.5067	kd	CGS001-29883	CNOT7	-
4087	45.3827	kd	CGS001-55012	PPP2R3C	Serine/threonine phosphatases / Protein phosphatase 2, regulatory subunits
4089	45.3553	kd	CGS001-1829	DSG2	Cadherins / Major cadherins
4091	45.3341	kd	CGS001-2677	GGCX	Carboxylases
4093	45.3214	kd	CGS001-317705	VN1R5	GPCR / Unclassified : Vomeronasal receptors, type 1
4098	45.2571	kd	CGS001-79902	NUP85	-
4100	45.2438	kd	CGS001-16	AARS	Aminoacyl tRNA synthetases / Class II
4102	45.2219	kd	CGS001-5932	RBBP8	-
4107	45.1057	kd	CGS001-8028	MLLT10	Zinc fingers, PHD-type
4108	45.0867	kd	CGS001-26277	TINF2	-
4109	45.0685	kd	CGS001-9886	RHOBTB1	BTB/POZ domain containing
4115	44.9562	kd	CGS001-23581	CASP14	Caspases
4116	44.9345	kd	CGS001-1131	CHRM3	Cholinergic receptors
4118	44.9332	kd	CGS001-27102	EIF2AK1	Other PEK family kinases
4128	44.8782	kd	CGS001-3339	HSPG2	Immunoglobulin superfamily / Immunoglobulin-like domain containing
4132	44.7796	kd	CGS001-8518	IKBKAP	Elongator acetyltransferase complex subunits
4137	44.6233	kd	CGS001-9337	CNOT8	-
4139	44.5243	kd	CGS001-55422	ZNF331	Zinc fingers, C2H2-type
4142	44.4897	kd	CGS001-27346	TMEM97	-
4145	44.4535	kd	CGS001-5478	PPIA	Cis-trans-isomerases
4148	44.4428	kd	CGS001-2150	F2RL1	GPCR / Class A : Protease activated receptors
4154	44.3079	kd	CGS001-129685	TAF8	-
4155	44.2454	kd	CGS001-5295	PIK3R1	Phosphatidylinositol kinases
4156	44.2195	kd	CGS001-3205	HOXA9	Homeoboxes / ANTP class : HOXL subclass
4157	44.1973	kd	CGS001-10810	WASF3	-
4161	44.0889	kd	CGS001-51545	ZNF581	Zinc fingers, C2H2-type
4163	44.0481	kd	CGS001-6663	SOX10	SRY (sex determining region Y)-boxes
4164	44.0232	kd	CGS001-57154	SMURF1	-
4167	43.9936	kd	CGS001-10135	NAMPT	-
4169	43.9645	kd	CGS001-8554	PIAS1	Zinc fingers, MIZ-type
4175	43.8759	kd	CGS001-8720	MBTPS1	Subtilisin
4177	43.8651	kd	CGS001-10058	ABCB6	ATP binding cassette transporters / subfamily B
4180	43.8042	kd	CGS001-83694	RPS6KL1	RSKL family
4183	43.7898	kd	CGS001-771	CA12	Carbonic anhydrases
4184	43.7804	kd	CGS001-2232	FDXR	-
4186	43.7458	kd	CGS001-7270	TTF1	-
4188	43.6779	kd	CGS001-3669	ISG20	-
4191	43.6151	kd	CGS001-147948	ZNF582	Zinc fingers, C2H2-type
4193	43.5868	kd	CGS001-85442	KNDC1	-
4196	43.5483	kd	CGS001-4712	NDUFB6	Mitochondrial respiratory chain complex / Complex I
4197	43.5116	kd	CGS001-25874	BRP44	-
4198	43.5081	kd	CGS001-645	BLVRB	Short chain dehydrogenase/reductase superfamily / Atypical members
4199	43.4997	kd	CGS001-26227	PHGDH	-
4202	43.4434	kd	CGS001-84288	EFCAB2	EF-hand domain containing
4203	43.4428	kd	CGS001-23475	QPRT	-
4208	43.402	kd	CGS001-54881	TEX10	-
4211	43.3653	kd	CGS001-10642	IGF2BP1	RNA binding motif (RRM) containing
4212	43.3568	kd	CGS001-6741	SSB	La ribonucleoprotein domain containing
4213	43.3551	kd	CGS001-22938	SNW1	-
4217	43.2508	kd	CGS001-2767	GNA11	-
4223	43.1205	kd	CGS001-8900	CCNA1	-
4224	43.1068	kd	CGS001-10051	SMC4	Structural maintenance of chromosomes proteins
4228	43.0301	kd	CGS001-5111	PCNA	-
4229	43.0151	kd	CGS001-23057	NMNAT2	-
4231	42.938	kd	CGS001-221393	GPR115	Adhesion Class GPCRs
4232	42.9361	kd	CGS001-81577	GFOD2	-
4233	42.9134	kd	CGS001-8821	INPP4B	Inositol polyphosphate phosphatases
4239	42.8606	kd	CGS001-622	BDH1	Short chain dehydrogenase/reductase superfamily / Classical SDR fold cluster 2
4240	42.8401	kd	CGS001-301	ANXA1	Annexins
4241	42.8314	kd	CGS001-64135	IFIH1	-
4242	42.8304	kd	CGS001-6253	RTN2	-
4248	42.6482	kd	CGS001-51588	PIAS4	Zinc fingers, MIZ-type
4253	42.6131	kd	CGS001-7520	XRCC5	XRCC DNA Repair
4255	42.5653	kd	CGS001-10973	ASCC3	-
4256	42.5483	kd	CGS001-10606	PAICS	-
4259	42.4703	kd	CGS001-390212	GPR152	GPCR / Class A : Orphans
4261	42.4427	kd	CGS001-84878	ZBTB45	BTB/POZ domain containing
4262	42.4351	kd	CGS001-2583	B4GALNT1	Beta 4-glycosyltransferases
4263	42.4172	kd	CGS001-84775	ZNF607	Zinc fingers, C2H2-type
4269	42.2995	kd	CGS001-35	ACADS	-
4275	42.1789	kd	CGS001-5053	PAH	Amino acid hydroxylases
4276	42.1773	kd	CGS001-10682	EBP	-
4278	42.1722	kd	CGS001-4664	NAB1	-
4279	42.1535	kd	CGS001-25989	ULK3	Unc-51-like kinase (ULK) family
4281	42.1055	kd	CGS001-2773	GNAI3	-
4283	42.0648	kd	CGS001-390148	OR5W2	GPCR / Class A : Olfactory receptors
4284	42.0416	kd	CGS001-28985	MCTS1	-
4290	41.9592	kd	CGS001-4351	MPI	-
4291	41.9431	kd	CGS001-677	ZFP36L1	RING-type (C3HC4) zinc fingers
4294	41.8901	kd	CGS001-4830	NME1	-
4296	41.8636	kd	CGS001-94235	GNG8	-
4300	41.8471	kd	CGS001-3119	HLA-DQB1	Immunoglobulin superfamily / C1-set domain containing
4301	41.8209	kd	CGS001-1756	DMD	-
4302	41.7912	kd	CGS001-3665	IRF7	-
4308	41.6643	kd	CGS001-11137	PWP1	WD repeat domain containing
4313	41.6004	kd	CGS001-23039	XPO7	Exportins
4315	41.5446	kd	CGS001-5566	PRKACA	Protein kinase A
4320	41.486	kd	CGS001-2254	FGF9	Endogenous ligands
4322	41.4434	kd	CGS001-699	BUB1	Bub family
4323	41.4373	kd	CGS001-11343	MGLL	Endocannabinoid turnover
4324	41.3785	kd	CGS001-191	AHCY	Adenosine turnover
4325	41.3568	kd	CGS001-10298	PAK4	PAKB subfamily
4326	41.3456	kd	CGS001-1845	DUSP3	Protein tyrosine phosphatases / Class I Cys-based PTPs : Atypical dual specificity phosphatases
4329	41.304	kd	CGS001-7032	TFF2	-
4333	41.2553	kd	CGS001-2203	FBP1	-
4336	41.1585	kd	CGS001-7158	TP53BP1	-
4337	41.1522	kd	CGS001-1875	E2F5	-
4339	41.116	kd	CGS001-23013	SPEN	RNA binding motif (RRM) containing
4341	40.9765	kd	CGS001-2058	EPRS	Aminoacyl tRNA synthetases / Class I
4342	40.9717	kd	CGS001-4313	MMP2	Matrix metallopeptidase
4349	40.8585	kd	CGS001-257397	TAB3	-
4352	40.7994	kd	CGS001-6676	SPAG4	-
4353	40.7792	kd	CGS001-10096	ACTR3	-
4354	40.7773	kd	CGS001-10000	AKT3	Akt (Protein kinase B)
4363	40.6323	kd	CGS001-7840	ALMS1	-
4368	40.5406	kd	CGS001-55111	PLEKHJ1	Pleckstrin homology (PH) domain containing
4373	40.5048	kd	CGS001-4299	AFF1	-
4378	40.4465	kd	CGS001-5052	PRDX1	-
4380	40.4339	kd	CGS001-523	ATP6V1A	ATPases / V-type
4382	40.427	kd	CGS001-10491	CRTAP	-
4385	40.3998	kd	CGS001-216	ALDH1A1	Aldehyde dehydrogenases
4386	40.3788	kd	CGS001-4204	MECP2	-
4391	40.3002	kd	CGS001-317703	VN1R4	GPCR / Unclassified : Vomeronasal receptors, type 1
4392	40.2967	kd	CGS001-3074	HEXB	-
4393	40.2948	kd	CGS001-9650	MTFR1	-
4394	40.2603	kd	CGS001-4055	LTBR	Tumor necrosis factor receptor superfamily
4400	40.1338	kd	CGS001-10873	ME3	-
4401	40.1279	kd	CGS001-11031	RAB31	RAB, member RAS oncogene
4403	40.083	kd	CGS001-64241	ABCG8	ATP binding cassette transporters / subfamily G
4404	40.0653	kd	CGS001-25	ABL1	Abl family
4405	40.0599	kd	CGS001-2050	EPHB4	Type XIII RTKs: Ephrin receptor family
4406	40.0588	kd	CGS001-8805	TRIM24	TIF1 family
4408	39.9812	kd	CGS001-2782	GNB1	WD repeat domain containing
4413	39.8504	kd	CGS001-57761	TRIB3	Trbl family
4414	39.8415	kd	CGS001-5709	PSMD3	Proteasome (prosome, macropain) subunits
4415	39.801	kd	CGS001-5264	PHYH	-
4416	39.794	kd	CGS001-3927	LASP1	-
4417	39.7806	kd	CGS001-2674	GFRA1	GDNF receptor family
4418	39.7458	kd	CGS001-8463	TEAD2	-
4420	39.7077	kd	CGS001-5546	PRCC	-
4421	39.7063	kd	CGS001-1514	CTSL1	-
4427	39.6221	kd	CGS001-7702	ZNF143	Zinc fingers, C2H2-type
4428	39.6191	kd	CGS001-4729	NDUFV2	Mitochondrial respiratory chain complex / Complex I
4429	39.5982	kd	CGS001-10554	AGPAT1	1-acylglycerol-3-phosphate O-acyltransferases
4433	39.5699	kd	CGS001-169792	GLIS3	Zinc fingers, C2H2-type
4440	39.4398	kd	CGS001-22794	CASC3	-
4442	39.4138	kd	CGS001-55897	MESP1	Basic helix-loop-helix proteins
4448	39.3118	kd	CGS001-9180	OSMR	IL-6 receptor family
4449	39.3007	kd	CGS001-488	ATP2A2	Calcium-ATPases
4450	39.2932	kd	CGS001-5588	PRKCQ	Delta subfamily
4451	39.2632	kd	CGS001-51495	PTPLAD1	-
4453	39.236	kd	CGS001-10783	NEK6	NIMA (never in mitosis gene a)- related kinase (NEK) family
4455	39.2067	kd	CGS001-7078	TIMP3	-
4457	39.183	kd	CGS001-5261	PHKG2	Phosphorylase kinase (PHK) family
4459	39.1221	kd	CGS001-7433	VIPR1	GPCR / Class B : VIP and PACAP (ADCYAP1) receptors
4463	39.0552	kd	CGS001-23585	TMEM50A	-
4465	39.0334	kd	CGS001-5034	P4HB	Protein disulfide isomerases
4468	39.0096	kd	CGS001-4751	NEK2	NIMA (never in mitosis gene a)- related kinase (NEK) family
4470	38.9703	kd	CGS001-826	CAPNS1	EF-hand domain containing
4471	38.9578	kd	CGS001-10460	TACC3	-
4474	38.8808	kd	CGS001-9441	MED26	-
4477	38.8114	kd	CGS001-9695	EDEM1	-
4478	38.7909	kd	CGS001-57798	GATAD1	GATA zinc finger domain containing
4479	38.7547	kd	CGS001-5423	POLB	DNA polymerases
4484	38.6795	kd	CGS001-2863	GPR39	GPCR / Class A : Orphans
4485	38.6639	kd	CGS001-11108	PRDM4	Zinc fingers, C2H2-type
4488	38.654	kd	CGS001-4837	NNMT	-
4491	38.6015	kd	CGS001-6309	SC5DL	-
4496	38.578	kd	CGS001-6919	TCEA2	-
4497	38.5485	kd	CGS001-695	BTK	Pleckstrin homology (PH) domain containing
4499	38.5043	kd	CGS001-51466	EVL	-
4501	38.48	kd	CGS001-4089	SMAD4	SMADs
4504	38.4504	kd	CGS001-25801	GCA	EF-hand domain containing
4506	38.4229	kd	CGS001-65264	UBE2Z	Ubiquitin-conjugating enzymes E2
4516	38.2404	kd	CGS001-7753	ZNF202	Zinc fingers, C2H2-type
4517	38.2228	kd	CGS001-83743	GRWD1	WD repeat domain containing
4518	38.2032	kd	CGS001-84971	ATG4D	-
4521	38.1567	kd	CGS001-1119	CHKA	-
4525	38.1352	kd	CGS001-55577	NAGK	-
4527	38.1174	kd	CGS001-399694	SHC4	SH2 domain containing
4528	38.1147	kd	CGS001-7025	NR2F1	COUP-TF-like receptors
4531	38.0864	kd	CGS001-4927	NUP88	-
4532	38.0756	kd	CGS001-8717	TRADD	-
4533	38.0665	kd	CGS001-7965	AIMP2	-
4537	37.9707	kd	CGS001-23369	PUM2	-
4540	37.93	kd	CGS001-9374	PPT2	-
4542	37.8773	kd	CGS001-9975	NR1D2	Rev-Erb receptors
4545	37.7858	kd	CGS001-5831	PYCR1	-
4547	37.7762	kd	CGS001-80230	RUFY1	Zinc fingers, FYVE domain containing
4548	37.7745	kd	CGS001-55604	LRRC16A	-
4549	37.7735	kd	CGS001-28969	BZW2	-
4550	37.7518	kd	CGS001-6622	SNCA	Parkinson disease
4553	37.6547	kd	CGS001-8802	SUCLG1	-
4554	37.6451	kd	CGS001-10153	CEBPZ	-
4557	37.5752	kd	CGS001-80758	PRR7	-
4560	37.5297	kd	CGS001-29957	SLC25A24	Mitochondrial nucleotide transporter subfamily
4565	37.4104	kd	CGS001-7074	TIAM1	Rho guanine nucleotide exchange factors
4567	37.3471	kd	CGS001-5373	PMM2	-
4570	37.323	kd	CGS001-8800	PEX11A	-
4580	37.1756	kd	CGS001-51382	ATP6V1D	ATPases / V-type
4582	37.1411	kd	CGS001-114785	MBD6	-
4583	37.1301	kd	CGS001-54861	SNRK	SNRK subfamily
4586	37.0707	kd	CGS001-6944	VPS72	-
4588	36.9786	kd	CGS001-4486	MST1R	Type X RTKs: HGF (hepatocyte growth factor) receptor family
4596	36.8017	kd	CGS001-3693	ITGB5	Integrins
4598	36.7406	kd	CGS001-6788	STK3	MST subfamily
4599	36.6924	kd	CGS001-162979	ZNF296	Zinc fingers, C2H2-type
4608	36.5895	kd	CGS001-64943	NT5DC2	-
4614	36.5405	kd	CGS001-5351	PLOD1	-
4616	36.532	kd	CGS001-5058	PAK1	PAKA subfamily
4621	36.4321	kd	CGS001-27244	SESN1	-
4622	36.4003	kd	CGS001-369	ARAF	RAF family
4623	36.3745	kd	CGS001-4841	NONO	RNA binding motif (RRM) containing
4624	36.3659	kd	CGS001-9289	GPR56	Adhesion Class GPCRs
4628	36.313	kd	CGS001-117608	ZNF354B	Zinc fingers, C2H2-type
4637	36.1401	kd	CGS001-4968	OGG1	-
4640	36.0817	kd	CGS001-10084	PQBP1	-
4642	36.062	kd	CGS001-6715	SRD5A1	-
4644	36.0367	kd	CGS001-2861	GPR37	GPCR / Class A : Orphans
4652	35.9549	kd	CGS001-9943	OXSR1	FRAY subfamily
4654	35.9383	kd	CGS001-293	SLC25A6	Mitochondrial nucleotide transporter subfamily
4655	35.9262	kd	CGS001-7175	TPR	-
4657	35.8707	kd	CGS001-1326	MAP3K8	MAPKKK:STE-unique family
4658	35.8458	kd	CGS001-79921	TCEAL4	-
4659	35.8281	kd	CGS001-7477	WNT7B	Endogenous ligands
4665	35.6313	kd	CGS001-4194	MDM4	-
4667	35.5886	kd	CGS001-338	APOB	Apolipoproteins
4668	35.5706	kd	CGS001-5253	PHF2	Histone demethylases
4669	35.5577	kd	CGS001-10094	ARPC3	Actin related protein 2/3 complex subunits
4670	35.5446	kd	CGS001-7570	ZNF22	Zinc fingers, C2H2-type
4671	35.5439	kd	CGS001-435	ASL	-
4676	35.4664	kd	CGS001-3104	ZBTB48	BTB/POZ domain containing
4682	35.3157	kd	CGS001-3163	HMOX2	Haem oxygenase
4684	35.2911	kd	CGS001-9867	PJA2	RING-type (C3HC4) zinc fingers
4691	35.1958	kd	CGS001-8204	NRIP1	-
4699	35.0704	kd	CGS001-8148	TAF15	RNA binding motif (RRM) containing
4700	35.0328	kd	CGS001-6499	SKIV2L	-
4706	34.8942	kd	CGS001-7483	WNT9A	Wingless-type MMTV integration sites
4709	34.7929	kd	CGS001-64077	LHPP	-
4713	34.7544	kd	CGS001-5810	RAD1	-
4716	34.6742	kd	CGS001-1154	CISH	SH2 domain containing
4717	34.6702	kd	CGS001-79001	VKORC1	Oxidoreductases
4721	34.5943	kd	CGS001-4175	MCM6	-
4722	34.5758	kd	CGS001-10732	TCFL5	Basic helix-loop-helix proteins
4727	34.5079	kd	CGS001-678	ZFP36L2	RING-type (C3HC4) zinc fingers
4731	34.4749	kd	CGS001-3651	PDX1	Homeoboxes / ANTP class : HOXL subclass
4732	34.44	kd	CGS001-7311	UBA52	L ribosomal proteins
4736	34.4045	kd	CGS001-8792	TNFRSF11A	Tumour necrosis factor (TNF) receptor family
4740	34.3041	kd	CGS001-7108	TM7SF2	-
4742	34.2551	kd	CGS001-55765	C1ORF106	-
4746	34.2065	kd	CGS001-344	APOC2	Apolipoproteins
4748	34.1879	kd	CGS001-1615	DARS	Aminoacyl tRNA synthetases / Class II
4749	34.1764	kd	CGS001-51026	GOLT1B	-
4750	34.1674	kd	CGS001-22930	RAB3GAP1	-
4754	34.0898	kd	CGS001-56521	DNAJC12	Heat shock proteins / DNAJ (HSP40)
4768	33.8688	kd	CGS001-11143	KAT7	Histone acetyltransferases (HATs)
4772	33.8491	kd	CGS001-9531	BAG3	-
4773	33.8113	kd	CGS001-3397	ID1	Basic helix-loop-helix proteins
4785	33.5512	kd	CGS001-2274	FHL2	-
4786	33.5407	kd	CGS001-115509	ZNF689	Zinc fingers, C2H2-type
4787	33.5279	kd	CGS001-28511	NKIRAS2	-
4788	33.5123	kd	CGS001-3988	LIPA	-
4789	33.5008	kd	CGS001-10657	KHDRBS1	-
4794	33.4012	kd	CGS001-4638	MYLK	Myosin Light Chain Kinase (MLCK) family
4798	33.3642	kd	CGS001-403	ARL3	ADP-ribosylation factors
4802	33.257	kd	CGS001-79073	TMEM109	-
4804	33.2331	kd	CGS001-999	CDH1	CD molecules
4806	33.2098	kd	CGS001-84231	TRAF7	RING-type (C3HC4) zinc fingers
4808	33.1675	kd	CGS001-80854	SETD7	Histone methyltransferases (HMTs)
4814	33.0763	kd	CGS001-4173	MCM4	-
4815	33.0309	kd	CGS001-4793	NFKBIB	Ankyrin repeat domain containing
4816	33.0135	kd	CGS001-161725	OTUD7A	OTU domain containing
4820	32.8835	kd	CGS001-11215	AKAP11	A-kinase anchor proteins
4821	32.8781	kd	CGS001-7079	TIMP4	-
4822	32.8394	kd	CGS001-5737	PTGFR	GPCR / Class A : Prostanoid receptors
4823	32.8383	kd	CGS001-6584	SLC22A5	Organic zwitterions/cation transporters (OCTN)
4825	32.7795	kd	CGS001-2266	FGG	Endogenous ligands
4826	32.7377	kd	CGS001-11164	NUDT5	Nudix motif containing
4828	32.6984	kd	CGS001-1031	CDKN2C	Ankyrin repeat domain containing
4830	32.6748	kd	CGS001-51444	RNF138	RING-type (C3HC4) zinc fingers
4832	32.6585	kd	CGS001-8609	KLF7	Kruppel-like transcription factors
4840	32.5419	kd	CGS001-54850	FBXL12	F-boxes / Leucine-rich repeats
4841	32.5409	kd	CGS001-8895	CPNE3	-
4842	32.534	kd	CGS001-9322	TRIP10	-
4846	32.4159	kd	CGS001-56731	SLC2A4RG	-
4848	32.3692	kd	CGS001-5550	PREP	Prolyl oligopeptidase
4853	32.2793	kd	CGS001-5599	MAPK8	MAPK:JNK subfamily
4854	32.2576	kd	CGS001-64175	LEPRE1	-
4858	32.1779	kd	CGS001-79071	ELOVL6	-
4860	32.1432	kd	CGS001-994	CDC25B	Protein tyrosine phosphatases / Class III Cys-based PTPs
4861	32.1429	kd	CGS001-51750	RTEL1	-
4862	32.1204	kd	CGS001-204	AK2	Adenylate kinases
4863	32.1198	kd	CGS001-51311	TLR8	Toll-like receptor family
4867	31.9912	kd	CGS001-121549	ASCL4	Basic helix-loop-helix proteins
4869	31.9718	kd	CGS001-27347	STK39	FRAY subfamily
4872	31.8934	kd	CGS001-9601	PDIA4	Protein disulfide isomerases
4873	31.8863	kd	CGS001-6793	STK10	SLK subfamily
4874	31.8671	kd	CGS001-84619	ZGPAT	G patch domain containing
4875	31.8623	kd	CGS001-51441	YTHDF2	-
4878	31.822	kd	CGS001-2264	FGFR4	Type V RTKs: FGF (fibroblast growth factor) receptor family
4880	31.7555	kd	CGS001-7249	TSC2	-
4881	31.728	kd	CGS001-2729	GCLC	-
4882	31.7261	kd	CGS001-59352	LGR6	GPCR / Class A : Orphans
4884	31.7036	kd	CGS001-1026	CDKN1A	-
4885	31.7003	kd	CGS001-1508	CTSB	Cathepsins
4887	31.6957	kd	CGS001-5336	PLCG2	Phosphoinositide-specific phospholipase C
4888	31.6932	kd	CGS001-23647	ARFIP2	-
4889	31.6585	kd	CGS001-134860	TAAR9	GPCR / Class A : Trace amine associated receptors
4890	31.6286	kd	CGS001-3964	LGALS8	Lectins, galactoside-binding
4892	31.5567	kd	CGS001-8751	ADAM15	ADAM metallopeptidase domain containing
4894	31.5291	kd	CGS001-10285	SMNDC1	Tudor domain containing
4896	31.5237	kd	CGS001-26994	RNF11	RING-type (C3HC4) zinc fingers
4897	31.5171	kd	CGS001-6611	SMS	-
4901	31.415	kd	CGS001-11136	SLC7A9	SLC7 family
4902	31.4105	kd	CGS001-5688	PSMA7	Proteasome subunits
4905	31.3757	kd	CGS001-1024	CDK8	Cyclin-dependent kinases, CDK8 subfamily
4906	31.3592	kd	CGS001-6794	STK11	LKB subfamily
4907	31.3278	kd	CGS001-9063	PIAS2	Zinc fingers, MIZ-type
4908	31.3011	kd	CGS001-54438	GFOD1	-
4910	31.2838	kd	CGS001-54583	EGLN1	2-oxoglutarate oxygenases
4912	31.2431	kd	CGS001-984	CDK11B	Cyclin-dependent kinases, PITSLRE subfamily
4913	31.2265	kd	CGS001-4191	MDH2	-
4914	31.2203	kd	CGS001-23510	KCTD2	-
4917	31.1584	kd	CGS001-776	CACNA1D	Calcium channel subunits
4918	31.1576	kd	CGS001-27430	MAT2B	Short chain dehydrogenase/reductase superfamily / Extended SDR fold
4923	31.0808	kd	CGS001-64343	AZI2	-
4926	30.9893	kd	CGS001-222611	GPR111	Adhesion Class GPCRs
4933	30.8767	kd	CGS001-5287	PIK3C2B	Phosphatidylinositol-4-phosphate 3-kinase family
4934	30.818	kd	CGS001-118442	GPR62	GPCR / Class A : Orphans
4939	30.7579	kd	CGS001-27076	LYPD3	-
4940	30.6911	kd	CGS001-7917	BAG6	-
4943	30.6654	kd	CGS001-3654	IRAK1	Interleukin-1 receptor-associated kinase (IRAK) family
4946	30.6495	kd	CGS001-6926	TBX3	T-boxes
4947	30.6191	kd	CGS001-84617	TUBB6	Tubulins
4949	30.6078	kd	CGS001-54106	TLR9	Toll-like receptor family
4952	30.5853	kd	CGS001-5868	RAB5A	RAB, member RAS oncogene
4954	30.5751	kd	CGS001-81550	TDRD3	Tudor domain containing
4961	30.4554	kd	CGS001-5236	PGM1	-
4962	30.4262	kd	CGS001-3046	HBE1	-
4963	30.4247	kd	CGS001-81579	PLA2G12A	Phospholipase A2
4970	30.343	kd	CGS001-23411	SIRT1	Histone deacetylases
4973	30.3124	kd	CGS001-147807	ZNF524	Zinc fingers, C2H2-type
4977	30.2458	kd	CGS001-10953	TOMM34	Tetratricopeptide (TTC) repeat domain containing
4981	30.183	kd	CGS001-224	ALDH3A2	Aldehyde dehydrogenases
4983	30.1326	kd	CGS001-4087	SMAD2	SMADs
4986	30.0995	kd	CGS001-3428	IFI16	-
4988	30.0671	kd	CGS001-64094	SMOC2	EF-hand domain containing
4989	30.0553	kd	CGS001-6775	STAT4	SH2 domain containing
4991	30.0187	kd	CGS001-3628	INPP1	Inositol polyphosphate phosphatases
4993	30.0058	kd	CGS001-64219	PJA1	RING-type (C3HC4) zinc fingers
5001	29.8811	kd	CGS001-5716	PSMD10	Ankyrin repeat domain containing
5002	29.8607	kd	CGS001-10383	TUBB2C	Tubulins
5006	29.8029	kd	CGS001-5693	PSMB5	Proteasome subunits
5009	29.7563	kd	CGS001-22877	MLXIP	Basic helix-loop-helix proteins
5011	29.7399	kd	CGS001-146050	ZSCAN29	Zinc fingers, C2H2-type
5014	29.7135	kd	CGS001-10138	YAF2	-
5015	29.692	kd	CGS001-10681	GNB5	WD repeat domain containing
5017	29.6239	kd	CGS001-26149	ZNF658	Zinc fingers, C2H2-type
5028	29.4371	kd	CGS001-7247	TSN	-
5030	29.3996	kd	CGS001-4976	OPA1	-
5031	29.3944	kd	CGS001-3978	LIG1	-
5032	29.372	kd	CGS001-23012	STK38L	NDR family
5037	29.2802	kd	CGS001-9031	BAZ1B	Zinc fingers, PHD-type
5041	29.2345	kd	CGS001-356	FASLG	Tumour necrosis factor (TNF) receptor family
5043	29.2064	kd	CGS001-283455	KSR2	RAF family
5046	29.153	kd	CGS001-103	ADAR	-
5048	29.1338	kd	CGS001-3094	HINT1	-
5049	29.1328	kd	CGS001-6193	RPS5	S ribosomal proteins
5051	29.1177	kd	CGS001-4552	MTRR	-
5052	29.1107	kd	CGS001-2877	GPX2	-
5054	29.0986	kd	CGS001-64429	ZDHHC6	Zinc fingers, DHHC-type
5057	29.0161	kd	CGS001-613	BCR	Rho guanine nucleotide exchange factors
5059	29.0104	kd	CGS001-1457	CSNK2A1	Casein kinase 2 (CK2) family
5063	28.9687	kd	CGS001-10987	COPS5	-
5064	28.9575	kd	CGS001-5291	PIK3CB	Phosphatidylinositol kinases
5066	28.8887	kd	CGS001-1515	CTSL2	-
5069	28.8732	kd	CGS001-1465	CSRP1	-
5070	28.8626	kd	CGS001-57804	POLD4	DNA polymerases
5072	28.8343	kd	CGS001-2021	ENDOG	-
5074	28.796	kd	CGS001-10628	TXNIP	-
5078	28.7356	kd	CGS001-81533	ITFG1	-
5080	28.7317	kd	CGS001-3717	JAK2	Janus kinase (JakA) family
5083	28.7018	kd	CGS001-4860	PNP	-
5085	28.6599	kd	CGS001-8784	TNFRSF18	Tumour necrosis factor (TNF) receptor family
5086	28.6174	kd	CGS001-80306	MED28	-
5088	28.5804	kd	CGS001-5793	PTPRG	Receptor tyrosine phosphatases (RTP)
5089	28.492	kd	CGS001-10868	USP20	Ubiquitin-specific peptidases
5093	28.443	kd	CGS001-11182	SLC2A6	Solute carriers
5094	28.4146	kd	CGS001-5033	P4HA1	-
5095	28.4122	kd	CGS001-708	C1QBP	-
5096	28.3944	kd	CGS001-5087	PBX1	Homeoboxes / TALE class
5097	28.3686	kd	CGS001-23365	ARHGEF12	Rho guanine nucleotide exchange factors
5100	28.2629	kd	CGS001-56005	C19ORF10	-
5103	28.1967	kd	CGS001-9700	ESPL1	-
5106	28.144	kd	CGS001-9112	MTA1	GATA zinc finger domain containing
5111	28.0457	kd	CGS001-8635	RNASET2	-
5112	28.0365	kd	CGS001-4086	SMAD1	SMADs
5113	27.9553	kd	CGS001-10397	NDRG1	-
5118	27.9289	kd	CGS001-79600	TCTN1	Tectonic proteins
5121	27.892	kd	CGS001-9929	JOSD1	-
5123	27.8329	kd	CGS001-400	ARL1	ADP-ribosylation factors
5124	27.8308	kd	CGS001-7357	UGCG	Glycosyltransferase family 2 domain containing
5127	27.8076	kd	CGS001-170591	S100Z	EF-hand domain containing
5132	27.7013	kd	CGS001-3269	HRH1	Histamine receptors
5138	27.6386	kd	CGS001-7466	WFS1	-
[truncated: 1,649 more rows]
