# Supplementary material for: Hypoxia and aspirin additively increase intracellular glutamine accumulation in PIK3CA-mutated colorectal cancer cells
Source: Sci Rep. 2026 Mar 24;16:9202. doi: 10.1038/s41598-026-42753-z (PMC13013922; doi:10.1038/s41598-026-42753-z)
Supplement: Supplementary file 9 — Supplementary Material 9 [file 41598_2026_42753_MOESM9_ESM.xlsx]

## Sheet: S3A
Table S3A Detailed results of enrichment analysis in HT-29
_MEMBER_MyList	_LogP_MyList	GO	_PATTERN_	_RANK_	GiniIndex	Category	CategoryID	Description	PARENT_GO	LogP	Enrichment	Z-score	#TotalGeneInLibrary	#GeneInGO	#GeneInHitList	#GeneInGOAndHitList	%InGO	STDV %InGO	GeneID	Hits	Log(q-value)	EvidenceCutoff	GROUP_ID	FirstInGroupByEnrichment	FirstInGroupByLogP	BestLogPInGroup	BestEnrichmentInGroup	URL
1	-10.0477	GO:0006468	M1	1	0	GO Biological Processes	19	protein phosphorylation	19_GO:0008152 metabolic process	-10.0477	4.85236	8.88036	30198	704	221	25	11.3122	2.13064	1198|1326|1455|1456|2321|3364|3480|4217|4485|5058|5293|6788|7301|8491|8780|9344|9448|9641|9833|9958|10000|25989|51231|112858|415116	CLK3|MAP3K8|CSNK1G2|CSNK1G3|FLT1|HUS1|IGF1R|MAP3K5|MST1|PAK1|PIK3CD|STK3|TYRO3|MAP4K3|RIOK3|TAOK2|MAP4K4|IKBKE|MELK|USP15|AKT3|ULK3|VRK3|TP53RK|PIM3	-5.75903	0	1	1	1	-10.0477	12.422
1	-9.80607	GO:0080135	M1	1	0	GO Biological Processes	19	regulation of cellular response to stress	19_GO:0050896 response to stimulus	-9.80607	4.72485	8.70431	30198	723	221	25	11.3122	2.13064	259|2023|2150|2861|3146|3476|3480|4189|4217|4487|5034|5345|6188|6591|6599|6788|7913|7919|8313|9097|9344|9448|10771|80237|114609	AMBP|ENO1|F2RL1|GPR37|HMGB1|IGBP1|IGF1R|DNAJB9|MAP3K5|MSX1|P4HB|SERPINF2|RPS3|SNAI2|SMARCC1|STK3|DEK|DDX39B|AXIN2|USP14|TAOK2|MAP4K4|ZMYND11|ELL3|TIRAP	-5.75903	0	2	1	1	-9.80607	22.7738
1	-8.77288	GO:0043408	M1	1	0	GO Biological Processes	19	regulation of MAPK cascade	19_GO:0023052 signaling	-8.77288	4.56799	8.12863	30198	688	221	23	10.4072	2.05404	259|348|2150|2321|2861|3146|3476|3479|3480|4217|5058|5245|5320|5345|6188|6657|6788|9344|9448|10771|27020|51231|114609	AMBP|APOE|F2RL1|FLT1|GPR37|HMGB1|IGBP1|IGF1|IGF1R|MAP3K5|PAK1|PHB1|PLA2G2A|SERPINF2|RPS3|SOX2|STK3|TAOK2|MAP4K4|ZMYND11|NPTN|VRK3|TIRAP	-4.90193	0	2	0	0	-9.80607	22.7738
1	-8.06257	GO:0046328	M1	1	0	GO Biological Processes	19	regulation of JNK cascade	19_GO:0023052 signaling	-8.06257	10.585	9.83001	30198	142	221	11	4.97738	1.46291	259|2150|3146|3480|4217|5345|6788|9344|9448|10771|114609	AMBP|F2RL1|HMGB1|IGF1R|MAP3K5|SERPINF2|STK3|TAOK2|MAP4K4|ZMYND11|TIRAP	-4.31656	0	2	0	0	-9.80607	22.7738
1	-7.82664	GO:0001775	M1	1	0	GO Biological Processes	19	cell activation	19_GO:0009987 cellular process	-7.82664	4.43507	7.58379	30198	647	221	21	9.50226	1.97259	678|2150|3146|3476|3479|3593|3615|4189|5245|5293|5813|6194|6929|6932|7301|8227|9156|10202|10398|25989|117194	ZFP36L2|F2RL1|HMGB1|IGBP1|IGF1|IL12B|IMPDH2|DNAJB9|PHB1|PIK3CD|PURA|RPS6|TCF3|TCF7|TYRO3|AKAP17A|EXO1|DHRS2|MYL9|ULK3|MRGPRX2	-4.22033	0	3	1	1	-7.82664	9.99823
1	-7.70348	R-HSA-71291	M1	1	0	Reactome Gene Sets	6	Metabolism of amino acids and derivatives		-7.70348	5.84567	8.09638	30198	374	221	16	7.23982	1.74321	223|2593|3242|4143|6188|6194|6203|6207|6208|6303|9491|11112|26227|51268|65263|84890	ALDH9A1|GAMT|HPD|MAT1A|RPS3|RPS6|RPS9|RPS13|RPS14|SAT1|PSMF1|HIBADH|PHGDH|PIPOX|PYCR3|ADO	-4.22033	0	4	1	1	-7.70348	22.0391
1	-7.68428	GO:0034654	M1	1	0	GO Biological Processes	19	nucleobase-containing compound biosynthetic process	19_GO:0008152 metabolic process	-7.68428	3.99337	7.30594	30198	787	221	23	10.4072	2.05404	283|863|2353|2966|3615|4351|4696|4708|4710|4793|5245|5422|5423|5538|6663|6827|6886|7913|10923|11083|51586|80237|80347	ANG|CBFA2T3|FOS|GTF2H2|IMPDH2|MPI|NDUFA3|NDUFB2|NDUFB4|NFKBIB|PHB1|POLA1|POLB|PPT1|SOX10|SUPT4H1|TAL1|DEK|SUB1|DIDO1|MED15|ELL3|COASY	-4.22033	0	5	1	1	-7.68428	11.7122
1	-7.66531	hsa04932	M1	1	0	KEGG Pathway	24	Non-alcoholic fatty liver disease		-7.66531	9.69721	9.32091	30198	155	221	11	4.97738	1.46291	1327|2353|4217|4696|4708|4710|5293|5465|7384|10000|10975	COX4I1|FOS|MAP3K5|NDUFA3|NDUFB2|NDUFB4|PIK3CD|PPARA|UQCRC1|AKT3|UQCR11	-4.22033	0	6	1	1	-7.66531	9.69721
1	-7.55452	GO:0043410	M1	1	0	GO Biological Processes	19	positive regulation of MAPK cascade	19_GO:0023052 signaling	-7.55452	4.99912	7.67907	30198	492	221	18	8.1448	1.83991	348|2150|2321|2861|3146|3479|3480|4217|5058|5245|5320|5345|6188|6657|6788|9344|27020|114609	APOE|F2RL1|FLT1|GPR37|HMGB1|IGF1|IGF1R|MAP3K5|PAK1|PHB1|PLA2G2A|SERPINF2|RPS3|SOX2|STK3|TAOK2|NPTN|TIRAP	-4.19548	0	2	0	0	-9.80607	22.7738
1	-7.54355	GO:0032872	M1	1	0	GO Biological Processes	19	regulation of stress-activated MAPK cascade	19_GO:0023052 signaling	-7.54355	8.28137	8.8261	30198	198	221	12	5.42986	1.52432	259|2150|3146|3476|3480|4217|5345|6788|9344|9448|10771|114609	AMBP|F2RL1|HMGB1|IGBP1|IGF1R|MAP3K5|SERPINF2|STK3|TAOK2|MAP4K4|ZMYND11|TIRAP	-4.19548	0	2	0	0	-9.80607	22.7738
1	-7.47127	GO:0070302	M1	1	0	GO Biological Processes	19	regulation of stress-activated protein kinase signaling cascade	19_GO:0023052 signaling	-7.47127	8.15776	8.74219	30198	201	221	12	5.42986	1.52432	259|2150|3146|3476|3480|4217|5345|6788|9344|9448|10771|114609	AMBP|F2RL1|HMGB1|IGBP1|IGF1R|MAP3K5|SERPINF2|STK3|TAOK2|MAP4K4|ZMYND11|TIRAP	-4.16459	0	2	0	0	-9.80607	22.7738
1	-7.25569	GO:0002520	M1	1	0	GO Biological Processes	19	immune system development	19_GO:0002376 immune system process	-7.25569	4.10514	7.13182	30198	699	221	21	9.50226	1.97259	678|863|2150|2321|3146|3593|3726|4189|5293|5423|6194|6208|6788|6886|6929|6932|7301|9156|9833|10202|114609	ZFP36L2|CBFA2T3|F2RL1|FLT1|HMGB1|IL12B|JUNB|DNAJB9|PIK3CD|POLB|RPS6|RPS14|STK3|TAL1|TCF3|TCF7|TYRO3|EXO1|MELK|DHRS2|TIRAP	-3.9868	0	3	0	0	-7.82664	9.99823
1	-7.11809	GO:0045321	M1	1	0	GO Biological Processes	19	leukocyte activation	19_GO:0002376 immune system process	-7.11809	4.67598	7.30258	30198	526	221	18	8.1448	1.83991	678|2150|3146|3476|3593|3615|4189|5245|5293|5813|6194|6929|6932|7301|8227|9156|10202|117194	ZFP36L2|F2RL1|HMGB1|IGBP1|IL12B|IMPDH2|DNAJB9|PHB1|PIK3CD|PURA|RPS6|TCF3|TCF7|TYRO3|AKAP17A|EXO1|DHRS2|MRGPRX2	-3.88396	0	3	0	0	-7.82664	9.99823
1	-7.0525	GO:0046649	M1	1	0	GO Biological Processes	19	lymphocyte activation	19_GO:0002376 immune system process	-7.0525	5.24288	7.49106	30198	417	221	16	7.23982	1.74321	678|2150|3146|3476|3593|3615|4189|5245|5293|5813|6194|6929|6932|7301|8227|9156	ZFP36L2|F2RL1|HMGB1|IGBP1|IL12B|IMPDH2|DNAJB9|PHB1|PIK3CD|PURA|RPS6|TCF3|TCF7|TYRO3|AKAP17A|EXO1	-3.87373	0	3	0	0	-7.82664	9.99823
1	-7.04571	GO:0048534	M1	1	0	GO Biological Processes	19	hematopoietic or lymphoid organ development	19_GO:0002376 immune system process	-7.04571	4.17229	7.04775	30198	655	221	20	9.04977	1.92985	678|863|2150|2321|3146|3593|3726|4189|5293|5423|6194|6208|6788|6886|6929|6932|7301|9833|10202|114609	ZFP36L2|CBFA2T3|F2RL1|FLT1|HMGB1|IL12B|JUNB|DNAJB9|PIK3CD|POLB|RPS6|RPS14|STK3|TAL1|TCF3|TCF7|TYRO3|MELK|DHRS2|TIRAP	-3.87373	0	3	0	0	-7.82664	9.99823
1	-6.93652	hsa04066	M1	1	0	KEGG Pathway	24	HIF-1 signaling pathway		-6.93652	11.2824	9.23397	30198	109	221	9	4.0724	1.32954	2023|2321|3479|3480|5211|5230|5293|6194|10000	ENO1|FLT1|IGF1|IGF1R|PFKL|PGK1|PIK3CD|RPS6|AKT3	-3.80119	0	7	1	1	-6.93652	15.5276
1	-6.89399	GO:0030097	M1	1	0	GO Biological Processes	19	hemopoiesis	19_GO:0002376 immune system process	-6.89399	4.28417	7.01228	30198	606	221	19	8.59729	1.88566	678|863|2150|2321|3146|3593|3726|4189|5293|6194|6208|6788|6886|6929|6932|7301|9833|10202|114609	ZFP36L2|CBFA2T3|F2RL1|FLT1|HMGB1|IL12B|JUNB|DNAJB9|PIK3CD|RPS6|RPS14|STK3|TAL1|TCF3|TCF7|TYRO3|MELK|DHRS2|TIRAP	-3.80119	0	3	0	0	-7.82664	9.99823
1	-6.89399	GO:0007167	M1	1	0	GO Biological Processes	19	enzyme-linked receptor protein signaling pathway	19_GO:0023052 signaling	-6.89399	4.28417	7.01228	30198	606	221	19	8.59729	1.88566	2321|2353|3248|3479|3480|4487|4488|5058|5293|6272|6599|6886|6909|7301|8874|9404|9958|10923|64750	FLT1|FOS|HPGD|IGF1|IGF1R|MSX1|MSX2|PAK1|PIK3CD|SORT1|SMARCC1|TAL1|TBX2|TYRO3|ARHGEF7|LPXN|USP15|SUB1|SMURF2	-3.80119	0	8	1	1	-6.89399	4.58532
1	-6.57896	R-HSA-168898	M1	1	0	Reactome Gene Sets	6	Toll-like Receptor Cascades		-6.57896	8.70335	8.30914	30198	157	221	10	4.52489	1.39815	330|338|1326|2353|3146|4793|7316|9641|51231|114609	BIRC3|APOB|MAP3K8|FOS|HMGB1|NFKBIB|UBC|IKBKE|VRK3|TIRAP	-3.50964	0	9	1	1	-6.57896	24.1134
1	-6.54757	GO:0051347	M1	1	0	GO Biological Processes	19	positive regulation of transferase activity	19_GO:0065007 biological regulation	-6.54757	4.27751	6.81313	30198	575	221	18	8.1448	1.83991	283|991|2321|3479|3480|3593|4217|4931|5058|5073|5245|6188|6788|6886|7301|8313|9344|114609	ANG|CDC20|FLT1|IGF1|IGF1R|IL12B|MAP3K5|NVL|PAK1|PARN|PHB1|RPS3|STK3|TAL1|TYRO3|AXIN2|TAOK2|TIRAP	-3.50053	0	10	1	1	-6.54757	6.02835
1	-6.50259	WP4396	M1	1	0	WikiPathways	27	Nonalcoholic fatty liver disease		-6.50259	8.54016	8.21086	30198	160	221	10	4.52489	1.39815	1327|4217|4696|4708|4710|5293|5465|7384|10000|10975	COX4I1|MAP3K5|NDUFA3|NDUFB2|NDUFB4|PIK3CD|PPARA|UQCRC1|AKT3|UQCR11	-3.47674	0	6	0	0	-7.66531	9.69721
1	-6.4715	hsa05415	M1	1	0	KEGG Pathway	24	Diabetic cardiomyopathy		-6.4715	7.40428	7.861	30198	203	221	11	4.97738	1.46291	1327|1376|4696|4708|4710|5293|5465|5524|7384|10000|10975	COX4I1|CPT2|NDUFA3|NDUFB2|NDUFB4|PIK3CD|PPARA|PTPA|UQCRC1|AKT3|UQCR11	-3.46585	0	6	0	0	-7.66531	9.69721
1	-6.33655	GO:0002521	M1	1	0	GO Biological Processes	19	leukocyte differentiation	19_GO:0002376 immune system process	-6.33655	5.34356	7.09859	30198	358	221	14	6.33484	1.63855	678|863|2150|3146|3593|3726|4189|5293|6194|6886|6929|6932|7301|10202	ZFP36L2|CBFA2T3|F2RL1|HMGB1|IL12B|JUNB|DNAJB9|PIK3CD|RPS6|TAL1|TCF3|TCF7|TYRO3|DHRS2	-3.35998	0	3	0	0	-7.82664	9.99823
1	-6.32784	R-HSA-168164	M1	1	0	Reactome Gene Sets	6	Toll Like Receptor 3 (TLR3) Cascade		-6.32784	11.6292	8.86205	30198	94	221	8	3.61991	1.25645	330|1326|2353|3146|4793|7316|9641|51231	BIRC3|MAP3K8|FOS|HMGB1|NFKBIB|UBC|IKBKE|VRK3	-3.35998	0	9	0	0	-6.57896	24.1134
1	-6.30053	GO:0035239	M1	1	0	GO Biological Processes	19	tube morphogenesis	19_GO:0032502 developmental process	-6.30053	3.91585	6.51834	30198	663	221	19	8.59729	1.88566	283|290|338|348|2321|2348|2735|3248|3726|4488|5058|5345|6303|6663|6788|6886|6909|10352|130497	ANG|ANPEP|APOB|APOE|FLT1|FOLR1|GLI1|HPGD|JUNB|MSX2|PAK1|SERPINF2|SAT1|SOX10|STK3|TAL1|TBX2|WARS2|OSR1	-3.3504	0	11	1	1	-6.30053	9.90163
1	-6.24691	R-HSA-8963888	M1	1	0	Reactome Gene Sets	6	Chylomicron assembly		-6.24691	54.657	14.5711	30198	10	221	4	1.80995	0.89675	338|345|348|5034	APOB|APOC3|APOE|P4HB	-3.32699	0	12	1	1	-6.24691	54.657
1	-6.23598	GO:0048660	M1	1	0	GO Biological Processes	19	regulation of smooth muscle cell proliferation	19_GO:0050789 regulation of biological process	-6.23598	7.99079	7.87141	30198	171	221	10	4.52489	1.39815	283|348|3248|3479|3480|3593|4217|5245|5345|7702	ANG|APOE|HPGD|IGF1|IGF1R|IL12B|MAP3K5|PHB1|SERPINF2|ZNF143	-3.32699	0	13	1	1	-6.23598	10.7171
1	-6.2279	GO:0010942	M1	1	0	GO Biological Processes	19	positive regulation of cell death	19_GO:0048518 positive regulation of biological process	-6.2279	4.0654	6.53964	30198	605	221	18	8.1448	1.83991	2353|3146|3248|3399|3593|4217|4487|4488|4605|5245|5293|5524|6188|6194|6788|8313|8874|9833	FOS|HMGB1|HPGD|ID3|IL12B|MAP3K5|MSX1|MSX2|MYBL2|PHB1|PIK3CD|PTPA|RPS3|RPS6|STK3|AXIN2|ARHGEF7|MELK	-3.32699	0	14	1	1	-6.2279	4.0654
1	-6.18099	R-HSA-556833	M1	1	0	Reactome Gene Sets	6	Metabolism of lipids		-6.18099	3.67813	6.34644	30198	743	221	20	9.04977	1.92985	1376|1455|1962|2171|2678|3033|3248|5293|5320|5338|5465|5538|6721|8396|9517|9915|10558|10682|23761|51586	CPT2|CSNK1G2|EHHADH|FABP5|GGT1|HADH|HPGD|PIK3CD|PLA2G2A|PLD2|PPARA|PPT1|SREBF2|PIP4K2B|SPTLC2|ARNT2|SPTLC1|EBP|PISD|MED15	-3.29972	0	15	1	1	-6.18099	5.63474
1	-6.15448	R-HSA-166166	M1	1	0	Reactome Gene Sets	6	MyD88-independent TLR4 cascade		-6.15448	11.0418	8.59286	30198	99	221	8	3.61991	1.25645	330|1326|2353|3146|4793|7316|9641|51231	BIRC3|MAP3K8|FOS|HMGB1|NFKBIB|UBC|IKBKE|VRK3	-3.29972	0	9	0	0	-6.57896	24.1134
1	-6.15448	R-HSA-937061	M1	1	0	Reactome Gene Sets	6	TRIF(TICAM1)-mediated TLR4 signaling		-6.15448	11.0418	8.59286	30198	99	221	8	3.61991	1.25645	330|1326|2353|3146|4793|7316|9641|51231	BIRC3|MAP3K8|FOS|HMGB1|NFKBIB|UBC|IKBKE|VRK3	-3.29972	0	9	0	0	-6.57896	24.1134
1	-6.14264	R-HSA-166016	M1	1	0	Reactome Gene Sets	6	Toll Like Receptor 4 (TLR4) Cascade		-6.14264	9.1095	8.10828	30198	135	221	9	4.0724	1.32954	330|1326|2353|3146|4793|7316|9641|51231|114609	BIRC3|MAP3K8|FOS|HMGB1|NFKBIB|UBC|IKBKE|VRK3|TIRAP	-3.29972	0	9	0	0	-6.57896	24.1134
1	-6.06704	hsa05208	M1	1	0	KEGG Pathway	24	Chemical carcinogenesis - reactive oxygen species		-6.06704	6.74021	7.38729	30198	223	221	11	4.97738	1.46291	1327|2353|4217|4696|4708|4710|5293|5338|7384|10000|10975	COX4I1|FOS|MAP3K5|NDUFA3|NDUFB2|NDUFB4|PIK3CD|PLD2|UQCRC1|AKT3|UQCR11	-3.23748	0	6	0	0	-7.66531	9.69721
1	-6.00312	GO:0006259	M1	1	0	GO Biological Processes	19	DNA metabolic process	19_GO:0008152 metabolic process	-6.00312	3.58172	6.20187	30198	763	221	20	9.04977	1.92985	2353|2966|3146|3364|3669|5245|5422|5423|5813|6188|6418|6929|6932|8313|9156|11044|54512|55120|64710|84515	FOS|GTF2H2|HMGB1|HUS1|ISG20|PHB1|POLA1|POLB|PURA|RPS3|SET|TCF3|TCF7|AXIN2|EXO1|TENT4A|EXOSC4|FANCL|NUCKS1|MCM8	-3.19594	0	16	1	1	-6.00312	9.99823
1	-5.99068	WP75	M1	1	0	WikiPathways	27	Toll-like receptor signaling pathway		-5.99068	10.511	8.34229	30198	104	221	8	3.61991	1.25645	1326|2353|3593|4793|5293|9641|10000|114609	MAP3K8|FOS|IL12B|NFKBIB|PIK3CD|IKBKE|AKT3|TIRAP	-3.19594	0	7	0	0	-6.93652	15.5276
1	-5.98771	GO:0009895	M1	1	0	GO Biological Processes	19	negative regulation of catabolic process	19_GO:0048519 negative regulation of biological process	-5.98771	5.41571	6.90405	30198	328	221	13	5.88235	1.58276	345|863|5073|5245|5465|6599|8313|8667|9097|9491|9641|11044|114609	APOC3|CBFA2T3|PARN|PHB1|PPARA|SMARCC1|AXIN2|EIF3H|USP14|PSMF1|IKBKE|TENT4A|TIRAP	-3.19594	0	17	1	1	-5.98771	10.7876
1	-5.93278	hsa04550	M1	1	0	KEGG Pathway	24	Signaling pathways regulating pluripotency of stem cells		-5.93278	8.59988	7.82169	30198	143	221	9	4.0724	1.32954	3399|3479|3480|5293|6657|6929|6932|8313|10000	ID3|IGF1|IGF1R|PIK3CD|SOX2|TCF3|TCF7|AXIN2|AKT3	-3.15291	0	7	0	0	-6.93652	15.5276
1	-5.91334	WP5087	M1	1	0	WikiPathways	27	Malignant pleural mesothelioma		-5.91334	4.58532	6.55715	30198	447	221	15	6.78733	1.69196	1488|2321|3146|3479|3480|4217|4485|5058|5293|6194|6788|6932|8491|9448|10000	CTBP2|FLT1|HMGB1|IGF1|IGF1R|MAP3K5|MST1|PAK1|PIK3CD|RPS6|STK3|TCF7|MAP4K3|MAP4K4|AKT3	-3.14505	0	8	0	0	-6.89399	4.58532
1	-5.89864	hsa05171	M1	1	0	KEGG Pathway	24	Coronavirus disease - COVID-19		-5.89864	6.47874	7.19274	30198	232	221	11	4.97738	1.46291	1675|2353|3593|4793|5293|6188|6194|6203|6207|6208|9641	CFD|FOS|IL12B|NFKBIB|PIK3CD|RPS3|RPS6|RPS9|RPS13|RPS14|IKBKE	-3.14163	0	4	0	0	-7.70348	22.0391
1	-5.82295	R-HSA-2262752	M1	1	0	Reactome Gene Sets	6	Cellular responses to stress		-5.82295	3.48578	6.05519	30198	784	221	20	9.04977	1.92985	338|1327|2353|4189|4217|5034|5073|5465|6188|6194|6203|6207|6208|7316|9448|9491|10000|22809|25824|54512	APOB|COX4I1|FOS|DNAJB9|MAP3K5|P4HB|PARN|PPARA|RPS3|RPS6|RPS9|RPS13|RPS14|UBC|MAP4K4|PSMF1|AKT3|ATF5|PRDX5|EXOSC4	-3.07694	0	18	1	1	-5.82295	7.76378
1	-5.70691	R-HSA-72695	M1	1	0	Reactome Gene Sets	6	Formation of the ternary complex, and subsequently, the 43S complex		-5.70691	16.0756	9.2517	30198	51	221	6	2.71493	1.09322	6188|6194|6203|6207|6208|8667	RPS3|RPS6|RPS9|RPS13|RPS14|EIF3H	-2.98646	0	4	0	0	-7.70348	22.0391
1	-5.70642	R-HSA-8953897	M1	1	0	Reactome Gene Sets	6	Cellular responses to stimuli		-5.70642	3.42462	5.96014	30198	798	221	20	9.04977	1.92985	338|1327|2353|4189|4217|5034|5073|5465|6188|6194|6203|6207|6208|7316|9448|9491|10000|22809|25824|54512	APOB|COX4I1|FOS|DNAJB9|MAP3K5|P4HB|PARN|PPARA|RPS3|RPS6|RPS9|RPS13|RPS14|UBC|MAP4K4|PSMF1|AKT3|ATF5|PRDX5|EXOSC4	-2.98646	0	18	0	0	-5.82295	7.76378
1	-5.70107	hsa04010	M1	1	0	KEGG Pathway	24	MAPK signaling pathway		-5.70107	5.57725	6.77169	30198	294	221	12	5.42986	1.52432	1326|2321|2353|3479|3480|4217|5058|6788|8491|9344|9448|10000	MAP3K8|FLT1|FOS|IGF1|IGF1R|MAP3K5|PAK1|STK3|MAP4K3|TAOK2|MAP4K4|AKT3	-2.98646	0	19	1	1	-5.70107	11.882
1	-5.58151	GO:0032774	M1	1	0	GO Biological Processes	19	RNA biosynthetic process	19_GO:0008152 metabolic process	-5.58151	4.60963	6.3575	30198	415	221	14	6.33484	1.63855	283|863|2353|2966|4793|5422|6663|6827|6886|7913|10923|11083|51586|80237	ANG|CBFA2T3|FOS|GTF2H2|NFKBIB|POLA1|SOX10|SUPT4H1|TAL1|DEK|SUB1|DIDO1|MED15|ELL3	-2.87689	0	5	0	0	-7.68428	11.7122
1	-5.53475	CORUM:338	M1	1	0	CORUM	33	40S ribosomal subunit, cytoplasmic		-5.53475	22.0391	10.063	30198	31	221	5	2.26244	1.00028	6188|6194|6203|6207|6208	RPS3|RPS6|RPS9|RPS13|RPS14	-2.83989	0	4	0	0	-7.70348	22.0391
1	-5.4365	GO:0033674	M1	1	0	GO Biological Processes	19	positive regulation of kinase activity	19_GO:0048518 positive regulation of biological process	-5.4365	4.19149	6.10925	30198	489	221	15	6.78733	1.69196	283|2321|3479|3480|3593|4217|5058|5245|6188|6788|6886|7301|8313|9344|114609	ANG|FLT1|IGF1|IGF1R|IL12B|MAP3K5|PAK1|PHB1|RPS3|STK3|TAL1|TYRO3|AXIN2|TAOK2|TIRAP	-2.75118	0	10	0	0	-6.54757	6.02835
1	-5.40444	GO:0008283	M1	1	0	GO Biological Processes	19	cell population proliferation	19_GO:0009987 cellular process	-5.40444	4.16593	6.07919	30198	492	221	15	6.78733	1.69196	2150|2782|3479|3593|3615|3726|4487|5813|6194|6909|8313|9833|10460|22809|130497	F2RL1|GNB1|IGF1|IL12B|IMPDH2|JUNB|MSX1|PURA|RPS6|TBX2|AXIN2|MELK|TACC3|ATF5|OSR1	-2.74108	0	20	1	1	-5.40444	5.63474
1	-5.40438	GO:0060828	M1	1	0	GO Biological Processes	19	regulation of canonical Wnt signaling pathway	19_GO:0023052 signaling	-5.40438	5.75888	6.62987	30198	261	221	11	4.97738	1.46291	348|1455|1456|2348|2735|6591|6657|6663|6788|8313|64750	APOE|CSNK1G2|CSNK1G3|FOLR1|GLI1|SNAI2|SOX2|SOX10|STK3|AXIN2|SMURF2	-2.74108	0	21	1	1	-5.40438	6.7359
1	-5.39478	CORUM:305	M1	1	0	CORUM	33	40S ribosomal subunit, cytoplasmic		-5.39478	20.7034	9.72368	30198	33	221	5	2.26244	1.00028	6188|6194|6203|6207|6208	RPS3|RPS6|RPS9|RPS13|RPS14	-2.74108	0	4	0	0	-7.70348	22.0391
1	-5.37374	R-HSA-72649	M1	1	0	Reactome Gene Sets	6	Translation initiation complex formation		-5.37374	14.1354	8.59747	30198	58	221	6	2.71493	1.09322	6188|6194|6203|6207|6208|8667	RPS3|RPS6|RPS9|RPS13|RPS14|EIF3H	-2.74108	0	4	0	0	-7.70348	22.0391
1	-5.37374	R-HSA-72702	M1	1	0	Reactome Gene Sets	6	Ribosomal scanning and start codon recognition		-5.37374	14.1354	8.59747	30198	58	221	6	2.71493	1.09322	6188|6194|6203|6207|6208|8667	RPS3|RPS6|RPS9|RPS13|RPS14|EIF3H	-2.74108	0	4	0	0	-7.70348	22.0391
1	-5.37315	WP2840	M1	1	0	WikiPathways	27	Hair follicle development: cytodifferentiation - part 3 of 3		-5.37315	10.7472	7.90695	30198	89	221	7	3.16742	1.17806	2353|3479|4487|4488|6657|6929|94234	FOS|IGF1|MSX1|MSX2|SOX2|TCF3|FOXQ1	-2.74108	0	22	1	1	-5.37315	34.1606
1	-5.34656	GO:0009611	M1	1	0	GO Biological Processes	19	response to wounding	19_GO:0050896 response to stimulus	-5.34656	4.39769	6.12878	30198	435	221	14	6.33484	1.63855	678|2150|2348|2735|3399|3479|4217|4488|5058|5465|6657|7035|7301|10398	ZFP36L2|F2RL1|FOLR1|GLI1|ID3|IGF1|MAP3K5|MSX2|PAK1|PPARA|SOX2|TFPI|TYRO3|MYL9	-2.72276	0	23	1	1	-5.34656	4.39769
1	-5.32981	R-HSA-72662	M1	1	0	Reactome Gene Sets	6	Activation of the mRNA upon binding of the cap-binding complex and eIFs, and subsequent binding to 43S		-5.32981	13.8959	8.51325	30198	59	221	6	2.71493	1.09322	6188|6194|6203|6207|6208|8667	RPS3|RPS6|RPS9|RPS13|RPS14|EIF3H	-2.71807	0	4	0	0	-7.70348	22.0391
1	-5.32578	hsa05012	M1	1	0	KEGG Pathway	24	Parkinson disease		-5.32578	5.65063	6.54137	30198	266	221	11	4.97738	1.46291	1327|2861|3709|4217|4696|4708|4710|7316|7384|10975|51465	COX4I1|GPR37|ITPR2|MAP3K5|NDUFA3|NDUFB2|NDUFB4|UBC|UQCRC1|UQCR11|UBE2J1	-2.71807	0	6	0	0	-7.66531	9.69721
1	-5.29593	WP2882	M1	1	0	WikiPathways	27	Nuclear receptors meta-pathway		-5.29593	5.09227	6.33891	30198	322	221	12	5.42986	1.52432	330|345|1376|1577|1962|2678|3593|3726|5465|5524|6591|29103	BIRC3|APOC3|CPT2|CYP3A5|EHHADH|GGT1|IL12B|JUNB|PPARA|PTPA|SNAI2|DNAJC15	-2.69605	0	24	1	1	-5.29593	24.1134
1	-5.2849	GO:0043549	M1	1	0	GO Biological Processes	19	regulation of kinase activity	19_GO:0008152 metabolic process	-5.2849	3.33703	5.67044	30198	778	221	19	8.59729	1.88566	283|348|2321|3479|3480|3593|4217|4485|5058|5245|6188|6788|6886|7301|8313|8396|9344|11142|114609	ANG|APOE|FLT1|IGF1|IGF1R|IL12B|MAP3K5|MST1|PAK1|PHB1|RPS3|STK3|TAL1|TYRO3|AXIN2|PIP4K2B|TAOK2|PKIG|TIRAP	-2.69271	0	10	0	0	-6.54757	6.02835
1	-5.25033	R-HSA-5689880	M1	1	0	Reactome Gene Sets	6	Ub-specific processing proteases		-5.25033	6.21102	6.66066	30198	220	221	10	4.52489	1.39815	330|991|5423|7316|8313|9097|9491|9958|10868|64750	BIRC3|CDC20|POLB|UBC|AXIN2|USP14|PSMF1|USP15|USP20|SMURF2	-2.66568	0	25	1	1	-5.25033	6.21102
1	-5.2157	hsa05166	M1	1	0	KEGG Pathway	24	Human T-cell leukemia virus 1 infection		-5.2157	6.15507	6.61924	30198	222	221	10	4.52489	1.39815	991|2353|3109|3126|4487|4488|5293|5423|6929|10000	CDC20|FOS|HLA-DMB|HLA-DRB4|MSX1|MSX2|PIK3CD|POLB|TCF3|AKT3	-2.63848	0	26	1	1	-5.2157	10.7876
1	-5.15393	GO:0046330	M1	1	0	GO Biological Processes	19	positive regulation of JNK cascade	19_GO:0023052 signaling	-5.15393	9.96352	7.55267	30198	96	221	7	3.16742	1.17806	2150|3146|4217|5345|6788|9344|114609	F2RL1|HMGB1|MAP3K5|SERPINF2|STK3|TAOK2|TIRAP	-2.59237	0	2	0	0	-9.80607	22.7738
1	-5.15393	GO:0048661	M1	1	0	GO Biological Processes	19	positive regulation of smooth muscle cell proliferation	19_GO:0048518 positive regulation of biological process	-5.15393	9.96352	7.55267	30198	96	221	7	3.16742	1.17806	3248|3479|3480|4217|5245|5345|7702	HPGD|IGF1|IGF1R|MAP3K5|PHB1|SERPINF2|ZNF143	-2.59237	0	13	0	0	-6.23598	10.7171
1	-5.1411	GO:0002562	M1	1	0	GO Biological Processes	19	somatic diversification of immune receptors via germline recombination within a single locus	19_GO:0002376 immune system process	-5.1411	18.4652	9.12716	30198	37	221	5	2.26244	1.00028	3146|5423|6929|6932|9156	HMGB1|POLB|TCF3|TCF7|EXO1	-2.59237	0	27	1	1	-5.1411	30.365
1	-5.1411	GO:0016444	M1	1	0	GO Biological Processes	19	somatic cell DNA recombination	19_GO:0008152 metabolic process	-5.1411	18.4652	9.12716	30198	37	221	5	2.26244	1.00028	3146|5423|6929|6932|9156	HMGB1|POLB|TCF3|TCF7|EXO1	-2.59237	0	27	0	0	-5.1411	30.365
1	-5.1034	GO:0033151	M1	1	0	GO Biological Processes	19	V(D)J recombination	19_GO:0002376 immune system process	-5.1034	30.365	10.7002	30198	18	221	4	1.80995	0.89675	3146|5423|6929|6932	HMGB1|POLB|TCF3|TCF7	-2.56151	0	27	0	0	-5.1411	30.365
1	-5.05754	GO:0010564	M1	1	0	GO Biological Processes	19	regulation of cell cycle process	19_GO:0050789 regulation of biological process	-5.05754	3.35091	5.53632	30198	734	221	18	8.1448	1.83991	678|991|2735|3364|3479|3480|4487|4488|6599|6657|6909|7919|8313|9344|10460|22809|51451|117194	ZFP36L2|CDC20|GLI1|HUS1|IGF1|IGF1R|MSX1|MSX2|SMARCC1|SOX2|TBX2|DDX39B|AXIN2|TAOK2|TACC3|ATF5|LCMT1|MRGPRX2	-2.52238	0	28	1	1	-5.05754	3.44477
1	-5.04796	hsa04714	M1	1	0	KEGG Pathway	24	Thermogenesis		-5.04796	5.88976	6.4195	30198	232	221	10	4.52489	1.39815	1327|1376|4217|4696|4708|4710|6194|6599|7384|10975	COX4I1|CPT2|MAP3K5|NDUFA3|NDUFB2|NDUFB4|RPS6|SMARCC1|UQCRC1|UQCR11	-2.51943	0	6	0	0	-7.66531	9.69721
1	-5.02862	GO:0043065	M1	1	0	GO Biological Processes	19	positive regulation of apoptotic process	19_GO:0048518 positive regulation of biological process	-5.02862	3.87455	5.72704	30198	529	221	15	6.78733	1.69196	3146|3248|3399|3593|4217|4487|4488|4605|5293|5524|6188|6194|6788|8874|9833	HMGB1|HPGD|ID3|IL12B|MAP3K5|MSX1|MSX2|MYBL2|PIK3CD|PTPA|RPS3|RPS6|STK3|ARHGEF7|MELK	-2.50663	0	14	0	0	-6.2279	4.0654
1	-5.01393	GO:0006351	M1	1	0	GO Biological Processes	19	transcription, DNA-templated	19_GO:0008152 metabolic process	-5.01393	4.40782	5.91346	30198	403	221	13	5.88235	1.58276	283|863|2353|2966|4793|6663|6827|6886|7913|10923|11083|51586|80237	ANG|CBFA2T3|FOS|GTF2H2|NFKBIB|SOX10|SUPT4H1|TAL1|DEK|SUB1|DIDO1|MED15|ELL3	-2.50642	0	5	0	0	-7.68428	11.7122
1	-5.00807	R-HSA-166058	M1	1	0	Reactome Gene Sets	6	MyD88:MAL(TIRAP) cascade initiated on plasma membrane		-5.00807	9.47027	7.32117	30198	101	221	7	3.16742	1.17806	1326|2353|3146|4793|7316|51231|114609	MAP3K8|FOS|HMGB1|NFKBIB|UBC|VRK3|TIRAP	-2.50642	0	9	0	0	-6.57896	24.1134
1	-5.00807	R-HSA-168188	M1	1	0	Reactome Gene Sets	6	Toll Like Receptor TLR6:TLR2 Cascade		-5.00807	9.47027	7.32117	30198	101	221	7	3.16742	1.17806	1326|2353|3146|4793|7316|51231|114609	MAP3K8|FOS|HMGB1|NFKBIB|UBC|VRK3|TIRAP	-2.50642	0	9	0	0	-6.57896	24.1134
1	-5.00323	R-HSA-8963898	M1	1	0	Reactome Gene Sets	6	Plasma lipoprotein assembly		-5.00323	28.7668	10.3952	30198	19	221	4	1.80995	0.89675	338|345|348|5034	APOB|APOC3|APOE|P4HB	-2.50642	0	12	0	0	-6.24691	54.657
1	-4.99112	GO:0097659	M1	1	0	GO Biological Processes	19	nucleic acid-templated transcription	19_GO:0008152 metabolic process	-4.99112	4.38606	5.89045	30198	405	221	13	5.88235	1.58276	283|863|2353|2966|4793|6663|6827|6886|7913|10923|11083|51586|80237	ANG|CBFA2T3|FOS|GTF2H2|NFKBIB|SOX10|SUPT4H1|TAL1|DEK|SUB1|DIDO1|MED15|ELL3	-2.50496	0	5	0	0	-7.68428	11.7122
1	-4.98325	GO:0045088	M1	1	0	GO Biological Processes	19	regulation of innate immune response	19_GO:0044419 biological process involved in interspecies interaction between organisms	-4.98325	5.78994	6.34285	30198	236	221	10	4.52489	1.39815	330|348|3146|3593|5058|7301|8780|9641|9958|114609	BIRC3|APOE|HMGB1|IL12B|PAK1|TYRO3|RIOK3|IKBKE|USP15|TIRAP	-2.50496	0	2	0	0	-9.80607	22.7738
1	-4.97915	hsa04936	M1	1	0	KEGG Pathway	24	Alcoholic liver disease		-4.97915	7.69817	6.8694	30198	142	221	8	3.61991	1.25645	223|3593|4217|5465|6932|9641|10000|114609	ALDH9A1|IL12B|MAP3K5|PPARA|TCF7|IKBKE|AKT3|TIRAP	-2.50496	0	29	1	1	-4.97915	7.69817
1	-4.97797	GO:0046777	M1	1	0	GO Biological Processes	19	protein autophosphorylation	19_GO:0008152 metabolic process	-4.97797	6.57638	6.56775	30198	187	221	9	4.0724	1.32954	1198|2321|3480|5058|7301|9344|9833|25989|415116	CLK3|FLT1|IGF1R|PAK1|TYRO3|TAOK2|MELK|ULK3|PIM3	-2.50496	0	30	1	1	-4.97797	6.57638
1	-4.97062	GO:0030162	M1	1	0	GO Biological Processes	19	regulation of proteolysis	19_GO:0008152 metabolic process	-4.97062	3.30143	5.46129	30198	745	221	18	8.1448	1.83991	259|330|348|863|991|2023|3146|3476|4217|5345|6188|6599|6657|7035|8667|9097|9491|25824	AMBP|BIRC3|APOE|CBFA2T3|CDC20|ENO1|HMGB1|IGBP1|MAP3K5|SERPINF2|RPS3|SMARCC1|SOX2|TFPI|EIF3H|USP14|PSMF1|PRDX5	-2.50336	0	31	1	1	-4.97062	4.68871
1	-4.96146	R-HSA-8953854	M1	1	0	Reactome Gene Sets	6	Metabolism of RNA		-4.96146	3.44647	5.51527	30198	674	221	17	7.69231	1.79247	2966|5073|6188|6194|6203|6207|6208|6418|7316|7919|8233|8780|9491|10898|54512|57721|112858	GTF2H2|PARN|RPS3|RPS6|RPS9|RPS13|RPS14|SET|UBC|DDX39B|ZRSR2|RIOK3|PSMF1|CPSF4|EXOSC4|METTL14|TP53RK	-2.49988	0	18	0	0	-5.82295	7.76378
1	-4.94591	GO:0045860	M1	1	0	GO Biological Processes	19	positive regulation of protein kinase activity	19_GO:0048518 positive regulation of biological process	-4.94591	4.34316	5.84487	30198	409	221	13	5.88235	1.58276	283|2321|3479|3593|4217|5058|5245|6188|6788|6886|8313|9344|114609	ANG|FLT1|IGF1|IL12B|MAP3K5|PAK1|PHB1|RPS3|STK3|TAL1|AXIN2|TAOK2|TIRAP	-2.4919	0	10	0	0	-6.54757	6.02835
1	-4.94234	GO:0090407	M1	1	0	GO Biological Processes	19	organophosphate biosynthetic process	19_GO:0008152 metabolic process	-4.94234	3.80974	5.64618	30198	538	221	15	6.78733	1.69196	2171|3615|4696|4708|4710|5293|5338|5538|8396|9517|9807|10558|23761|55163|80347	FABP5|IMPDH2|NDUFA3|NDUFB2|NDUFB4|PIK3CD|PLD2|PPT1|PIP4K2B|SPTLC2|IP6K1|SPTLC1|PISD|PNPO|COASY	-2.4919	0	15	0	0	-6.18099	5.63474
1	-4.92442	hsa04620	M1	1	0	KEGG Pathway	24	Toll-like receptor signaling pathway		-4.92442	9.19709	7.18986	30198	104	221	7	3.16742	1.17806	1326|2353|3593|5293|9641|10000|114609	MAP3K8|FOS|IL12B|PIK3CD|IKBKE|AKT3|TIRAP	-2.49016	0	7	0	0	-6.93652	15.5276
1	-4.92442	R-HSA-168179	M1	1	0	Reactome Gene Sets	6	Toll Like Receptor TLR1:TLR2 Cascade		-4.92442	9.19709	7.18986	30198	104	221	7	3.16742	1.17806	1326|2353|3146|4793|7316|51231|114609	MAP3K8|FOS|HMGB1|NFKBIB|UBC|VRK3|TIRAP	-2.49016	0	9	0	0	-6.57896	24.1134
1	-4.92442	R-HSA-181438	M1	1	0	Reactome Gene Sets	6	Toll Like Receptor 2 (TLR2) Cascade		-4.92442	9.19709	7.18986	30198	104	221	7	3.16742	1.17806	1326|2353|3146|4793|7316|51231|114609	MAP3K8|FOS|HMGB1|NFKBIB|UBC|VRK3|TIRAP	-2.49016	0	9	0	0	-6.57896	24.1134
1	-4.9025	GO:1903131	M1	1	0	GO Biological Processes	19	mononuclear cell differentiation	19_GO:0002376 immune system process	-4.9025	5.09515	6.06886	30198	295	221	11	4.97738	1.46291	678|2150|3146|3593|4189|5293|6194|6929|6932|7301|10202	ZFP36L2|F2RL1|HMGB1|IL12B|DNAJB9|PIK3CD|RPS6|TCF3|TCF7|TYRO3|DHRS2	-2.4735	0	3	0	0	-7.82664	9.99823
1	-4.89522	GO:0043068	M1	1	0	GO Biological Processes	19	positive regulation of programmed cell death	19_GO:0048518 positive regulation of biological process	-4.89522	3.77466	5.60201	30198	543	221	15	6.78733	1.69196	3146|3248|3399|3593|4217|4487|4488|4605|5293|5524|6188|6194|6788|8874|9833	HMGB1|HPGD|ID3|IL12B|MAP3K5|MSX1|MSX2|MYBL2|PIK3CD|PTPA|RPS3|RPS6|STK3|ARHGEF7|MELK	-2.47143	0	14	0	0	-6.2279	4.0654
1	-4.87015	GO:0062207	M1	1	0	GO Biological Processes	19	regulation of pattern recognition receptor signaling pathway	19_GO:0002376 immune system process	-4.87015	9.02356	7.10524	30198	106	221	7	3.16742	1.17806	330|2150|3146|7301|8780|9958|114609	BIRC3|F2RL1|HMGB1|TYRO3|RIOK3|USP15|TIRAP	-2.45149	0	2	0	0	-9.80607	22.7738
1	-4.86161	R-HSA-5688426	M1	1	0	Reactome Gene Sets	6	Deubiquitination		-4.86161	5.04385	6.02354	30198	298	221	11	4.97738	1.46291	330|991|5423|7316|8313|9097|9491|9958|10868|64750|114785	BIRC3|CDC20|POLB|UBC|AXIN2|USP14|PSMF1|USP15|USP20|SMURF2|MBD6	-2.44804	0	25	0	0	-5.25033	6.21102
1	-4.83942	GO:1902532	M1	1	0	GO Biological Processes	19	negative regulation of intracellular signal transduction	19_GO:0023052 signaling	-4.83942	3.7334	5.54969	30198	549	221	15	6.78733	1.69196	259|348|2023|2150|3476|3480|5245|5465|6591|7126|7919|8780|10771|51231|80237	AMBP|APOE|ENO1|F2RL1|IGBP1|IGF1R|PHB1|PPARA|SNAI2|TNFAIP1|DDX39B|RIOK3|ZMYND11|VRK3|ELL3	-2.43087	0	32	1	1	-4.83942	10.7171
1	-4.81357	GO:0048514	M1	1	0	GO Biological Processes	19	blood vessel morphogenesis	19_GO:0032502 developmental process	-4.81357	4.21937	5.71156	30198	421	221	13	5.88235	1.58276	283|290|338|348|2321|2348|3248|3726|5345|6303|6886|6909|10352	ANG|ANPEP|APOB|APOE|FLT1|FOLR1|HPGD|JUNB|SERPINF2|SAT1|TAL1|TBX2|WARS2	-2.40998	0	11	0	0	-6.30053	9.90163
1	-4.76273	WP4565	M1	1	0	WikiPathways	27	Neural crest cell migration in cancer		-4.76273	15.5276	8.28	30198	44	221	5	2.26244	1.00028	2353|5058|5293|6272|10000	FOS|PAK1|PIK3CD|SORT1|AKT3	-2.36405	0	7	0	0	-6.93652	15.5276
1	-4.72776	GO:0051098	M1	1	0	GO Biological Processes	19	regulation of binding	19_GO:0065007 biological regulation	-4.72776	4.46788	5.73914	30198	367	221	12	5.42986	1.52432	348|1488|3146|3479|4487|4488|4931|5465|5986|6788|8874|64710	APOE|CTBP2|HMGB1|IGF1|MSX1|MSX2|NVL|PPARA|RFNG|STK3|ARHGEF7|NUCKS1	-2.3391	0	33	1	1	-4.72776	6.50679
1	-4.72188	hsa03320	M1	1	0	KEGG Pathway	24	PPAR signaling pathway		-4.72188	10.9314	7.39394	30198	75	221	6	2.71493	1.09322	345|1376|1962|2171|5465|7316	APOC3|CPT2|EHHADH|FABP5|PPARA|UBC	-2.3391	0	24	0	0	-5.29593	24.1134
1	-4.72188	hsa01230	M1	1	0	KEGG Pathway	24	Biosynthesis of amino acids		-4.72188	10.9314	7.39394	30198	75	221	6	2.71493	1.09322	2023|4143|5211|5230|26227|65263	ENO1|MAT1A|PFKL|PGK1|PHGDH|PYCR3	-2.3391	0	34	1	1	-4.72188	17.8229
1	-4.71673	hsa05168	M1	1	0	KEGG Pathway	24	Herpes simplex virus 1 infection		-4.71673	3.86464	5.51767	30198	495	221	14	6.33484	1.63855	330|3109|3126|3593|5293|8891|9641|10000|10929|51385|81856|93134|163081|199704	BIRC3|HLA-DMB|HLA-DRB4|IL12B|PIK3CD|EIF2B3|IKBKE|AKT3|SRSF8|ZNF589|ZNF611|ZNF561|ZNF567|ZNF585A	-2.3391	0	26	0	0	-5.2157	10.7876
1	-4.71405	hsa04668	M1	1	0	KEGG Pathway	24	TNF signaling pathway		-4.71405	8.54016	6.86422	30198	112	221	7	3.16742	1.17806	330|1326|2353|3726|4217|5293|10000	BIRC3|MAP3K8|FOS|JUNB|MAP3K5|PIK3CD|AKT3	-2.3391	0	7	0	0	-6.93652	15.5276
1	-4.68785	GO:0070848	M1	1	0	GO Biological Processes	19	response to growth factor	19_GO:0050896 response to stimulus	-4.68785	3.84136	5.48967	30198	498	221	14	6.33484	1.63855	678|2321|2353|3248|3480|4487|4488|5293|6272|6591|6657|6909|9404|9958	ZFP36L2|FLT1|FOS|HPGD|IGF1R|MSX1|MSX2|PIK3CD|SORT1|SNAI2|SOX2|TBX2|LPXN|USP15	-2.3175	0	35	1	1	-4.68785	5.81458
1	-4.66555	GO:0030163	M1	1	0	GO Biological Processes	19	protein catabolic process	19_GO:0008152 metabolic process	-4.66555	3.26712	5.25265	30198	711	221	17	7.69231	1.79247	259|338|348|991|4189|5538|7126|7316|8313|9097|9491|9958|10868|23761|26001|51465|64750	AMBP|APOB|APOE|CDC20|DNAJB9|PPT1|TNFAIP1|UBC|AXIN2|USP14|PSMF1|USP15|USP20|PISD|RNF167|UBE2J1|SMURF2	-2.30197	0	25	0	0	-5.25033	6.21102
1	-4.66161	GO:0008285	M1	1	0	GO Biological Processes	19	negative regulation of cell population proliferation	19_GO:0048519 negative regulation of biological process	-4.66161	3.12922	5.19342	30198	786	221	18	8.1448	1.83991	283|348|863|1488|2321|3593|4487|4488|5058|5245|6591|6657|6663|6788|8313|10202|11162|22809	ANG|APOE|CBFA2T3|CTBP2|FLT1|IL12B|MSX1|MSX2|PAK1|PHB1|SNAI2|SOX2|SOX10|STK3|AXIN2|DHRS2|NUDT6|ATF5	-2.30197	0	21	0	0	-5.40438	6.7359
1	-4.65441	GO:0003272	M1	1	0	GO Biological Processes	19	endocardial cushion formation	19_GO:0032502 developmental process	-4.65441	23.7639	9.37716	30198	23	221	4	1.80995	0.89675	4487|4488|6591|6909	MSX1|MSX2|SNAI2|TBX2	-2.30197	0	22	0	0	-5.37315	34.1606
1	-4.65441	WP4537	M1	1	0	WikiPathways	27	Hippo-Yap signaling pathway		-4.65441	23.7639	9.37716	30198	23	221	4	1.80995	0.89675	4485|6788|8491|9448	MST1|STK3|MAP4K3|MAP4K4	-2.30197	0	36	1	1	-4.65441	23.7639
1	-4.6426	GO:0048863	M1	1	0	GO Biological Processes	19	stem cell differentiation	19_GO:0032502 developmental process	-4.6426	6.91861	6.40446	30198	158	221	8	3.61991	1.25645	2348|4487|4488|6591|6663|6886|80237|130497	FOLR1|MSX1|MSX2|SNAI2|SOX10|TAL1|ELL3|OSR1	-2.29453	0	22	0	0	-5.37315	34.1606
1	-4.63483	R-HSA-1280215	M1	1	0	Reactome Gene Sets	6	Cytokine Signaling in Immune system		-4.63483	3.24884	5.22529	30198	715	221	17	7.69231	1.79247	330|1326|2353|2634|3126|3146|3593|3669|3726|4793|5034|5293|6657|7316|9491|10000|51231	BIRC3|MAP3K8|FOS|GBP2|HLA-DRB4|HMGB1|IL12B|ISG20|JUNB|NFKBIB|P4HB|PIK3CD|SOX2|UBC|PSMF1|AKT3|VRK3	-2.29108	0	9	0	0	-6.57896	24.1134
1	-4.62134	GO:0001568	M1	1	0	GO Biological Processes	19	blood vessel development	19_GO:0032502 developmental process	-4.62134	3.78811	5.42516	30198	505	221	14	6.33484	1.63855	283|290|338|348|2321|2348|3248|3726|5345|6303|6886|6909|10352|130497	ANG|ANPEP|APOB|APOE|FLT1|FOLR1|HPGD|JUNB|SERPINF2|SAT1|TAL1|TBX2|WARS2|OSR1	-2.28187	0	11	0	0	-6.30053	9.90163
1	-4.61066	GO:0046034	M1	1	0	GO Biological Processes	19	ATP metabolic process	19_GO:0008152 metabolic process	-4.61066	5.91242	6.10411	30198	208	221	9	4.0724	1.32954	1327|2023|4696|4708|4710|5211|5230|7384|10975	COX4I1|ENO1|NDUFA3|NDUFB2|NDUFB4|PFKL|PGK1|UQCRC1|UQCR11	-2.27543	0	6	0	0	-7.66531	9.69721
1	-4.5839	WP481	M1	1	0	WikiPathways	27	Insulin signaling		-4.5839	6.78969	6.32447	30198	161	221	8	3.61991	1.25645	1326|2353|3480|4217|5211|5293|8491|9448	MAP3K8|FOS|IGF1R|MAP3K5|PFKL|PIK3CD|MAP4K3|MAP4K4	-2.25286	0	19	0	0	-5.70107	11.882
1	-4.57531	WP4534	M1	1	0	WikiPathways	27	Mechanoregulation and pathology of YAP/TAZ via Hippo and non-Hippo mechanisms		-4.57531	14.2336	7.87841	30198	48	221	5	2.26244	1.00028	4485|5058|6788|8491|9448	MST1|PAK1|STK3|MAP4K3|MAP4K4	-2.24843	0	36	0	0	-4.65441	23.7639
1	-4.5574	GO:0050678	M1	1	0	GO Biological Processes	19	regulation of epithelial cell proliferation	19_GO:0050789 regulation of biological process	-4.5574	4.29244	5.56043	30198	382	221	12	5.42986	1.52432	283|348|2321|2735|3146|3479|3593|5293|6591|6657|10000|130497	ANG|APOE|FLT1|GLI1|HMGB1|IGF1|IL12B|PIK3CD|SNAI2|SOX2|AKT3|OSR1	-2.23464	0	37	1	1	-4.5574	8.72186
1	-4.54352	R-HSA-72613	M1	1	0	Reactome Gene Sets	6	Eukaryotic Translation Initiation		-4.54352	8.0378	6.60484	30198	119	221	7	3.16742	1.17806	6188|6194|6203|6207|6208|8667|8891	RPS3|RPS6|RPS9|RPS13|RPS14|EIF3H|EIF2B3	-2.22888	0	4	0	0	-7.70348	22.0391
1	-4.54352	R-HSA-72737	M1	1	0	Reactome Gene Sets	6	Cap-dependent Translation Initiation		-4.54352	8.0378	6.60484	30198	119	221	7	3.16742	1.17806	6188|6194|6203|6207|6208|8667|8891	RPS3|RPS6|RPS9|RPS13|RPS14|EIF3H|EIF2B3	-2.22888	0	4	0	0	-7.70348	22.0391
1	-4.53533	hsa05010	M1	1	0	KEGG Pathway	24	Alzheimer disease		-4.53533	4.27008	5.5373	30198	384	221	12	5.42986	1.52432	348|1327|3709|4217|4696|4708|4710|5293|7384|8313|10000|10975	APOE|COX4I1|ITPR2|MAP3K5|NDUFA3|NDUFB2|NDUFB4|PIK3CD|UQCRC1|AXIN2|AKT3|UQCR11	-2.22468	0	6	0	0	-7.66531	9.69721
1	-4.49511	GO:0031330	M1	1	0	GO Biological Processes	19	negative regulation of cellular catabolic process	19_GO:0048519 negative regulation of biological process	-4.49511	5.07965	5.77081	30198	269	221	10	4.52489	1.39815	345|5073|6599|8313|8667|9097|9491|9641|11044|114609	APOC3|PARN|SMARCC1|AXIN2|EIF3H|USP14|PSMF1|IKBKE|TENT4A|TIRAP	-2.19036	0	17	0	0	-5.98771	10.7876
1	-4.49311	GO:0045859	M1	1	0	GO Biological Processes	19	regulation of protein kinase activity	19_GO:0008152 metabolic process	-4.49311	3.31255	5.1577	30198	660	221	16	7.23982	1.74321	283|348|2321|3479|3593|4217|4485|5058|5245|6188|6788|6886|8313|9344|11142|114609	ANG|APOE|FLT1|IGF1|IL12B|MAP3K5|MST1|PAK1|PHB1|RPS3|STK3|TAL1|AXIN2|TAOK2|PKIG|TIRAP	-2.19036	0	10	0	0	-6.54757	6.02835
1	-4.48797	R-HSA-9754678	M1	1	0	Reactome Gene Sets	6	SARS-CoV-2 modulates host translation machinery		-4.48797	13.6643	7.69519	30198	50	221	5	2.26244	1.00028	6188|6194|6203|6207|6208	RPS3|RPS6|RPS9|RPS13|RPS14	-2.18912	0	4	0	0	-7.70348	22.0391
1	-4.47391	GO:0002181	M1	1	0	GO Biological Processes	19	cytoplasmic translation	19_GO:0008152 metabolic process	-4.47391	7.84015	6.50009	30198	122	221	7	3.16742	1.17806	6188|6194|6203|6207|6208|8667|8891	RPS3|RPS6|RPS9|RPS13|RPS14|EIF3H|EIF2B3	-2.18285	0	4	0	0	-7.70348	22.0391
1	-4.47376	R-HSA-9006934	M1	1	0	Reactome Gene Sets	6	Signaling by Receptor Tyrosine Kinases		-4.47376	3.67178	5.28193	30198	521	221	14	6.33484	1.63855	348|2321|2353|3399|3479|3480|3709|3726|4485|5058|7316|8874|10000|51231	APOE|FLT1|FOS|ID3|IGF1|IGF1R|ITPR2|JUNB|MST1|PAK1|UBC|ARHGEF7|AKT3|VRK3	-2.18285	0	8	0	0	-6.89399	4.58532
1	-4.47022	GO:0022900	M1	1	0	GO Biological Processes	19	electron transport chain	19_GO:0008152 metabolic process	-4.47022	6.54575	6.17046	30198	167	221	8	3.61991	1.25645	1327|4696|4708|4710|7384|10202|10975|26227	COX4I1|NDUFA3|NDUFB2|NDUFB4|UQCRC1|DHRS2|UQCR11|PHGDH	-2.18285	0	6	0	0	-7.66531	9.69721
1	-4.45535	GO:0007276	M1	1	0	GO Biological Processes	19	gamete generation	19_GO:0022414 reproductive process	-4.45535	3.14333	5.06509	30198	739	221	17	7.69231	1.79247	283|330|338|2593|2678|2735|3248|3298|5073|6194|7301|10491|51465|55120|57721|80237|84515	ANG|BIRC3|APOB|GAMT|GGT1|GLI1|HPGD|HSF2|PARN|RPS6|TYRO3|CRTAP|UBE2J1|FANCL|METTL14|ELL3|MCM8	-2.17174	0	38	1	1	-4.45535	3.14333
1	-4.44574	GO:0072132	M1	1	0	GO Biological Processes	19	mesenchyme morphogenesis	19_GO:0032502 developmental process	-4.44574	13.3963	7.60747	30198	51	221	5	2.26244	1.00028	4487|4488|6591|6909|130497	MSX1|MSX2|SNAI2|TBX2|OSR1	-2.16955	0	22	0	0	-5.37315	34.1606
1	-4.44574	GO:0002200	M1	1	0	GO Biological Processes	19	somatic diversification of immune receptors	19_GO:0002376 immune system process	-4.44574	13.3963	7.60747	30198	51	221	5	2.26244	1.00028	3146|5423|6929|6932|9156	HMGB1|POLB|TCF3|TCF7|EXO1	-2.16955	0	27	0	0	-5.1411	30.365
1	-4.4409	GO:0001503	M1	1	0	GO Biological Processes	19	ossification	19_GO:0032501 multicellular organismal process	-4.4409	5.00522	5.70788	30198	273	221	10	4.52489	1.39815	2735|3479|3726|4488|5245|6272|6591|6657|8313|10682	GLI1|IGF1|JUNB|MSX2|PHB1|SORT1|SNAI2|SOX2|AXIN2|EBP	-2.16838	0	21	0	0	-5.40438	6.7359
1	-4.43444	WP2878	M1	1	0	WikiPathways	27	PPAR-alpha pathway		-4.43444	21.0219	8.76949	30198	26	221	4	1.80995	0.89675	345|1376|1962|5465	APOC3|CPT2|EHHADH|PPARA	-2.16688	0	24	0	0	-5.29593	24.1134
1	-4.42886	GO:0001944	M1	1	0	GO Biological Processes	19	vasculature development	19_GO:0032502 developmental process	-4.42886	3.63687	5.23833	30198	526	221	14	6.33484	1.63855	283|290|338|348|2321|2348|3248|3726|5345|6303|6886|6909|10352|130497	ANG|ANPEP|APOB|APOE|FLT1|FOLR1|HPGD|JUNB|SERPINF2|SAT1|TAL1|TBX2|WARS2|OSR1	-2.16688	0	11	0	0	-6.30053	9.90163
1	-4.42859	GO:0051224	M1	1	0	GO Biological Processes	19	negative regulation of protein transport	19_GO:0051179 localization	-4.42859	7.71369	6.43222	30198	124	221	7	3.16742	1.17806	348|3033|3593|5211|11142|51465|415116	APOE|HADH|IL12B|PFKL|PKIG|UBE2J1|PIM3	-2.16688	0	39	1	1	-4.42859	12.0567
1	-4.4114	R-HSA-168142	M1	1	0	Reactome Gene Sets	6	Toll Like Receptor 10 (TLR10) Cascade		-4.4114	9.64536	6.85329	30198	85	221	6	2.71493	1.09322	1326|2353|3146|4793|7316|51231	MAP3K8|FOS|HMGB1|NFKBIB|UBC|VRK3	-2.16024	0	9	0	0	-6.57896	24.1134
1	-4.4114	R-HSA-168176	M1	1	0	Reactome Gene Sets	6	Toll Like Receptor 5 (TLR5) Cascade		-4.4114	9.64536	6.85329	30198	85	221	6	2.71493	1.09322	1326|2353|3146|4793|7316|51231	MAP3K8|FOS|HMGB1|NFKBIB|UBC|VRK3	-2.16024	0	9	0	0	-6.57896	24.1134
1	-4.4114	R-HSA-975871	M1	1	0	Reactome Gene Sets	6	MyD88 cascade initiated on plasma membrane		-4.4114	9.64536	6.85329	30198	85	221	6	2.71493	1.09322	1326|2353|3146|4793|7316|51231	MAP3K8|FOS|HMGB1|NFKBIB|UBC|VRK3	-2.16024	0	9	0	0	-6.57896	24.1134
1	-4.40465	GO:0070374	M1	1	0	GO Biological Processes	19	positive regulation of ERK1 and ERK2 cascade	19_GO:0023052 signaling	-4.40465	5.56463	5.84779	30198	221	221	9	4.0724	1.32954	348|2150|3146|3479|5245|5320|5345|27020|114609	APOE|F2RL1|HMGB1|IGF1|PHB1|PLA2G2A|SERPINF2|NPTN|TIRAP	-2.15694	0	2	0	0	-9.80607	22.7738
1	-4.39706	hsa05164	M1	1	0	KEGG Pathway	24	Influenza A		-4.39706	6.39263	6.07193	30198	171	221	8	3.61991	1.25645	3109|3126|3593|4793|5293|9641|10000|10898	HLA-DMB|HLA-DRB4|IL12B|NFKBIB|PIK3CD|IKBKE|AKT3|CPSF4	-2.15279	0	26	0	0	-5.2157	10.7876
1	-4.38453	hsa05200	M1	1	0	KEGG Pathway	24	Pathways in cancer		-4.38453	3.60263	5.19525	30198	531	221	14	6.33484	1.63855	330|1488|2353|2735|2782|3479|3480|3593|5293|5338|6932|8313|9915|10000	BIRC3|CTBP2|FOS|GLI1|GNB1|IGF1|IGF1R|IL12B|PIK3CD|PLD2|TCF7|AXIN2|ARNT2|AKT3	-2.14638	0	7	0	0	-6.93652	15.5276
1	-4.38386	GO:0030111	M1	1	0	GO Biological Processes	19	regulation of Wnt signaling pathway	19_GO:0023052 signaling	-4.38386	4.47342	5.49732	30198	336	221	11	4.97738	1.46291	348|1455|1456|2348|2735|6591|6657|6663|6788|8313|64750	APOE|CSNK1G2|CSNK1G3|FOLR1|GLI1|SNAI2|SOX2|SOX10|STK3|AXIN2|SMURF2	-2.14638	0	21	0	0	-5.40438	6.7359
1	-4.36729	GO:0018126	M1	1	0	GO Biological Processes	19	protein hydroxylation	19_GO:0008152 metabolic process	-4.36729	20.2433	8.58917	30198	27	221	4	1.80995	0.89675	5034|5351|10491|54681	P4HB|PLOD1|CRTAP|P4HTM	-2.13316	0	40	1	1	-4.36729	27.3285
1	-4.35423	GO:0019646	M1	1	0	GO Biological Processes	19	aerobic electron transport chain	19_GO:0008152 metabolic process	-4.35423	9.42362	6.75585	30198	87	221	6	2.71493	1.09322	1327|4696|4708|4710|7384|10975	COX4I1|NDUFA3|NDUFB2|NDUFB4|UQCRC1|UQCR11	-2.12572	0	6	0	0	-7.66531	9.69721
1	-4.34994	R-HSA-8963901	M1	1	0	Reactome Gene Sets	6	Chylomicron remodeling		-4.34994	40.9928	10.8605	30198	10	221	3	1.35747	0.778396	338|345|348	APOB|APOC3|APOE	-2.12572	0	12	0	0	-6.24691	54.657
1	-4.34994	WP3601	M1	1	0	WikiPathways	27	Lipid particles composition		-4.34994	40.9928	10.8605	30198	10	221	3	1.35747	0.778396	338|345|348	APOB|APOC3|APOE	-2.12572	0	12	0	0	-6.24691	54.657
1	-4.3404	GO:1904950	M1	1	0	GO Biological Processes	19	negative regulation of establishment of protein localization	19_GO:0051179 localization	-4.3404	7.47264	6.30091	30198	128	221	7	3.16742	1.17806	348|3033|3593|5211|11142|51465|415116	APOE|HADH|IL12B|PFKL|PKIG|UBE2J1|PIM3	-2.12056	0	39	0	0	-4.42859	12.0567
1	-4.3383	GO:0071363	M1	1	0	GO Biological Processes	19	cellular response to growth factor stimulus	19_GO:0050896 response to stimulus	-4.3383	3.79563	5.23345	30198	468	221	13	5.88235	1.58276	678|2321|2353|3248|3480|4487|4488|5293|6272|6591|6909|9404|9958	ZFP36L2|FLT1|FOS|HPGD|IGF1R|MSX1|MSX2|PIK3CD|SORT1|SNAI2|TBX2|LPXN|USP15	-2.12056	0	35	0	0	-4.68785	5.81458
1	-4.31008	GO:0045785	M1	1	0	GO Biological Processes	19	positive regulation of cell adhesion	19_GO:0048518 positive regulation of biological process	-4.31008	3.77145	5.20506	30198	471	221	13	5.88235	1.58276	1326|3109|3126|3146|3479|3593|5034|5345|6188|6599|6657|8874|9448	MAP3K8|HLA-DMB|HLA-DRB4|HMGB1|IGF1|IL12B|P4HB|SERPINF2|RPS3|SMARCC1|SOX2|ARHGEF7|MAP4K4	-2.09555	0	41	1	1	-4.31008	18.8472
1	-4.28051	GO:0062012	M1	1	0	GO Biological Processes	19	regulation of small molecule metabolic process	19_GO:0008152 metabolic process	-4.28051	4.35672	5.38412	30198	345	221	11	4.97738	1.46291	338|345|348|863|2023|2171|3479|4485|5465|6591|51451	APOB|APOC3|APOE|CBFA2T3|ENO1|FABP5|IGF1|MST1|PPARA|SNAI2|LCMT1	-2.06916	0	42	1	1	-4.28051	13.6643
1	-4.27631	WP4217	M1	1	0	WikiPathways	27	Ebola virus infection in host		-4.27631	7.30151	6.20611	30198	131	221	7	3.16742	1.17806	2348|3109|3480|5058|5293|7301|9641	FOLR1|HLA-DMB|IGF1R|PAK1|PIK3CD|TYRO3|IKBKE	-2.06812	0	43	1	1	-4.27631	7.30151
1	-4.2712	GO:0060191	M1	1	0	GO Biological Processes	19	regulation of lipase activity	19_GO:0065007 biological regulation	-4.2712	9.1095	6.61544	30198	90	221	6	2.71493	1.09322	283|345|2321|5245|5538|6272	ANG|APOC3|FLT1|PHB1|PPT1|SORT1	-2.06614	0	44	1	1	-4.2712	10.2482
1	-4.25532	GO:0032874	M1	1	0	GO Biological Processes	19	positive regulation of stress-activated MAPK cascade	19_GO:0023052 signaling	-4.25532	7.24619	6.17517	30198	132	221	7	3.16742	1.17806	2150|3146|4217|5345|6788|9344|114609	F2RL1|HMGB1|MAP3K5|SERPINF2|STK3|TAOK2|TIRAP	-2.05582	0	2	0	0	-9.80607	22.7738
1	-4.24421	R-HSA-975138	M1	1	0	Reactome Gene Sets	6	TRAF6 mediated induction of NFkB and MAP kinases upon TLR7/8 or 9 activation		-4.24421	9.0094	6.57008	30198	91	221	6	2.71493	1.09322	1326|2353|3146|4793|7316|51231	MAP3K8|FOS|HMGB1|NFKBIB|UBC|VRK3	-2.05582	0	9	0	0	-6.57896	24.1134
1	-4.24135	hsa04014	M1	1	0	KEGG Pathway	24	Ras signaling pathway		-4.24135	5.30079	5.64627	30198	232	221	9	4.0724	1.32954	2321|2782|3479|3480|5058|5293|5320|5338|10000	FLT1|GNB1|IGF1|IGF1R|PAK1|PIK3CD|PLA2G2A|PLD2|AKT3	-2.05582	0	7	0	0	-6.93652	15.5276
1	-4.24087	GO:0034368	M1	1	0	GO Biological Processes	19	protein-lipid complex remodeling	19_GO:0009987 cellular process	-4.24087	18.8472	8.25608	30198	29	221	4	1.80995	0.89675	338|345|348|5320	APOB|APOC3|APOE|PLA2G2A	-2.05582	0	12	0	0	-6.24691	54.657
1	-4.24087	GO:0034369	M1	1	0	GO Biological Processes	19	plasma lipoprotein particle remodeling	19_GO:0032501 multicellular organismal process	-4.24087	18.8472	8.25608	30198	29	221	4	1.80995	0.89675	338|345|348|5320	APOB|APOC3|APOE|PLA2G2A	-2.05582	0	12	0	0	-6.24691	54.657
1	-4.24087	GO:0042104	M1	1	0	GO Biological Processes	19	positive regulation of activated T cell proliferation	19_GO:0002376 immune system process	-4.24087	18.8472	8.25608	30198	29	221	4	1.80995	0.89675	3146|3479|3593|6188	HMGB1|IGF1|IL12B|RPS3	-2.05582	0	41	0	0	-4.31008	18.8472
1	-4.23954	GO:0043409	M1	1	0	GO Biological Processes	19	negative regulation of MAPK cascade	19_GO:0023052 signaling	-4.23954	6.073	5.8613	30198	180	221	8	3.61991	1.25645	259|348|2150|3476|3480|5245|10771|51231	AMBP|APOE|F2RL1|IGBP1|IGF1R|PHB1|ZMYND11|VRK3	-2.05582	0	32	0	0	-4.83942	10.7171
1	-4.21755	GO:0042773	M1	1	0	GO Biological Processes	19	ATP synthesis coupled electron transport	19_GO:0008152 metabolic process	-4.21755	8.91147	6.52542	30198	92	221	6	2.71493	1.09322	1327|4696|4708|4710|7384|10975	COX4I1|NDUFA3|NDUFB2|NDUFB4|UQCRC1|UQCR11	-2.04267	0	6	0	0	-7.66531	9.69721
1	-4.21755	GO:0042775	M1	1	0	GO Biological Processes	19	mitochondrial ATP synthesis coupled electron transport	19_GO:0008152 metabolic process	-4.21755	8.91147	6.52542	30198	92	221	6	2.71493	1.09322	1327|4696|4708|4710|7384|10975	COX4I1|NDUFA3|NDUFB2|NDUFB4|UQCRC1|UQCR11	-2.04267	0	6	0	0	-7.66531	9.69721
1	-4.21755	R-HSA-975155	M1	1	0	Reactome Gene Sets	6	MyD88 dependent cascade initiated on endosome		-4.21755	8.91147	6.52542	30198	92	221	6	2.71493	1.09322	1326|2353|3146|4793|7316|51231	MAP3K8|FOS|HMGB1|NFKBIB|UBC|VRK3	-2.04267	0	9	0	0	-6.57896	24.1134
1	-4.21389	GO:0070304	M1	1	0	GO Biological Processes	19	positive regulation of stress-activated protein kinase signaling cascade	19_GO:0023052 signaling	-4.21389	7.13804	6.11425	30198	134	221	7	3.16742	1.17806	2150|3146|4217|5345|6788|9344|114609	F2RL1|HMGB1|MAP3K5|SERPINF2|STK3|TAOK2|TIRAP	-2.04191	0	2	0	0	-9.80607	22.7738
1	-4.19122	R-HSA-168181	M1	1	0	Reactome Gene Sets	6	Toll Like Receptor 7/8 (TLR7/8) Cascade		-4.19122	8.81565	6.48143	30198	93	221	6	2.71493	1.09322	1326|2353|3146|4793|7316|51231	MAP3K8|FOS|HMGB1|NFKBIB|UBC|VRK3	-2.02213	0	9	0	0	-6.57896	24.1134
1	-4.16958	GO:0002831	M1	1	0	GO Biological Processes	19	regulation of response to biotic stimulus	19_GO:0050896 response to stimulus	-4.16958	4.23399	5.26279	30198	355	221	11	4.97738	1.46291	330|348|2150|3146|3593|5058|7301|8780|9641|9958|114609	BIRC3|APOE|F2RL1|HMGB1|IL12B|PAK1|TYRO3|RIOK3|IKBKE|USP15|TIRAP	-2.00336	0	2	0	0	-9.80607	22.7738
1	-4.15617	GO:0030099	M1	1	0	GO Biological Processes	19	myeloid cell differentiation	19_GO:0002376 immune system process	-4.15617	5.16715	5.54168	30198	238	221	9	4.0724	1.32954	863|2150|3726|5293|6194|6208|6886|10202|114609	CBFA2T3|F2RL1|JUNB|PIK3CD|RPS6|RPS14|TAL1|DHRS2|TIRAP	-1.99825	0	3	0	0	-7.82664	9.99823
1	-4.15599	GO:0002833	M1	1	0	GO Biological Processes	19	positive regulation of response to biotic stimulus	19_GO:0048518 positive regulation of biological process	-4.15599	5.90887	5.75038	30198	185	221	8	3.61991	1.25645	2150|3146|3593|5058|8780|9641|9958|114609	F2RL1|HMGB1|IL12B|PAK1|RIOK3|IKBKE|USP15|TIRAP	-1.99825	0	2	0	0	-9.80607	22.7738
1	-4.15599	WP4223	M1	1	0	WikiPathways	27	Ras signaling		-4.15599	5.90887	5.75038	30198	185	221	8	3.61991	1.25645	2321|2782|3480|5058|5293|5320|5338|10000	FLT1|GNB1|IGF1R|PAK1|PIK3CD|PLA2G2A|PLD2|AKT3	-1.99825	0	7	0	0	-6.93652	15.5276
1	-4.14787	GO:0046486	M1	1	0	GO Biological Processes	19	glycerolipid metabolic process	19_GO:0008152 metabolic process	-4.14787	4.21027	5.23906	30198	357	221	11	4.97738	1.46291	283|338|345|348|2171|5293|5320|5338|8396|9807|23761	ANG|APOB|APOC3|APOE|FABP5|PIK3CD|PLA2G2A|PLD2|PIP4K2B|IP6K1|PISD	-1.99293	0	15	0	0	-6.18099	5.63474
1	-4.13794	GO:0030335	M1	1	0	GO Biological Processes	19	positive regulation of cell migration	19_GO:0040011 locomotion	-4.13794	3.41606	4.95521	30198	560	221	14	6.33484	1.63855	2150|2321|3146|3479|3480|5058|5293|6591|7803|8874|9448|10000|64750|114609	F2RL1|FLT1|HMGB1|IGF1|IGF1R|PAK1|PIK3CD|SNAI2|PTP4A1|ARHGEF7|MAP4K4|AKT3|SMURF2|TIRAP	-1.98577	0	8	0	0	-6.89399	4.58532
1	-4.12659	GO:0050865	M1	1	0	GO Biological Processes	19	regulation of cell activation	19_GO:0050789 regulation of biological process	-4.12659	3.08361	4.82052	30198	709	221	16	7.23982	1.74321	348|678|1326|2150|3109|3126|3146|3479|3593|3726|5320|6188|6599|6932|7301|114609	APOE|ZFP36L2|MAP3K8|F2RL1|HLA-DMB|HLA-DRB4|HMGB1|IGF1|IL12B|JUNB|PLA2G2A|RPS3|SMARCC1|TCF7|TYRO3|TIRAP	-1.97979	0	41	0	0	-4.31008	18.8472
1	-4.12646	GO:0043086	M1	1	0	GO Biological Processes	19	negative regulation of catalytic activity	19_GO:0065007 biological regulation	-4.12646	2.95537	4.76939	30198	786	221	17	7.69231	1.79247	259|330|345|348|991|3476|5345|5524|6272|6418|7035|8396|8639|9097|9491|11142|25824	AMBP|BIRC3|APOC3|APOE|CDC20|IGBP1|SERPINF2|PTPA|SORT1|SET|TFPI|PIP4K2B|AOC3|USP14|PSMF1|PKIG|PRDX5	-1.97979	0	31	0	0	-4.97062	4.68871
1	-4.12371	GO:0034367	M1	1	0	GO Biological Processes	19	protein-containing complex remodeling	19_GO:0009987 cellular process	-4.12371	17.6313	7.95472	30198	31	221	4	1.80995	0.89675	338|345|348|5320	APOB|APOC3|APOE|PLA2G2A	-1.97975	0	12	0	0	-6.24691	54.657
1	-4.11895	GO:0032787	M1	1	0	GO Biological Processes	19	monocarboxylic acid metabolic process	19_GO:0008152 metabolic process	-4.11895	3.61047	5.01261	30198	492	221	13	5.88235	1.58276	1376|1577|1962|2023|2593|2678|3033|3248|3479|5211|5230|5465|26227	CPT2|CYP3A5|EHHADH|ENO1|GAMT|GGT1|HADH|HPGD|IGF1|PFKL|PGK1|PPARA|PHGDH	-1.97771	0	34	0	0	-4.72188	17.8229
1	-4.11412	R-HSA-168138	M1	1	0	Reactome Gene Sets	6	Toll Like Receptor 9 (TLR9) Cascade		-4.11412	8.54016	6.35334	30198	96	221	6	2.71493	1.09322	1326|2353|3146|4793|7316|51231	MAP3K8|FOS|HMGB1|NFKBIB|UBC|VRK3	-1.97748	0	9	0	0	-6.57896	24.1134
1	-4.11336	hsa05162	M1	1	0	KEGG Pathway	24	Measles		-4.11336	6.88128	5.96727	30198	139	221	7	3.16742	1.17806	2353|3593|4793|5293|8667|9641|10000	FOS|IL12B|NFKBIB|PIK3CD|EIF3H|IKBKE|AKT3	-1.97748	0	7	0	0	-6.93652	15.5276
1	-4.10312	GO:0052548	M1	1	0	GO Biological Processes	19	regulation of endopeptidase activity	19_GO:0008152 metabolic process	-4.10312	3.84909	5.08499	30198	426	221	12	5.42986	1.52432	259|330|3146|3476|4217|5345|6188|6657|7035|9097|9491|25824	AMBP|BIRC3|HMGB1|IGBP1|MAP3K5|SERPINF2|RPS3|SOX2|TFPI|USP14|PSMF1|PRDX5	-1.97193	0	31	0	0	-4.97062	4.68871
1	-4.10252	WP304	M1	1	0	WikiPathways	27	Kit receptor signaling pathway		-4.10252	11.3869	6.91492	30198	60	221	5	2.26244	1.00028	2353|3726|6194|6591|6909	FOS|JUNB|RPS6|SNAI2|TBX2	-1.97193	0	45	1	1	-4.10252	11.3869
1	-4.09427	R-HSA-3700989	M1	1	0	Reactome Gene Sets	6	Transcriptional Regulation by TP53		-4.09427	4.15212	5.18049	30198	362	221	11	4.97738	1.46291	1327|2353|2966|3364|6827|7316|8396|9156|10000|25824|112858	COX4I1|FOS|GTF2H2|HUS1|SUPT4H1|UBC|PIP4K2B|EXO1|AKT3|PRDX5|TP53RK	-1.9683	0	46	1	1	-4.09427	5.94098
1	-4.0914	GO:0003198	M1	1	0	GO Biological Processes	19	epithelial to mesenchymal transition involved in endocardial cushion formation	19_GO:0032502 developmental process	-4.0914	34.1606	9.86494	30198	12	221	3	1.35747	0.778396	4487|4488|6591	MSX1|MSX2|SNAI2	-1.9683	0	22	0	0	-5.37315	34.1606
1	-4.09106	GO:0007178	M1	1	0	GO Biological Processes	19	transmembrane receptor protein serine/threonine kinase signaling pathway	19_GO:0023052 signaling	-4.09106	5.78381	5.66452	30198	189	221	8	3.61991	1.25645	2353|3248|4487|4488|9404|9958|10923|64750	FOS|HPGD|MSX1|MSX2|LPXN|USP15|SUB1|SMURF2	-1.9683	0	35	0	0	-4.68785	5.81458
1	-4.08099	GO:0050778	M1	1	0	GO Biological Processes	19	positive regulation of immune response	19_GO:0002376 immune system process	-4.08099	3.37389	4.89963	30198	567	221	14	6.33484	1.63855	1675|2150|3109|3146|3593|5058|5245|5293|5338|6188|8780|8891|9641|114609	CFD|F2RL1|HLA-DMB|HMGB1|IL12B|PAK1|PHB1|PIK3CD|PLD2|RPS3|RIOK3|EIF2B3|IKBKE|TIRAP	-1.9608	0	2	0	0	-9.80607	22.7738
1	-4.07356	GO:0006366	M1	1	0	GO Biological Processes	19	transcription by RNA polymerase II	19_GO:0008152 metabolic process	-4.07356	5.04009	5.44055	30198	244	221	9	4.0724	1.32954	2353|2966|6663|6827|6886|7913|10923|51586|80237	FOS|GTF2H2|SOX10|SUPT4H1|TAL1|DEK|SUB1|MED15|ELL3	-1.95594	0	5	0	0	-7.68428	11.7122
1	-4.05504	GO:0090090	M1	1	0	GO Biological Processes	19	negative regulation of canonical Wnt signaling pathway	19_GO:0023052 signaling	-4.05504	6.7359	5.88253	30198	142	221	7	3.16742	1.17806	348|2735|6591|6657|6663|6788|8313	APOE|GLI1|SNAI2|SOX2|SOX10|STK3|AXIN2	-1.93997	0	21	0	0	-5.40438	6.7359
1	-4.02702	GO:0002252	M1	1	0	GO Biological Processes	19	immune effector process	19_GO:0002376 immune system process	-4.02702	3.77813	5.00537	30198	434	221	12	5.42986	1.52432	1675|2150|3109|3126|3146|3593|5058|5293|5338|6194|9156|117194	CFD|F2RL1|HLA-DMB|HLA-DRB4|HMGB1|IL12B|PAK1|PIK3CD|PLD2|RPS6|EXO1|MRGPRX2	-1.91448	0	3	0	0	-7.82664	9.99823
1	-4.01458	R-HSA-8963899	M1	1	0	Reactome Gene Sets	6	Plasma lipoprotein remodeling		-4.01458	16.5627	7.68025	30198	33	221	4	1.80995	0.89675	338|345|348|5034	APOB|APOC3|APOE|P4HB	-1.90732	0	12	0	0	-6.24691	54.657
1	-4.01215	hsa05167	M1	1	0	KEGG Pathway	24	Kaposi sarcoma-associated herpesvirus infection		-4.01215	5.63474	5.56059	30198	194	221	8	3.61991	1.25645	2353|2782|3709|5293|6932|7316|9641|10000	FOS|GNB1|ITPR2|PIK3CD|TCF7|UBC|IKBKE|AKT3	-1.90732	0	7	0	0	-6.93652	15.5276
1	-4.00658	hsa05132	M1	1	0	KEGG Pathway	24	Salmonella infection		-4.00658	4.93889	5.35878	30198	249	221	9	4.0724	1.32954	330|2353|5058|5293|6188|6932|10000|10398|114609	BIRC3|FOS|PAK1|PIK3CD|RPS3|TCF7|AKT3|MYL9|TIRAP	-1.90732	0	7	0	0	-6.93652	15.5276
1	-4.00658	WP382	M1	1	0	WikiPathways	27	MAPK signaling pathway		-4.00658	4.93889	5.35878	30198	249	221	9	4.0724	1.32954	1326|2353|4217|5058|6788|8491|9344|9448|10000	MAP3K8|FOS|MAP3K5|PAK1|STK3|MAP4K3|TAOK2|MAP4K4|AKT3	-1.90732	0	19	0	0	-5.70107	11.882
1	-4.00596	GO:0071407	M1	1	0	GO Biological Processes	19	cellular response to organic cyclic compound	19_GO:0050896 response to stimulus	-4.00596	3.51753	4.89866	30198	505	221	13	5.88235	1.58276	678|2348|2782|3399|3480|3709|4488|5245|5465|6663|7035|8313|8780	ZFP36L2|FOLR1|GNB1|ID3|IGF1R|ITPR2|MSX2|PHB1|PPARA|SOX10|TFPI|AXIN2|RIOK3	-1.90732	0	47	1	1	-4.00596	5.61545
1	-4.00067	WP4155	M1	1	0	WikiPathways	27	Endometrial cancer		-4.00067	10.8446	6.71612	30198	63	221	5	2.26244	1.00028	2353|5293|6932|8313|10000	FOS|PIK3CD|TCF7|AXIN2|AKT3	-1.90732	0	7	0	0	-6.93652	15.5276
1	-4.00067	hsa00310	M1	1	0	KEGG Pathway	24	Lysine degradation		-4.00067	10.8446	6.71612	30198	63	221	5	2.26244	1.00028	223|1962|3033|5351|51268	ALDH9A1|EHHADH|HADH|PLOD1|PIPOX	-1.90732	0	24	0	0	-5.29593	24.1134
1	-4.00012	GO:0051346	M1	1	0	GO Biological Processes	19	negative regulation of hydrolase activity	19_GO:0065007 biological regulation	-4.00012	4.0514	5.07767	30198	371	221	11	4.97738	1.46291	259|330|345|3476|5345|5524|6272|7035|9097|9491|25824	AMBP|BIRC3|APOC3|IGBP1|SERPINF2|PTPA|SORT1|TFPI|USP14|PSMF1|PRDX5	-1.90732	0	31	0	0	-4.97062	4.68871
1	-3.99149	R-HSA-72689	M1	1	0	Reactome Gene Sets	6	Formation of a pool of free 40S subunits		-3.99149	8.11738	6.15181	30198	101	221	6	2.71493	1.09322	6188|6194|6203|6207|6208|8667	RPS3|RPS6|RPS9|RPS13|RPS14|EIF3H	-1.9011	0	4	0	0	-7.70348	22.0391
1	-3.98039	WP3888	M1	1	0	WikiPathways	27	VEGFA-VEGFR2 signaling pathway		-3.98039	3.7351	4.95656	30198	439	221	12	5.42986	1.52432	2321|3146|4189|4217|5034|5058|5230|6194|6418|6886|8667|9344	FLT1|HMGB1|DNAJB9|MAP3K5|P4HB|PAK1|PGK1|RPS6|SET|TAL1|EIF3H|TAOK2	-1.89267	0	10	0	0	-6.54757	6.02835
1	-3.97829	GO:0002694	M1	1	0	GO Biological Processes	19	regulation of leukocyte activation	19_GO:0002376 immune system process	-3.97829	3.134	4.73733	30198	654	221	15	6.78733	1.69196	678|1326|2150|3109|3126|3146|3479|3593|3726|5320|6188|6599|6932|7301|114609	ZFP36L2|MAP3K8|F2RL1|HLA-DMB|HLA-DRB4|HMGB1|IGF1|IL12B|JUNB|PLA2G2A|RPS3|SMARCC1|TCF7|TYRO3|TIRAP	-1.89267	0	41	0	0	-4.31008	18.8472
1	-3.9678	WP2064	M1	1	0	WikiPathways	27	Neural crest differentiation		-3.9678	8.0378	6.11317	30198	102	221	6	2.71493	1.09322	1488|4487|4488|6591|6663|8313	CTBP2|MSX1|MSX2|SNAI2|SOX10|AXIN2	-1.88862	0	22	0	0	-5.37315	34.1606
1	-3.9678	GO:0062014	M1	1	0	GO Biological Processes	19	negative regulation of small molecule metabolic process	19_GO:0048519 negative regulation of biological process	-3.9678	8.0378	6.11317	30198	102	221	6	2.71493	1.09322	345|348|863|4485|5465|6591	APOC3|APOE|CBFA2T3|MST1|PPARA|SNAI2	-1.88862	0	42	0	0	-4.28051	13.6643
1	-3.96718	GO:0050708	M1	1	0	GO Biological Processes	19	regulation of protein secretion	19_GO:0051179 localization	-3.96718	4.88009	5.31076	30198	252	221	9	4.0724	1.32954	283|348|2150|3033|3479|3593|5211|55107|415116	ANG|APOE|F2RL1|HADH|IGF1|IL12B|PFKL|ANO1|PIM3	-1.88862	0	39	0	0	-4.42859	12.0567
1	-3.96095	hsa05224	M1	1	0	KEGG Pathway	24	Breast cancer		-3.96095	6.50679	5.74661	30198	147	221	7	3.16742	1.17806	2353|3479|3480|5293|6932|8313|10000	FOS|IGF1|IGF1R|PIK3CD|TCF7|AXIN2|AKT3	-1.88723	0	7	0	0	-6.93652	15.5276
1	-3.95884	GO:0070372	M1	1	0	GO Biological Processes	19	regulation of ERK1 and ERK2 cascade	19_GO:0023052 signaling	-3.95884	4.37957	5.15215	30198	312	221	10	4.52489	1.39815	348|2150|3146|3479|5245|5320|5345|27020|51231|114609	APOE|F2RL1|HMGB1|IGF1|PHB1|PLA2G2A|SERPINF2|NPTN|VRK3|TIRAP	-1.88723	0	2	0	0	-9.80607	22.7738
1	-3.95884	GO:0022409	M1	1	0	GO Biological Processes	19	positive regulation of cell-cell adhesion	19_GO:0048518 positive regulation of biological process	-3.95884	4.37957	5.15215	30198	312	221	10	4.52489	1.39815	1326|3109|3126|3146|3479|3593|5345|6188|6599|6657	MAP3K8|HLA-DMB|HLA-DRB4|HMGB1|IGF1|IL12B|SERPINF2|RPS3|SMARCC1|SOX2	-1.88723	0	41	0	0	-4.31008	18.8472
1	-3.94656	GO:2000147	M1	1	0	GO Biological Processes	19	positive regulation of cell motility	19_GO:0040011 locomotion	-3.94656	3.27568	4.76818	30198	584	221	14	6.33484	1.63855	2150|2321|3146|3479|3480|5058|5293|6591|7803|8874|9448|10000|64750|114609	F2RL1|FLT1|HMGB1|IGF1|IGF1R|PAK1|PIK3CD|SNAI2|PTP4A1|ARHGEF7|MAP4K4|AKT3|SMURF2|TIRAP	-1.87732	0	8	0	0	-6.89399	4.58532
1	-3.94436	R-HSA-611105	M1	1	0	Reactome Gene Sets	6	Respiratory electron transport		-3.94436	7.95976	6.07505	30198	103	221	6	2.71493	1.09322	1327|4696|4708|4710|7384|10975	COX4I1|NDUFA3|NDUFB2|NDUFB4|UQCRC1|UQCR11	-1.87732	0	6	0	0	-7.66531	9.69721
1	-3.93	GO:0009896	M1	1	0	GO Biological Processes	19	positive regulation of catabolic process	19_GO:0048518 positive regulation of biological process	-3.93	3.45594	4.82194	30198	514	221	13	5.88235	1.58276	348|678|863|991|3146|3479|5073|5465|8396|9517|10558|57721|64750	APOE|ZFP36L2|CBFA2T3|CDC20|HMGB1|IGF1|PARN|PPARA|PIP4K2B|SPTLC2|SPTLC1|METTL14|SMURF2	-1.86523	0	48	1	1	-3.93	3.6438
1	-3.92119	hsa04625	M1	1	0	KEGG Pathway	24	C-type lectin receptor signaling pathway		-3.92119	7.88322	6.03744	30198	104	221	6	2.71493	1.09322	3593|3709|5058|5293|9641|10000	IL12B|ITPR2|PAK1|PIK3CD|IKBKE|AKT3	-1.86247	0	7	0	0	-6.93652	15.5276
1	-3.92119	hsa04660	M1	1	0	KEGG Pathway	24	T cell receptor signaling pathway		-3.92119	7.88322	6.03744	30198	104	221	6	2.71493	1.09322	1326|2353|4793|5058|5293|10000	MAP3K8|FOS|NFKBIB|PAK1|PIK3CD|AKT3	-1.86247	0	7	0	0	-6.93652	15.5276
1	-3.92051	GO:0031347	M1	1	0	GO Biological Processes	19	regulation of defense response	19_GO:0050896 response to stimulus	-3.92051	3.09613	4.68226	30198	662	221	15	6.78733	1.69196	330|348|2150|2678|3146|3479|3593|5058|5320|5465|7301|8780|9641|9958|114609	BIRC3|APOE|F2RL1|GGT1|HMGB1|IGF1|IL12B|PAK1|PLA2G2A|PPARA|TYRO3|RIOK3|IKBKE|USP15|TIRAP	-1.86247	0	2	0	0	-9.80607	22.7738
1	-3.90567	hsa04510	M1	1	0	KEGG Pathway	24	Focal adhesion		-3.90567	5.43851	5.42101	30198	201	221	8	3.61991	1.25645	330|2321|3479|3480|5058|5293|10000|10398	BIRC3|FLT1|IGF1|IGF1R|PAK1|PIK3CD|AKT3|MYL9	-1.84986	0	7	0	0	-6.93652	15.5276
1	-3.90277	GO:0030098	M1	1	0	GO Biological Processes	19	lymphocyte differentiation	19_GO:0002376 immune system process	-3.90277	4.78515	5.23239	30198	257	221	9	4.0724	1.32954	678|3146|3593|4189|5293|6194|6929|6932|7301	ZFP36L2|HMGB1|IL12B|DNAJB9|PIK3CD|RPS6|TCF3|TCF7|TYRO3	-1.84917	0	3	0	0	-7.82664	9.99823
1	-3.89082	R-HSA-9705683	M1	1	0	Reactome Gene Sets	6	SARS-CoV-2-host interactions		-3.89082	5.41159	5.4016	30198	202	221	8	3.61991	1.25645	6188|6194|6203|6207|6208|7316|9641|10000	RPS3|RPS6|RPS9|RPS13|RPS14|UBC|IKBKE|AKT3	-1.84378	0	4	0	0	-7.70348	22.0391
1	-3.89082	WP306	M1	1	0	WikiPathways	27	Focal adhesion		-3.89082	5.41159	5.4016	30198	202	221	8	3.61991	1.25645	330|2321|3479|3480|5058|5293|10000|10398	BIRC3|FLT1|IGF1|IGF1R|PAK1|PIK3CD|AKT3|MYL9	-1.84378	0	7	0	0	-6.93652	15.5276
1	-3.89082	GO:0034612	M1	1	0	GO Biological Processes	19	response to tumor necrosis factor	19_GO:0050896 response to stimulus	-3.89082	5.41159	5.4016	30198	202	221	8	3.61991	1.25645	330|338|678|2634|3476|4217|6188|8491	BIRC3|APOB|ZFP36L2|GBP2|IGBP1|MAP3K5|RPS3|MAP4K3	-1.84378	0	49	1	1	-3.89082	5.41159
1	-3.8802	GO:0031331	M1	1	0	GO Biological Processes	19	positive regulation of cellular catabolic process	19_GO:0048518 positive regulation of biological process	-3.8802	3.6438	4.85166	30198	450	221	12	5.42986	1.52432	348|678|863|991|3146|3479|5073|5465|8396|9517|10558|57721	APOE|ZFP36L2|CBFA2T3|CDC20|HMGB1|IGF1|PARN|PPARA|PIP4K2B|SPTLC2|SPTLC1|METTL14	-1.83532	0	48	0	0	-3.93	3.6438
1	-3.87559	WP111	M1	1	0	WikiPathways	27	Electron transport chain: OXPHOS system in mitochondria		-3.87559	7.73448	5.9637	30198	106	221	6	2.71493	1.09322	1327|4696|4708|4710|7384|10975	COX4I1|NDUFA3|NDUFB2|NDUFB4|UQCRC1|UQCR11	-1.83454	0	6	0	0	-7.66531	9.69721
1	-3.87298	M295	M1	1	0	Canonical Pathways	11	SIG PIP3 SIGNALING IN CARDIAC MYOCTES		-3.87298	10.1972	6.47099	30198	67	221	5	2.26244	1.00028	3479|5058|5293|10000|10682	IGF1|PAK1|PIK3CD|AKT3|EBP	-1.83454	0	7	0	0	-6.93652	15.5276
1	-3.87298	WP3942	M1	1	0	WikiPathways	27	PPAR signaling pathway		-3.87298	10.1972	6.47099	30198	67	221	5	2.26244	1.00028	345|1376|1962|2171|5465	APOC3|CPT2|EHHADH|FABP5|PPARA	-1.83454	0	24	0	0	-5.29593	24.1134
1	-3.87052	GO:0090501	M1	1	0	GO Biological Processes	19	RNA phosphodiester bond hydrolysis	19_GO:0008152 metabolic process	-3.87052	6.29275	5.61686	30198	152	221	7	3.16742	1.17806	283|3669|5073|8635|9156|10898|54512	ANG|ISG20|PARN|RNASET2|EXO1|CPSF4|EXOSC4	-1.83421	0	50	1	1	-3.87052	10.7876
1	-3.86382	GO:0003203	M1	1	0	GO Biological Processes	19	endocardial cushion morphogenesis	19_GO:0032502 developmental process	-3.86382	15.1825	7.31068	30198	36	221	4	1.80995	0.89675	4487|4488|6591|6909	MSX1|MSX2|SNAI2|TBX2	-1.82962	0	22	0	0	-5.37315	34.1606
1	-3.84733	GO:0051272	M1	1	0	GO Biological Processes	19	positive regulation of cellular component movement	19_GO:0051179 localization	-3.84733	3.20435	4.67087	30198	597	221	14	6.33484	1.63855	2150|2321|3146|3479|3480|5058|5293|6591|7803|8874|9448|10000|64750|114609	F2RL1|FLT1|HMGB1|IGF1|IGF1R|PAK1|PIK3CD|SNAI2|PTP4A1|ARHGEF7|MAP4K4|AKT3|SMURF2|TIRAP	-1.8168	0	8	0	0	-6.89399	4.58532
1	-3.8468	hsa05205	M1	1	0	KEGG Pathway	24	Proteoglycans in cancer		-3.8468	5.33239	5.34415	30198	205	221	8	3.61991	1.25645	3479|3480|3593|3709|5058|5293|6194|10000	IGF1|IGF1R|IL12B|ITPR2|PAK1|PIK3CD|RPS6|AKT3	-1.8168	0	7	0	0	-6.93652	15.5276
1	-3.84238	GO:0050709	M1	1	0	GO Biological Processes	19	negative regulation of protein secretion	19_GO:0051179 localization	-3.84238	10.0472	6.41291	30198	68	221	5	2.26244	1.00028	348|3033|3593|5211|415116	APOE|HADH|IL12B|PFKL|PIM3	-1.81446	0	39	0	0	-4.42859	12.0567
1	-3.83233	GO:0040017	M1	1	0	GO Biological Processes	19	positive regulation of locomotion	19_GO:0040011 locomotion	-3.83233	3.19365	4.65614	30198	599	221	14	6.33484	1.63855	2150|2321|3146|3479|3480|5058|5293|6591|7803|8874|9448|10000|64750|114609	F2RL1|FLT1|HMGB1|IGF1|IGF1R|PAK1|PIK3CD|SNAI2|PTP4A1|ARHGEF7|MAP4K4|AKT3|SMURF2|TIRAP	-1.80647	0	8	0	0	-6.89399	4.58532
1	-3.8269	GO:0052547	M1	1	0	GO Biological Processes	19	regulation of peptidase activity	19_GO:0008152 metabolic process	-3.8269	3.59586	4.79581	30198	456	221	12	5.42986	1.52432	259|330|3146|3476|4217|5345|6188|6657|7035|9097|9491|25824	AMBP|BIRC3|HMGB1|IGBP1|MAP3K5|SERPINF2|RPS3|SOX2|TFPI|USP14|PSMF1|PRDX5	-1.80311	0	31	0	0	-4.97062	4.68871
1	-3.81229	GO:0048844	M1	1	0	GO Biological Processes	19	artery morphogenesis	19_GO:0032502 developmental process	-3.81229	9.90163	6.35603	30198	69	221	5	2.26244	1.00028	338|348|2348|3248|6909	APOB|APOE|FOLR1|HPGD|TBX2	-1.79055	0	11	0	0	-6.30053	9.90163
1	-3.78352	WP4262	M1	1	0	WikiPathways	27	Breast cancer pathway		-3.78352	6.09234	5.4928	30198	157	221	7	3.16742	1.17806	2353|3479|3480|5293|6932|8313|10000	FOS|IGF1|IGF1R|PIK3CD|TCF7|AXIN2|AKT3	-1.76521	0	7	0	0	-6.93652	15.5276
1	-3.78286	GO:0019511	M1	1	0	GO Biological Processes	19	peptidyl-proline hydroxylation	19_GO:0008152 metabolic process	-3.78286	27.3285	8.75739	30198	15	221	3	1.35747	0.778396	5034|10491|54681	P4HB|CRTAP|P4HTM	-1.76521	0	40	0	0	-4.36729	27.3285
1	-3.77453	R-HSA-449147	M1	1	0	Reactome Gene Sets	6	Signaling by Interleukins		-3.77453	3.54916	4.74089	30198	462	221	12	5.42986	1.52432	1326|2353|3146|3593|3726|4793|5034|5293|6657|7316|9491|51231	MAP3K8|FOS|HMGB1|IL12B|JUNB|NFKBIB|P4HB|PIK3CD|SOX2|UBC|PSMF1|VRK3	-1.75919	0	9	0	0	-6.57896	24.1134
1	-3.77228	GO:0006091	M1	1	0	GO Biological Processes	19	generation of precursor metabolites and energy	19_GO:0008152 metabolic process	-3.77228	3.81489	4.82899	30198	394	221	11	4.97738	1.46291	1327|2023|4696|4708|4710|5211|5230|7384|10202|10975|26227	COX4I1|ENO1|NDUFA3|NDUFB2|NDUFB4|PFKL|PGK1|UQCRC1|DHRS2|UQCR11|PHGDH	-1.75919	0	6	0	0	-7.66531	9.69721
1	-3.7708	GO:0014065	M1	1	0	GO Biological Processes	19	phosphatidylinositol 3-kinase signaling	19_GO:0023052 signaling	-3.7708	14.3834	7.08806	30198	38	221	4	1.80995	0.89675	3479|3480|5293|7301	IGF1|IGF1R|PIK3CD|TYRO3	-1.75919	0	7	0	0	-6.93652	15.5276
1	-3.76577	R-HSA-156827	M1	1	0	Reactome Gene Sets	6	L13a-mediated translational silencing of Ceruloplasmin expression		-3.76577	7.38608	5.78749	30198	111	221	6	2.71493	1.09322	6188|6194|6203|6207|6208|8667	RPS3|RPS6|RPS9|RPS13|RPS14|EIF3H	-1.75615	0	4	0	0	-7.70348	22.0391
1	-3.74448	R-HSA-72706	M1	1	0	Reactome Gene Sets	6	GTP hydrolysis and joining of the 60S ribosomal subunit		-3.74448	7.32014	5.75357	30198	112	221	6	2.71493	1.09322	6188|6194|6203|6207|6208|8667	RPS3|RPS6|RPS9|RPS13|RPS14|EIF3H	-1.74202	0	4	0	0	-7.70348	22.0391
1	-3.74448	hsa05145	M1	1	0	KEGG Pathway	24	Toxoplasmosis		-3.74448	7.32014	5.75357	30198	112	221	6	2.71493	1.09322	330|3109|3126|3593|4793|10000	BIRC3|HLA-DMB|HLA-DRB4|IL12B|NFKBIB|AKT3	-1.74202	0	26	0	0	-5.2157	10.7876
1	-3.74448	GO:0098727	M1	1	0	GO Biological Processes	19	maintenance of cell number	19_GO:0032502 developmental process	-3.74448	7.32014	5.75357	30198	112	221	6	2.71493	1.09322	678|3479|6657|23081|51586|57721	ZFP36L2|IGF1|SOX2|KDM4C|MED15|METTL14	-1.74202	0	51	1	1	-3.74448	7.73448
1	-3.74374	GO:0051052	M1	1	0	GO Biological Processes	19	regulation of DNA metabolic process	19_GO:0008152 metabolic process	-3.74374	3.30792	4.63339	30198	537	221	13	5.88235	1.58276	2735|3146|3399|3480|4931|5073|6188|6599|7126|7913|8313|10923|64710	GLI1|HMGB1|ID3|IGF1R|NVL|PARN|RPS3|SMARCC1|TNFAIP1|DEK|AXIN2|SUB1|NUCKS1	-1.74202	0	52	1	1	-3.74374	3.66826
1	-3.73996	R-HSA-195721	M1	1	0	Reactome Gene Sets	6	Signaling by WNT		-3.73996	4.11574	4.90146	30198	332	221	10	4.52489	1.39815	1455|1488|2782|3709|6657|6932|7316|8313|9491|64750	CSNK1G2|CTBP2|GNB1|ITPR2|SOX2|TCF7|UBC|AXIN2|PSMF1|SMURF2	-1.74019	0	53	1	1	-3.73996	15.7664
1	-3.71623	GO:0006401	M1	1	0	GO Biological Processes	19	RNA catabolic process	19_GO:0008152 metabolic process	-3.71623	5.94098	5.39736	30198	161	221	7	3.16742	1.17806	283|678|3669|5073|8635|54512|57721	ANG|ZFP36L2|ISG20|PARN|RNASET2|EXOSC4|METTL14	-1.7184	0	50	0	0	-3.87052	10.7876
1	-3.7055	hsa05417	M1	1	0	KEGG Pathway	24	Lipid and atherosclerosis		-3.7055	5.08437	5.16049	30198	215	221	8	3.61991	1.25645	338|2353|3593|4217|5293|9641|10000|114609	APOB|FOS|IL12B|MAP3K5|PIK3CD|IKBKE|AKT3|TIRAP	-1.70961	0	7	0	0	-6.93652	15.5276
1	-3.70256	GO:0022904	M1	1	0	GO Biological Processes	19	respiratory electron transport chain	19_GO:0008152 metabolic process	-3.70256	7.19171	5.68695	30198	114	221	6	2.71493	1.09322	1327|4696|4708|4710|7384|10975	COX4I1|NDUFA3|NDUFB2|NDUFB4|UQCRC1|UQCR11	-1.7086	0	6	0	0	-7.66531	9.69721
1	-3.69504	GO:0034374	M1	1	0	GO Biological Processes	19	low-density lipoprotein particle remodeling	19_GO:0032501 multicellular organismal process	-3.69504	25.6205	8.45797	30198	16	221	3	1.35747	0.778396	338|348|5320	APOB|APOE|PLA2G2A	-1.7049	0	12	0	0	-6.24691	54.657
1	-3.69504	GO:0042159	M1	1	0	GO Biological Processes	19	lipoprotein catabolic process	19_GO:0008152 metabolic process	-3.69504	25.6205	8.45797	30198	16	221	3	1.35747	0.778396	338|348|5538	APOB|APOE|PPT1	-1.7049	0	12	0	0	-6.24691	54.657
1	-3.68332	GO:0043488	M1	1	0	GO Biological Processes	19	regulation of mRNA stability	19_GO:0048519 negative regulation of biological process	-3.68332	5.86808	5.35084	30198	163	221	7	3.16742	1.17806	678|5073|8313|9641|11044|57721|114609	ZFP36L2|PARN|AXIN2|IKBKE|TENT4A|METTL14|TIRAP	-1.69668	0	17	0	0	-5.98771	10.7876
1	-3.68302	hsa00260	M1	1	0	KEGG Pathway	24	Glycine, serine and threonine metabolism		-3.68302	13.6643	6.88165	30198	40	221	4	1.80995	0.89675	2593|8639|26227|51268	GAMT|AOC3|PHGDH|PIPOX	-1.69668	0	54	1	1	-3.68302	13.6643
1	-3.67245	GO:0051051	M1	1	0	GO Biological Processes	19	negative regulation of transport	19_GO:0051179 localization	-3.67245	3.4593	4.63374	30198	474	221	12	5.42986	1.52432	345|348|2171|3033|3146|3593|5211|6721|11142|51465|130497|415116	APOC3|APOE|FABP5|HADH|HMGB1|IL12B|PFKL|SREBF2|PKIG|UBE2J1|OSR1|PIM3	-1.68807	0	39	0	0	-4.42859	12.0567
1	-3.66933	GO:0007169	M1	1	0	GO Biological Processes	19	transmembrane receptor protein tyrosine kinase signaling pathway	19_GO:0023052 signaling	-3.66933	3.71128	4.71659	30198	405	221	11	4.97738	1.46291	2321|3479|3480|5058|5293|6272|6599|6886|6909|7301|8874	FLT1|IGF1|IGF1R|PAK1|PIK3CD|SORT1|SMARCC1|TAL1|TBX2|TYRO3|ARHGEF7	-1.68807	0	8	0	0	-6.89399	4.58532
1	-3.66879	R-HSA-174824	M1	1	0	Reactome Gene Sets	6	Plasma lipoprotein assembly, remodeling, and clearance		-3.66879	9.2326	6.08808	30198	74	221	5	2.26244	1.00028	338|345|348|5034|7316	APOB|APOC3|APOE|P4HB|UBC	-1.68807	0	12	0	0	-6.24691	54.657
1	-3.6655	GO:0045596	M1	1	0	GO Biological Processes	19	negative regulation of cell differentiation	19_GO:0032502 developmental process	-3.6655	2.93224	4.43793	30198	699	221	15	6.78733	1.69196	678|3146|3399|3479|4487|4488|5465|6272|6591|6599|6657|6663|8313|57721|130497	ZFP36L2|HMGB1|ID3|IGF1|MSX1|MSX2|PPARA|SORT1|SNAI2|SMARCC1|SOX2|SOX10|AXIN2|METTL14|OSR1	-1.68765	0	22	0	0	-5.37315	34.1606
1	-3.66465	R-HSA-376176	M1	1	0	Reactome Gene Sets	6	Signaling by ROBO receptors		-3.66465	5.0144	5.10761	30198	218	221	8	3.61991	1.25645	5058|6188|6194|6203|6207|6208|7316|9491	PAK1|RPS3|RPS6|RPS9|RPS13|RPS14|UBC|PSMF1	-1.68765	0	4	0	0	-7.70348	22.0391
1	-3.66148	GO:0002573	M1	1	0	GO Biological Processes	19	myeloid leukocyte differentiation	19_GO:0002376 immune system process	-3.66148	7.06772	5.62192	30198	116	221	6	2.71493	1.09322	863|2150|3726|5293|6886|10202	CBFA2T3|F2RL1|JUNB|PIK3CD|TAL1|DHRS2	-1.68632	0	3	0	0	-7.82664	9.99823
1	-3.65577	hsa05022	M1	1	0	KEGG Pathway	24	Pathways of neurodegeneration - multiple diseases		-3.65577	3.44477	4.61622	30198	476	221	12	5.42986	1.52432	1327|2861|3709|4217|4696|4708|4710|7316|7384|8313|10975|51465	COX4I1|GPR37|ITPR2|MAP3K5|NDUFA3|NDUFB2|NDUFB4|UBC|UQCRC1|AXIN2|UQCR11|UBE2J1	-1.68245	0	6	0	0	-7.66531	9.69721
1	-3.65101	GO:0043254	M1	1	0	GO Biological Processes	19	regulation of protein-containing complex assembly	19_GO:0050789 regulation of biological process	-3.65101	3.69304	4.69658	30198	407	221	11	4.97738	1.46291	348|3146|5058|6188|6886|8780|8874|9641|29103|51451|114609	APOE|HMGB1|PAK1|RPS3|TAL1|RIOK3|ARHGEF7|IKBKE|DNAJC15|LCMT1|TIRAP	-1.67951	0	55	1	1	-3.65101	4.9152
1	-3.64686	GO:0019216	M1	1	0	GO Biological Processes	19	regulation of lipid metabolic process	19_GO:0008152 metabolic process	-3.64686	4.00711	4.79499	30198	341	221	10	4.52489	1.39815	338|345|348|2171|2321|3480|5465|6591|8396|29103	APOB|APOC3|APOE|FABP5|FLT1|IGF1R|PPARA|SNAI2|PIP4K2B|DNAJC15	-1.67718	0	12	0	0	-6.24691	54.657
1	-3.64092	WP4564	M1	1	0	WikiPathways	27	Neural crest cell migration during development		-3.64092	13.331	6.7839	30198	41	221	4	1.80995	0.89675	2353|5058|5293|10000	FOS|PAK1|PIK3CD|AKT3	-1.67306	0	7	0	0	-6.93652	15.5276
1	-3.62448	hsa04024	M1	1	0	KEGG Pathway	24	cAMP signaling pathway		-3.62448	4.94634	5.05569	30198	221	221	8	3.61991	1.25645	2353|2735|5058|5293|5338|5465|10000|10398	FOS|GLI1|PAK1|PIK3CD|PLD2|PPARA|AKT3|MYL9	-1.65843	0	7	0	0	-6.93652	15.5276
1	-3.62121	R-HSA-2408522	M1	1	0	Reactome Gene Sets	6	Selenoamino acid metabolism		-3.62121	6.94793	5.55842	30198	118	221	6	2.71493	1.09322	4143|6188|6194|6203|6207|6208	MAT1A|RPS3|RPS6|RPS9|RPS13|RPS14	-1.65769	0	4	0	0	-7.70348	22.0391
1	-3.6175	GO:0030155	M1	1	0	GO Biological Processes	19	regulation of cell adhesion	19_GO:0050789 regulation of biological process	-3.6175	2.78153	4.34536	30198	786	221	16	7.23982	1.74321	1326|3109|3126|3146|3479|3593|5034|5345|5465|6188|6591|6599|6657|8874|9404|9448	MAP3K8|HLA-DMB|HLA-DRB4|HMGB1|IGF1|IL12B|P4HB|SERPINF2|PPARA|RPS3|SNAI2|SMARCC1|SOX2|ARHGEF7|LPXN|MAP4K4	-1.65769	0	41	0	0	-4.31008	18.8472
1	-3.61441	GO:0034121	M1	1	0	GO Biological Processes	19	regulation of toll-like receptor signaling pathway	19_GO:0002376 immune system process	-3.61441	8.98964	5.98792	30198	76	221	5	2.26244	1.00028	330|2150|3146|7301|114609	BIRC3|F2RL1|HMGB1|TYRO3|TIRAP	-1.65769	0	2	0	0	-9.80607	22.7738
1	-3.61306	CORUM:5232	M1	1	0	CORUM	33	TNF-alpha/Nf-kappa B signaling complex (RPL6, RPL30, RPS13, CHUK, DDX3X, NFKB2, NFKBIB, REL, IKBKG, NFKB1, MAP3K8, RELB, GLG1, NFKBIA, RELA, TNIP2, GTF2I)		-3.61306	24.1134	8.18475	30198	17	221	3	1.35747	0.778396	1326|4793|6207	MAP3K8|NFKBIB|RPS13	-1.65769	0	9	0	0	-6.57896	24.1134
1	-3.61306	GO:0010463	M1	1	0	GO Biological Processes	19	mesenchymal cell proliferation	19_GO:0009987 cellular process	-3.61306	24.1134	8.18475	30198	17	221	3	1.35747	0.778396	4487|6909|130497	MSX1|TBX2|OSR1	-1.65769	0	22	0	0	-5.37315	34.1606
1	-3.61306	WP368	M1	1	0	WikiPathways	27	Mitochondrial long chain fatty acid beta-oxidation		-3.61306	24.1134	8.18475	30198	17	221	3	1.35747	0.778396	1376|1962|3033	CPT2|EHHADH|HADH	-1.65769	0	24	0	0	-5.29593	24.1134
1	-3.60137	hsa04071	M1	1	0	KEGG Pathway	24	Sphingolipid signaling pathway		-3.60137	6.88954	5.52722	30198	119	221	6	2.71493	1.09322	4217|5293|5338|9517|10000|10558	MAP3K5|PIK3CD|PLD2|SPTLC2|AKT3|SPTLC1	-1.64981	0	7	0	0	-6.93652	15.5276
1	-3.60137	hsa04935	M1	1	0	KEGG Pathway	24	Growth hormone synthesis, secretion and action		-3.60137	6.88954	5.52722	30198	119	221	6	2.71493	1.09322	2353|3479|3709|3726|5293|10000	FOS|IGF1|ITPR2|JUNB|PIK3CD|AKT3	-1.64981	0	7	0	0	-6.93652	15.5276
1	-3.59994	GO:0071827	M1	1	0	GO Biological Processes	19	plasma lipoprotein particle organization	19_GO:0032501 multicellular organismal process	-3.59994	13.0136	6.6895	30198	42	221	4	1.80995	0.89675	338|345|348|5320	APOB|APOC3|APOE|PLA2G2A	-1.64981	0	12	0	0	-6.24691	54.657
1	-3.59115	GO:0016042	M1	1	0	GO Biological Processes	19	lipid catabolic process	19_GO:0008152 metabolic process	-3.59115	4.34552	4.85508	30198	283	221	9	4.0724	1.32954	338|345|348|1376|1962|3033|5320|5338|5538	APOB|APOC3|APOE|CPT2|EHHADH|HADH|PLA2G2A|PLD2|PPT1	-1.64373	0	24	0	0	-5.29593	24.1134
1	-3.5904	GO:0051249	M1	1	0	GO Biological Processes	19	regulation of lymphocyte activation	19_GO:0002376 immune system process	-3.5904	3.18914	4.47754	30198	557	221	13	5.88235	1.58276	678|1326|3109|3126|3146|3479|3593|3726|6188|6599|6932|7301|114609	ZFP36L2|MAP3K8|HLA-DMB|HLA-DRB4|HMGB1|IGF1|IL12B|JUNB|RPS3|SMARCC1|TCF7|TYRO3|TIRAP	-1.64373	0	41	0	0	-4.31008	18.8472
1	-3.58782	hsa05140	M1	1	0	KEGG Pathway	24	Leishmaniasis		-3.58782	8.87289	5.93921	30198	77	221	5	2.26244	1.00028	2353|3109|3126|3593|4793	FOS|HLA-DMB|HLA-DRB4|IL12B|NFKBIB	-1.64287	0	26	0	0	-5.2157	10.7876
1	-3.58172	GO:0006119	M1	1	0	GO Biological Processes	19	oxidative phosphorylation	19_GO:0008152 metabolic process	-3.58172	6.83213	5.49638	30198	120	221	6	2.71493	1.09322	1327|4696|4708|4710|7384|10975	COX4I1|NDUFA3|NDUFB2|NDUFB4|UQCRC1|UQCR11	-1.63848	0	6	0	0	-7.66531	9.69721
1	-3.5718	GO:0042113	M1	1	0	GO Biological Processes	19	B cell activation	19_GO:0002376 immune system process	-3.5718	5.62646	5.1939	30198	170	221	7	3.16742	1.17806	3476|4189|5245|5293|6929|8227|9156	IGBP1|DNAJB9|PHB1|PIK3CD|TCF3|AKAP17A|EXO1	-1.63026	0	56	1	1	-3.5718	5.62646
1	-3.56226	GO:0042476	M1	1	0	GO Biological Processes	19	odontogenesis	19_GO:0032502 developmental process	-3.56226	6.77566	5.46589	30198	121	221	6	2.71493	1.09322	3399|4487|4488|5465|8313|130497	ID3|MSX1|MSX2|PPARA|AXIN2|OSR1	-1.62525	0	22	0	0	-5.37315	34.1606
1	-3.56162	GO:0048017	M1	1	0	GO Biological Processes	19	inositol lipid-mediated signaling	19_GO:0023052 signaling	-3.56162	8.75914	5.89138	30198	78	221	5	2.26244	1.00028	3479|3480|5293|5338|7301	IGF1|IGF1R|PIK3CD|PLD2|TYRO3	-1.62525	0	7	0	0	-6.93652	15.5276
1	-3.56162	GO:1902369	M1	1	0	GO Biological Processes	19	negative regulation of RNA catabolic process	19_GO:0048519 negative regulation of biological process	-3.56162	8.75914	5.89138	30198	78	221	5	2.26244	1.00028	5073|8313|9641|11044|114609	PARN|AXIN2|IKBKE|TENT4A|TIRAP	-1.62525	0	17	0	0	-5.98771	10.7876
1	-3.56002	hsa00071	M1	1	0	KEGG Pathway	24	Fatty acid degradation		-3.56002	12.7109	6.59827	30198	43	221	4	1.80995	0.89675	223|1376|1962|3033	ALDH9A1|CPT2|EHHADH|HADH	-1.62525	0	24	0	0	-5.29593	24.1134
1	-3.55631	R-HSA-9010553	M1	1	0	Reactome Gene Sets	6	Regulation of expression of SLITs and ROBOs		-3.55631	5.59355	5.17219	30198	171	221	7	3.16742	1.17806	6188|6194|6203|6207|6208|7316|9491	RPS3|RPS6|RPS9|RPS13|RPS14|UBC|PSMF1	-1.62321	0	4	0	0	-7.70348	22.0391
1	-3.54093	GO:0051099	M1	1	0	GO Biological Processes	19	positive regulation of binding	19_GO:0065007 biological regulation	-3.54093	5.56103	5.15066	30198	172	221	7	3.16742	1.17806	348|1488|3146|3479|4931|5986|6788	APOE|CTBP2|HMGB1|IGF1|NVL|RFNG|STK3	-1.6126	0	33	0	0	-4.72776	6.50679
1	-3.53726	GO:0045861	M1	1	0	GO Biological Processes	19	negative regulation of proteolysis	19_GO:0048519 negative regulation of biological process	-3.53726	3.88189	4.66971	30198	352	221	10	4.52489	1.39815	259|330|3476|5345|6599|7035|8667|9097|9491|25824	AMBP|BIRC3|IGBP1|SERPINF2|SMARCC1|TFPI|EIF3H|USP14|PSMF1|PRDX5	-1.6126	0	31	0	0	-4.97062	4.68871
1	-3.53726	GO:0044282	M1	1	0	GO Biological Processes	19	small molecule catabolic process	19_GO:0008152 metabolic process	-3.53726	3.88189	4.66971	30198	352	221	10	4.52489	1.39815	348|1376|1962|2023|3033|3242|4143|5211|11112|51268	APOE|CPT2|EHHADH|ENO1|HADH|HPD|MAT1A|PFKL|HIBADH|PIPOX	-1.6126	0	54	0	0	-3.68302	13.6643
1	-3.53623	GO:2000341	M1	1	0	GO Biological Processes	19	regulation of chemokine (C-X-C motif) ligand 2 production	19_GO:0032501 multicellular organismal process	-3.53623	22.7738	7.93403	30198	18	221	3	1.35747	0.778396	2150|3146|114609	F2RL1|HMGB1|TIRAP	-1.6126	0	2	0	0	-9.80607	22.7738
1	-3.53579	hsa01521	M1	1	0	KEGG Pathway	24	EGFR tyrosine kinase inhibitor resistance		-3.53579	8.64826	5.8444	30198	79	221	5	2.26244	1.00028	3479|3480|5293|6194|10000	IGF1|IGF1R|PIK3CD|RPS6|AKT3	-1.6126	0	7	0	0	-6.93652	15.5276
1	-3.53579	hsa03018	M1	1	0	KEGG Pathway	24	RNA degradation		-3.53579	8.64826	5.8444	30198	79	221	5	2.26244	1.00028	2023|5073|5211|11044|54512	ENO1|PARN|PFKL|TENT4A|EXOSC4	-1.6126	0	50	0	0	-3.87052	10.7876
1	-3.52751	GO:0009150	M1	1	0	GO Biological Processes	19	purine ribonucleotide metabolic process	19_GO:0008152 metabolic process	-3.52751	3.87089	4.65857	30198	353	221	10	4.52489	1.39815	2023|3615|4696|4708|4710|5211|5230|5538|51268|80347	ENO1|IMPDH2|NDUFA3|NDUFB2|NDUFB4|PFKL|PGK1|PPT1|PIPOX|COASY	-1.60595	0	6	0	0	-7.66531	9.69721
1	-3.52111	WP4249	M1	1	0	WikiPathways	27	Hedgehog signaling pathway		-3.52111	12.422	6.51001	30198	44	221	4	1.80995	0.89675	1455|1456|2735|64750	CSNK1G2|CSNK1G3|GLI1|SMURF2	-1.60279	0	1	0	0	-10.0477	12.422
1	-3.52111	GO:0062208	M1	1	0	GO Biological Processes	19	positive regulation of pattern recognition receptor signaling pathway	19_GO:0002376 immune system process	-3.52111	12.422	6.51001	30198	44	221	4	1.80995	0.89675	2150|3146|9958|114609	F2RL1|HMGB1|USP15|TIRAP	-1.60279	0	2	0	0	-9.80607	22.7738
1	-3.51049	GO:0030178	M1	1	0	GO Biological Processes	19	negative regulation of Wnt signaling pathway	19_GO:0023052 signaling	-3.51049	5.49711	5.10809	30198	174	221	7	3.16742	1.17806	348|2735|6591|6657|6663|6788|8313	APOE|GLI1|SNAI2|SOX2|SOX10|STK3|AXIN2	-1.59522	0	21	0	0	-5.40438	6.7359
1	-3.51033	CORUM:306	M1	1	0	CORUM	33	Ribosome, cytoplasmic		-3.51033	8.54016	5.79824	30198	80	221	5	2.26244	1.00028	6188|6194|6203|6207|6208	RPS3|RPS6|RPS9|RPS13|RPS14	-1.59522	0	4	0	0	-7.70348	22.0391
1	-3.50191	GO:0051223	M1	1	0	GO Biological Processes	19	regulation of protein transport	19_GO:0051179 localization	-3.50191	3.31255	4.45427	30198	495	221	12	5.42986	1.52432	283|348|2150|3033|3479|3593|5211|6721|11142|51465|55107|415116	ANG|APOE|F2RL1|HADH|IGF1|IL12B|PFKL|SREBF2|PKIG|UBE2J1|ANO1|PIM3	-1.58841	0	39	0	0	-4.42859	12.0567
1	-3.49755	GO:0006974	M1	1	0	GO Biological Processes	19	cellular response to DNA damage stimulus	19_GO:0050896 response to stimulus	-3.49755	2.82709	4.27563	30198	725	221	15	6.78733	1.69196	2966|3146|3364|5058|5422|5423|6188|9156|9344|9641|11044|26574|55120|64710|84515	GTF2H2|HMGB1|HUS1|PAK1|POLA1|POLB|RPS3|EXO1|TAOK2|IKBKE|TENT4A|AATF|FANCL|NUCKS1|MCM8	-1.58564	0	16	0	0	-6.00312	9.99823
1	-3.49543	GO:0043487	M1	1	0	GO Biological Processes	19	regulation of RNA stability	19_GO:0008152 metabolic process	-3.49543	5.4657	5.08705	30198	175	221	7	3.16742	1.17806	678|5073|8313|9641|11044|57721|114609	ZFP36L2|PARN|AXIN2|IKBKE|TENT4A|METTL14|TIRAP	-1.58511	0	17	0	0	-5.98771	10.7876
1	-3.48316	M5193	M1	1	0	Canonical Pathways	11	SIG CHEMOTAXIS		-3.48316	12.146	6.42457	30198	45	221	4	1.80995	0.89675	3709|5058|5293|10000	ITPR2|PAK1|PIK3CD|AKT3	-1.576	0	7	0	0	-6.93652	15.5276
1	-3.48316	GO:0071825	M1	1	0	GO Biological Processes	19	protein-lipid complex subunit organization	19_GO:0009987 cellular process	-3.48316	12.146	6.42457	30198	45	221	4	1.80995	0.89675	338|345|348|5320	APOB|APOC3|APOE|PLA2G2A	-1.576	0	12	0	0	-6.24691	54.657
1	-3.47932	GO:0009615	M1	1	0	GO Biological Processes	19	response to virus	19_GO:0044419 biological process involved in interspecies interaction between organisms	-3.47932	3.81683	4.60349	30198	358	221	10	4.52489	1.39815	338|2023|2150|3593|3669|5245|8780|9641|10771|54512	APOB|ENO1|F2RL1|IL12B|ISG20|PHB1|RIOK3|IKBKE|ZMYND11|EXOSC4	-1.57373	0	57	1	1	-3.47932	4.37256
1	-3.47023	GO:0006310	M1	1	0	GO Biological Processes	19	DNA recombination	19_GO:0008152 metabolic process	-3.47023	4.69159	4.857	30198	233	221	8	3.61991	1.25645	3146|3364|5423|6929|6932|9156|64710|84515	HMGB1|HUS1|POLB|TCF3|TCF7|EXO1|NUCKS1|MCM8	-1.56621	0	27	0	0	-5.1411	30.365
1	-3.46561	GO:0046890	M1	1	0	GO Biological Processes	19	regulation of lipid biosynthetic process	19_GO:0008152 metabolic process	-3.46561	5.40394	5.04545	30198	177	221	7	3.16742	1.17806	338|345|348|2171|3480|5465|6591	APOB|APOC3|APOE|FABP5|IGF1R|PPARA|SNAI2	-1.56458	0	12	0	0	-6.24691	54.657
1	-3.46394	GO:0010885	M1	1	0	GO Biological Processes	19	regulation of cholesterol storage	19_GO:0051179 localization	-3.46394	21.5751	7.70284	30198	19	221	3	1.35747	0.778396	338|5465|6721	APOB|PPARA|SREBF2	-1.56458	0	12	0	0	-6.24691	54.657
1	-3.46394	WP2011	M1	1	0	WikiPathways	27	SREBF and miR33 in cholesterol and lipid homeostasis		-3.46394	21.5751	7.70284	30198	19	221	3	1.35747	0.778396	5465|6721|51586	PPARA|SREBF2|MED15	-1.56458	0	58	1	1	-3.46394	21.5751
1	-3.45195	GO:0009792	M1	1	0	GO Biological Processes	19	embryo development ending in birth or egg hatching	19_GO:0032502 developmental process	-3.45195	2.92955	4.2801	30198	653	221	14	6.33484	1.63855	338|1376|2348|3364|3726|4487|5423|6663|6788|8313|9915|23081|26227|130497	APOB|CPT2|FOLR1|HUS1|JUNB|MSX1|POLB|SOX10|STK3|AXIN2|ARNT2|KDM4C|PHGDH|OSR1	-1.55595	0	59	1	1	-3.45195	3.21933
1	-3.45085	GO:0001936	M1	1	0	GO Biological Processes	19	regulation of endothelial cell proliferation	19_GO:0050789 regulation of biological process	-3.45085	5.37358	5.02488	30198	178	221	7	3.16742	1.17806	283|348|2321|3146|3593|5293|10000	ANG|APOE|FLT1|HMGB1|IL12B|PIK3CD|AKT3	-1.55595	0	37	0	0	-4.5574	8.72186
1	-3.44927	R-HSA-163200	M1	1	0	Reactome Gene Sets	6	Respiratory electron transport, ATP synthesis by chemiosmotic coupling, and heat production by uncoupling proteins.		-3.44927	6.45555	5.28994	30198	127	221	6	2.71493	1.09322	1327|4696|4708|4710|7384|10975	COX4I1|NDUFA3|NDUFB2|NDUFB4|UQCRC1|UQCR11	-1.55595	0	6	0	0	-7.66531	9.69721
1	-3.44614	M128	M1	1	0	Canonical Pathways	11	PID TNF PATHWAY		-3.44614	11.882	6.34179	30198	46	221	4	1.80995	0.89675	330|4217|8491|9448	BIRC3|MAP3K5|MAP4K3|MAP4K4	-1.55595	0	19	0	0	-5.70107	11.882
1	-3.44614	GO:0003197	M1	1	0	GO Biological Processes	19	endocardial cushion development	19_GO:0032502 developmental process	-3.44614	11.882	6.34179	30198	46	221	4	1.80995	0.89675	4487|4488|6591|6909	MSX1|MSX2|SNAI2|TBX2	-1.55595	0	22	0	0	-5.37315	34.1606
1	-3.44614	GO:0046006	M1	1	0	GO Biological Processes	19	regulation of activated T cell proliferation	19_GO:0002376 immune system process	-3.44614	11.882	6.34179	30198	46	221	4	1.80995	0.89675	3146|3479|3593|6188	HMGB1|IGF1|IL12B|RPS3	-1.55595	0	41	0	0	-4.31008	18.8472
1	-3.44448	R-HSA-9675108	M1	1	0	Reactome Gene Sets	6	Nervous system development		-3.44448	3.0786	4.32856	30198	577	221	13	5.88235	1.58276	5058|5293|6188|6194|6203|6207|6208|6663|6721|7316|8874|9491|10398	PAK1|PIK3CD|RPS3|RPS6|RPS9|RPS13|RPS14|SOX10|SREBF2|UBC|ARHGEF7|PSMF1|MYL9	-1.5558	0	4	0	0	-7.70348	22.0391
1	-3.4395	GO:0071396	M1	1	0	GO Biological Processes	19	cellular response to lipid	19_GO:0050896 response to stimulus	-3.4395	3.25986	4.38842	30198	503	221	12	5.42986	1.52432	678|3146|3399|3480|3593|4488|4793|5245|5465|6663|7035|130497	ZFP36L2|HMGB1|ID3|IGF1R|IL12B|MSX2|NFKBIB|PHB1|PPARA|SOX10|TFPI|OSR1	-1.55233	0	47	0	0	-4.00596	5.61545
1	-3.43213	GO:0044257	M1	1	0	GO Biological Processes	19	cellular protein catabolic process	19_GO:0008152 metabolic process	-3.43213	2.91615	4.26036	30198	656	221	14	6.33484	1.63855	991|4189|5538|7126|7316|8313|9097|9491|9958|10868|23761|26001|51465|64750	CDC20|DNAJB9|PPT1|TNFAIP1|UBC|AXIN2|USP14|PSMF1|USP15|USP20|PISD|RNF167|UBE2J1|SMURF2	-1.54645	0	25	0	0	-5.25033	6.21102
1	-3.42264	GO:0050863	M1	1	0	GO Biological Processes	19	regulation of T cell activation	19_GO:0002376 immune system process	-3.42264	3.75392	4.53868	30198	364	221	10	4.52489	1.39815	1326|3109|3126|3146|3479|3593|3726|6188|6599|6932	MAP3K8|HLA-DMB|HLA-DRB4|HMGB1|IGF1|IL12B|JUNB|RPS3|SMARCC1|TCF7	-1.54043	0	41	0	0	-4.31008	18.8472
1	-3.42163	GO:0002366	M1	1	0	GO Biological Processes	19	leukocyte activation involved in immune response	19_GO:0002376 immune system process	-3.42163	5.31388	4.98422	30198	180	221	7	3.16742	1.17806	2150|3146|3593|5293|6194|9156|117194	F2RL1|HMGB1|IL12B|PIK3CD|RPS6|EXO1|MRGPRX2	-1.54043	0	3	0	0	-7.82664	9.99823
1	-3.42163	GO:0000165	M1	1	0	GO Biological Processes	19	MAPK cascade	19_GO:0023052 signaling	-3.42163	5.31388	4.98422	30198	180	221	7	3.16742	1.17806	678|1326|3479|4217|8491|9344|9448	ZFP36L2|MAP3K8|IGF1|MAP3K5|MAP4K3|TAOK2|MAP4K4	-1.54043	0	19	0	0	-5.70107	11.882
1	-3.41196	WP4806	M1	1	0	WikiPathways	27	EGFR tyrosine kinase inhibitor resistance		-3.41196	8.13348	5.62136	30198	84	221	5	2.26244	1.00028	3479|3480|5293|6194|10000	IGF1|IGF1R|PIK3CD|RPS6|AKT3	-1.53224	0	7	0	0	-6.93652	15.5276
1	-3.40716	GO:0061013	M1	1	0	GO Biological Processes	19	regulation of mRNA catabolic process	19_GO:0048519 negative regulation of biological process	-3.40716	5.28452	4.96411	30198	181	221	7	3.16742	1.17806	678|5073|8313|9641|11044|57721|114609	ZFP36L2|PARN|AXIN2|IKBKE|TENT4A|METTL14|TIRAP	-1.52891	0	17	0	0	-5.98771	10.7876
1	-3.40401	GO:0006163	M1	1	0	GO Biological Processes	19	purine nucleotide metabolic process	19_GO:0008152 metabolic process	-3.40401	3.7334	4.51738	30198	366	221	10	4.52489	1.39815	2023|3615|4696|4708|4710|5211|5230|5538|51268|80347	ENO1|IMPDH2|NDUFA3|NDUFB2|NDUFB4|PFKL|PGK1|PPT1|PIPOX|COASY	-1.52723	0	6	0	0	-7.66531	9.69721
1	-3.3882	R-HSA-5632684	M1	1	0	Reactome Gene Sets	6	Hedgehog 'on' state		-3.3882	8.0378	5.57896	30198	85	221	5	2.26244	1.00028	2735|7316|9491|25989|64750	GLI1|UBC|PSMF1|ULK3|SMURF2	-1.51288	0	53	0	0	-3.73996	15.7664
1	-3.37852	GO:0018105	M1	1	0	GO Biological Processes	19	peptidyl-serine phosphorylation	19_GO:0008152 metabolic process	-3.37852	5.22676	4.92434	30198	183	221	7	3.16742	1.17806	1455|1456|4485|9641|10000|25989|51231	CSNK1G2|CSNK1G3|MST1|IKBKE|AKT3|ULK3|VRK3	-1.50604	0	1	0	0	-10.0477	12.422
1	-3.37844	GO:0043604	M1	1	0	GO Biological Processes	19	amide biosynthetic process	19_GO:0008152 metabolic process	-3.37844	3.20883	4.32387	30198	511	221	12	5.42986	1.52432	2678|5538|6188|6194|6203|6207|6208|8667|8891|9517|10352|10558	GGT1|PPT1|RPS3|RPS6|RPS9|RPS13|RPS14|EIF3H|EIF2B3|SPTLC2|WARS2|SPTLC1	-1.50604	0	4	0	0	-7.70348	22.0391
1	-3.37468	M219	M1	1	0	Canonical Pathways	11	PID HEDGEHOG GLI PATHWAY		-3.37468	11.3869	6.18366	30198	48	221	4	1.80995	0.89675	1455|1456|2735|2782	CSNK1G2|CSNK1G3|GLI1|GNB1	-1.50517	0	1	0	0	-10.0477	12.422
1	-3.37468	hsa00280	M1	1	0	KEGG Pathway	24	Valine, leucine and isoleucine degradation		-3.37468	11.3869	6.18366	30198	48	221	4	1.80995	0.89675	223|1962|3033|11112	ALDH9A1|EHHADH|HADH|HIBADH	-1.50517	0	24	0	0	-5.29593	24.1134
1	-3.36715	GO:2001233	M1	1	0	GO Biological Processes	19	regulation of apoptotic signaling pathway	19_GO:0023052 signaling	-3.36715	3.69304	4.47523	30198	370	221	10	4.52489	1.39815	2023|3479|4487|5034|6188|6591|6788|10771|26574|80237	ENO1|IGF1|MSX1|P4HB|RPS3|SNAI2|STK3|ZMYND11|AATF|ELL3	-1.50057	0	60	1	1	-3.36715	10.7876
1	-3.36475	hsa05210	M1	1	0	KEGG Pathway	24	Colorectal cancer		-3.36475	7.94433	5.53725	30198	86	221	5	2.26244	1.00028	2353|5293|6932|8313|10000	FOS|PIK3CD|TCF7|AXIN2|AKT3	-1.50057	0	7	0	0	-6.93652	15.5276
1	-3.36434	GO:0002263	M1	1	0	GO Biological Processes	19	cell activation involved in immune response	19_GO:0002376 immune system process	-3.36434	5.19836	4.90468	30198	184	221	7	3.16742	1.17806	2150|3146|3593|5293|6194|9156|117194	F2RL1|HMGB1|IL12B|PIK3CD|RPS6|EXO1|MRGPRX2	-1.50057	0	3	0	0	-7.82664	9.99823
1	-3.36434	R-HSA-6791226	M1	1	0	Reactome Gene Sets	6	Major pathway of rRNA processing in the nucleolus and cytosol		-3.36434	5.19836	4.90468	30198	184	221	7	3.16742	1.17806	6188|6194|6203|6207|6208|8780|54512	RPS3|RPS6|RPS9|RPS13|RPS14|RIOK3|EXOSC4	-1.50057	0	4	0	0	-7.70348	22.0391
1	-3.35977	WP3915	M1	1	0	WikiPathways	27	Angiopoietin-like protein 8 regulatory pathway		-3.35977	6.21102	5.15177	30198	132	221	6	2.71493	1.09322	1326|4217|5293|6721|8491|9448	MAP3K8|MAP3K5|PIK3CD|SREBF2|MAP4K3|MAP4K4	-1.49884	0	19	0	0	-5.70107	11.882
1	-3.35977	GO:0001649	M1	1	0	GO Biological Processes	19	osteoblast differentiation	19_GO:0032502 developmental process	-3.35977	6.21102	5.15177	30198	132	221	6	2.71493	1.09322	2735|3726|4488|5245|6591|6657	GLI1|JUNB|MSX2|PHB1|SNAI2|SOX2	-1.49884	0	21	0	0	-5.40438	6.7359
1	-3.35588	GO:1903047	M1	1	0	GO Biological Processes	19	mitotic cell cycle process	19_GO:0009987 cellular process	-3.35588	3.1901	4.29999	30198	514	221	12	5.42986	1.52432	991|3364|4605|5422|5524|6194|9344|9833|10460|11044|51451|148479	CDC20|HUS1|MYBL2|POLA1|PTPA|RPS6|TAOK2|MELK|TACC3|TENT4A|LCMT1|PHF13	-1.49636	0	61	1	1	-3.35588	5.81458
1	-3.34898	GO:0008654	M1	1	0	GO Biological Processes	19	phospholipid biosynthetic process	19_GO:0008152 metabolic process	-3.34898	4.49852	4.7015	30198	243	221	8	3.61991	1.25645	2171|5293|5338|8396|9517|9807|10558|23761	FABP5|PIK3CD|PLD2|PIP4K2B|SPTLC2|IP6K1|SPTLC1|PISD	-1.495	0	15	0	0	-6.18099	5.63474
1	-3.34898	GO:0050870	M1	1	0	GO Biological Processes	19	positive regulation of T cell activation	19_GO:0002376 immune system process	-3.34898	4.49852	4.7015	30198	243	221	8	3.61991	1.25645	1326|3109|3126|3146|3479|3593|6188|6599	MAP3K8|HLA-DMB|HLA-DRB4|HMGB1|IGF1|IL12B|RPS3|SMARCC1	-1.495	0	41	0	0	-4.31008	18.8472
1	-3.34892	GO:0009259	M1	1	0	GO Biological Processes	19	ribonucleotide metabolic process	19_GO:0008152 metabolic process	-3.34892	3.67319	4.45438	30198	372	221	10	4.52489	1.39815	2023|3615|4696|4708|4710|5211|5230|5538|51268|80347	ENO1|IMPDH2|NDUFA3|NDUFB2|NDUFB4|PFKL|PGK1|PPT1|PIPOX|COASY	-1.495	0	6	0	0	-7.66531	9.69721
1	-3.34892	GO:1901361	M1	1	0	GO Biological Processes	19	organic cyclic compound catabolic process	19_GO:0008152 metabolic process	-3.34892	3.67319	4.45438	30198	372	221	10	4.52489	1.39815	259|283|348|678|3242|3669|5073|8635|54512|57721	AMBP|ANG|APOE|ZFP36L2|HPD|ISG20|PARN|RNASET2|EXOSC4|METTL14	-1.495	0	50	0	0	-3.87052	10.7876
1	-3.34161	WP4018	M1	1	0	WikiPathways	27	Clear cell renal cell carcinoma pathways		-3.34161	7.85302	5.49621	30198	87	221	5	2.26244	1.00028	2023|2321|5211|5230|26227	ENO1|FLT1|PFKL|PGK1|PHGDH	-1.48908	0	34	0	0	-4.72188	17.8229
1	-3.33381	GO:2001020	M1	1	0	GO Biological Processes	19	regulation of response to DNA damage stimulus	19_GO:0050896 response to stimulus	-3.33381	4.00581	4.54511	30198	307	221	9	4.0724	1.32954	3146|4487|6188|6591|6599|7913|7919|8313|80237	HMGB1|MSX1|RPS3|SNAI2|SMARCC1|DEK|DDX39B|AXIN2|ELL3	-1.48266	0	60	0	0	-3.36715	10.7876
1	-3.3262	GO:0009725	M1	1	0	GO Biological Processes	19	response to hormone	19_GO:0050896 response to stimulus	-3.3262	2.72196	4.10865	30198	753	221	15	6.78733	1.69196	283|338|678|2353|2782|3033|3480|5245|5465|6272|6599|6663|7035|8891|10888	ANG|APOB|ZFP36L2|FOS|GNB1|HADH|IGF1R|PHB1|PPARA|SORT1|SMARCC1|SOX10|TFPI|EIF2B3|GPR83	-1.47669	0	47	0	0	-4.00596	5.61545
1	-3.32507	hsa00190	M1	1	0	KEGG Pathway	24	Oxidative phosphorylation		-3.32507	6.11832	5.09848	30198	134	221	6	2.71493	1.09322	1327|4696|4708|4710|7384|10975	COX4I1|NDUFA3|NDUFB2|NDUFB4|UQCRC1|UQCR11	-1.47669	0	6	0	0	-7.66531	9.69721
1	-3.31877	R-HSA-450531	M1	1	0	Reactome Gene Sets	6	Regulation of mRNA stability by proteins that bind AU-rich elements		-3.31877	7.76378	5.45581	30198	88	221	5	2.26244	1.00028	5073|6418|7316|9491|54512	PARN|SET|UBC|PSMF1|EXOSC4	-1.47176	0	18	0	0	-5.82295	7.76378
1	-3.3113	GO:0070201	M1	1	0	GO Biological Processes	19	regulation of establishment of protein localization	19_GO:0051179 localization	-3.3113	3.15329	4.25276	30198	520	221	12	5.42986	1.52432	283|348|2150|3033|3479|3593|5211|6721|11142|51465|55107|415116	ANG|APOE|F2RL1|HADH|IGF1|IL12B|PFKL|SREBF2|PKIG|UBE2J1|ANO1|PIM3	-1.46565	0	39	0	0	-4.42859	12.0567
1	-3.30644	hsa04979	M1	1	0	KEGG Pathway	24	Cholesterol metabolism		-3.30644	10.9314	6.03463	30198	50	221	4	1.80995	0.89675	338|345|348|6272	APOB|APOC3|APOE|SORT1	-1.46216	0	12	0	0	-6.24691	54.657
1	-3.29622	R-HSA-156902	M1	1	0	Reactome Gene Sets	6	Peptide chain elongation		-3.29622	7.67655	5.41605	30198	89	221	5	2.26244	1.00028	6188|6194|6203|6207|6208	RPS3|RPS6|RPS9|RPS13|RPS14	-1.45735	0	4	0	0	-7.70348	22.0391
1	-3.29622	R-HSA-192823	M1	1	0	Reactome Gene Sets	6	Viral mRNA Translation		-3.29622	7.67655	5.41605	30198	89	221	5	2.26244	1.00028	6188|6194|6203|6207|6208	RPS3|RPS6|RPS9|RPS13|RPS14	-1.45735	0	4	0	0	-7.70348	22.0391
1	-3.29622	GO:0032784	M1	1	0	GO Biological Processes	19	regulation of DNA-templated transcription, elongation	19_GO:0008152 metabolic process	-3.29622	7.67655	5.41605	30198	89	221	5	2.26244	1.00028	6827|7919|10771|51586|80237	SUPT4H1|DDX39B|ZMYND11|MED15|ELL3	-1.45735	0	5	0	0	-7.68428	11.7122
1	-3.29622	hsa05235	M1	1	0	KEGG Pathway	24	PD-L1 expression and PD-1 checkpoint pathway in cancer		-3.29622	7.67655	5.41605	30198	89	221	5	2.26244	1.00028	2353|4793|5293|10000|114609	FOS|NFKBIB|PIK3CD|AKT3|TIRAP	-1.45735	0	7	0	0	-6.93652	15.5276
1	-3.29097	hsa04210	M1	1	0	KEGG Pathway	24	Apoptosis		-3.29097	6.02835	5.04626	30198	136	221	6	2.71493	1.09322	330|2353|3709|4217|5293|10000	BIRC3|FOS|ITPR2|MAP3K5|PIK3CD|AKT3	-1.45478	0	7	0	0	-6.93652	15.5276
1	-3.29097	GO:0032147	M1	1	0	GO Biological Processes	19	activation of protein kinase activity	19_GO:0048518 positive regulation of biological process	-3.29097	6.02835	5.04626	30198	136	221	6	2.71493	1.09322	283|3479|5245|6886|9344|114609	ANG|IGF1|PHB1|TAL1|TAOK2|TIRAP	-1.45478	0	10	0	0	-6.54757	6.02835
1	-3.27414	GO:0045667	M1	1	0	GO Biological Processes	19	regulation of osteoblast differentiation	19_GO:0032502 developmental process	-3.27414	5.98434	5.02054	30198	137	221	6	2.71493	1.09322	2735|3399|3479|4488|6591|8313	GLI1|ID3|IGF1|MSX2|SNAI2|AXIN2	-1.44651	0	22	0	0	-5.37315	34.1606
1	-3.27396	WP477	M1	1	0	WikiPathways	27	Cytoplasmic ribosomal proteins		-3.27396	7.59125	5.3769	30198	90	221	5	2.26244	1.00028	6188|6194|6203|6207|6208	RPS3|RPS6|RPS9|RPS13|RPS14	-1.44651	0	4	0	0	-7.70348	22.0391
1	-3.27345	GO:0090398	M1	1	0	GO Biological Processes	19	cellular senescence	19_GO:0050896 response to stimulus	-3.27345	10.7171	5.96324	30198	51	221	4	1.80995	0.89675	3480|4217|6909|25989	IGF1R|MAP3K5|TBX2|ULK3	-1.44651	0	13	0	0	-6.23598	10.7171
1	-3.27345	GO:0032873	M1	1	0	GO Biological Processes	19	negative regulation of stress-activated MAPK cascade	19_GO:0023052 signaling	-3.27345	10.7171	5.96324	30198	51	221	4	1.80995	0.89675	259|2150|3476|10771	AMBP|F2RL1|IGBP1|ZMYND11	-1.44651	0	32	0	0	-4.83942	10.7171
1	-3.27345	GO:0070303	M1	1	0	GO Biological Processes	19	negative regulation of stress-activated protein kinase signaling cascade	19_GO:0023052 signaling	-3.27345	10.7171	5.96324	30198	51	221	4	1.80995	0.89675	259|2150|3476|10771	AMBP|F2RL1|IGBP1|ZMYND11	-1.44651	0	32	0	0	-4.83942	10.7171
1	-3.27345	hsa00330	M1	1	0	KEGG Pathway	24	Arginine and proline metabolism		-3.27345	10.7171	5.96324	30198	51	221	4	1.80995	0.89675	223|2593|6303|65263	ALDH9A1|GAMT|SAT1|PYCR3	-1.44651	0	62	1	1	-3.27345	10.7171
1	-3.27345	GO:1901799	M1	1	0	GO Biological Processes	19	negative regulation of proteasomal protein catabolic process	19_GO:0048519 negative regulation of biological process	-3.27345	10.7171	5.96324	30198	51	221	4	1.80995	0.89675	6599|8667|9097|9491	SMARCC1|EIF3H|USP14|PSMF1	-1.44651	0	63	1	1	-3.27345	11.0791
1	-3.26772	GO:0051607	M1	1	0	GO Biological Processes	19	defense response to virus	19_GO:0044419 biological process involved in interspecies interaction between organisms	-3.26772	4.37256	4.59759	30198	250	221	8	3.61991	1.25645	2150|3593|3669|5245|8780|9641|10771|54512	F2RL1|IL12B|ISG20|PHB1|RIOK3|IKBKE|ZMYND11|EXOSC4	-1.44458	0	57	0	0	-3.47932	4.37256
1	-3.26772	GO:0033044	M1	1	0	GO Biological Processes	19	regulation of chromosome organization	19_GO:0050789 regulation of biological process	-3.26772	4.37256	4.59759	30198	250	221	8	3.61991	1.25645	991|2966|5073|6599|6886|8313|10460|51451	CDC20|GTF2H2|PARN|SMARCC1|TAL1|AXIN2|TACC3|LCMT1	-1.44458	0	61	0	0	-3.35588	5.81458
1	-3.26761	GO:0061136	M1	1	0	GO Biological Processes	19	regulation of proteasomal protein catabolic process	19_GO:0008152 metabolic process	-3.26761	5.00784	4.7709	30198	191	221	7	3.16742	1.17806	348|863|991|6599|8667|9097|9491	APOE|CBFA2T3|CDC20|SMARCC1|EIF3H|USP14|PSMF1	-1.44458	0	63	0	0	-3.27345	11.0791
1	-3.26353	GO:1901214	M1	1	0	GO Biological Processes	19	regulation of neuron death	19_GO:0050789 regulation of biological process	-3.26353	3.91651	4.46059	30198	314	221	9	4.0724	1.32954	348|2353|4217|4605|5465|5538|6418|7301|94234	APOE|FOS|MAP3K5|MYBL2|PPARA|PPT1|SET|TYRO3|FOXQ1	-1.4418	0	64	1	1	-3.26353	4.71181
1	-3.25965	GO:0019693	M1	1	0	GO Biological Processes	19	ribose phosphate metabolic process	19_GO:0008152 metabolic process	-3.25965	3.57703	4.35222	30198	382	221	10	4.52489	1.39815	2023|3615|4696|4708|4710|5211|5230|5538|51268|80347	ENO1|IMPDH2|NDUFA3|NDUFB2|NDUFB4|PFKL|PGK1|PPT1|PIPOX|COASY	-1.43976	0	6	0	0	-7.66531	9.69721
1	-3.25746	WP4630	M1	1	0	WikiPathways	27	Measles virus infection		-3.25746	5.94098	4.99508	30198	138	221	6	2.71493	1.09322	2353|3593|4793|5293|8667|9641	FOS|IL12B|NFKBIB|PIK3CD|EIF3H|IKBKE	-1.43976	0	7	0	0	-6.93652	15.5276
1	-3.25635	GO:0010951	M1	1	0	GO Biological Processes	19	negative regulation of endopeptidase activity	19_GO:0048519 negative regulation of biological process	-3.25635	4.35514	4.58305	30198	251	221	8	3.61991	1.25645	259|330|3476|5345|7035|9097|9491|25824	AMBP|BIRC3|IGBP1|SERPINF2|TFPI|USP14|PSMF1|PRDX5	-1.43976	0	31	0	0	-4.97062	4.68871
1	-3.25635	GO:0140546	M1	1	0	GO Biological Processes	19	defense response to symbiont	19_GO:0044419 biological process involved in interspecies interaction between organisms	-3.25635	4.35514	4.58305	30198	251	221	8	3.61991	1.25645	2150|3593|3669|5245|8780|9641|10771|54512	F2RL1|IL12B|ISG20|PHB1|RIOK3|IKBKE|ZMYND11|EXOSC4	-1.43976	0	57	0	0	-3.47932	4.37256
1	-3.25198	GO:1903578	M1	1	0	GO Biological Processes	19	regulation of ATP metabolic process	19_GO:0008152 metabolic process	-3.25198	7.50783	5.33835	30198	91	221	5	2.26244	1.00028	863|2023|3479|5465|29103	CBFA2T3|ENO1|IGF1|PPARA|DNAJC15	-1.43792	0	42	0	0	-4.28051	13.6643
1	-3.25196	GO:1901987	M1	1	0	GO Biological Processes	19	regulation of cell cycle phase transition	19_GO:0050789 regulation of biological process	-3.25196	3.31072	4.25951	30198	454	221	11	4.97738	1.46291	678|991|2735|3364|6599|6657|6909|7919|9344|22809|51451	ZFP36L2|CDC20|GLI1|HUS1|SMARCC1|SOX2|TBX2|DDX39B|TAOK2|ATF5|LCMT1	-1.43792	0	28	0	0	-5.05754	3.44477
1	-3.24408	GO:0032103	M1	1	0	GO Biological Processes	19	positive regulation of response to external stimulus	19_GO:0048518 positive regulation of biological process	-3.24408	3.30345	4.25085	30198	455	221	11	4.97738	1.46291	2150|3146|3480|3593|5058|5320|5345|8780|9641|9958|114609	F2RL1|HMGB1|IGF1R|IL12B|PAK1|PLA2G2A|SERPINF2|RIOK3|IKBKE|USP15|TIRAP	-1.43357	0	2	0	0	-9.80607	22.7738
1	-3.24383	GO:0006066	M1	1	0	GO Biological Processes	19	alcohol metabolic process	19_GO:0008152 metabolic process	-3.24383	3.89172	4.43689	30198	316	221	9	4.0724	1.32954	338|348|1577|3479|6721|9517|9807|10558|10682	APOB|APOE|CYP3A5|IGF1|SREBF2|SPTLC2|IP6K1|SPTLC1|EBP	-1.43357	0	65	1	1	-3.24383	9.31654
1	-3.24383	GO:0070482	M1	1	0	GO Biological Processes	19	response to oxygen levels	19_GO:0050896 response to stimulus	-3.24383	3.89172	4.43689	30198	316	221	9	4.0724	1.32954	283|863|3709|5034|5230|5351|5423|5465|9915	ANG|CBFA2T3|ITPR2|P4HB|PGK1|PLOD1|POLB|PPARA|ARNT2	-1.43357	0	66	1	1	-3.24383	3.94635
1	-3.24075	hsa05202	M1	1	0	KEGG Pathway	24	Transcriptional misregulation in cancer		-3.24075	4.95595	4.73387	30198	193	221	7	3.16742	1.17806	330|2321|3248|3479|3480|6929|9915	BIRC3|FLT1|HPGD|IGF1|IGF1R|TCF3|ARNT2	-1.43176	0	67	1	1	-3.24075	7.19171
1	-3.23243	R-HSA-1280218	M1	1	0	Reactome Gene Sets	6	Adaptive Immune System		-3.23243	2.66533	4.01661	30198	769	221	15	6.78733	1.69196	991|1326|3109|3126|3146|3709|4793|5058|5293|7316|9491|10000|51465|64750|114609	CDC20|MAP3K8|HLA-DMB|HLA-DRB4|HMGB1|ITPR2|NFKBIB|PAK1|PIK3CD|UBC|PSMF1|AKT3|UBE2J1|SMURF2|TIRAP	-1.42503	0	68	1	1	-3.23243	6.10011
1	-3.23028	hsa04658	M1	1	0	KEGG Pathway	24	Th1 and Th2 cell differentiation		-3.23028	7.42622	5.30038	30198	92	221	5	2.26244	1.00028	2353|3109|3126|3593|4793	FOS|HLA-DMB|HLA-DRB4|IL12B|NFKBIB	-1.42503	0	26	0	0	-5.2157	10.7876
1	-3.23028	WP15	M1	1	0	WikiPathways	27	Selenium micronutrient network		-3.23028	7.42622	5.30038	30198	92	221	5	2.26244	1.00028	338|2678|25824|51734|55163	APOB|GGT1|PRDX5|MSRB1|PNPO	-1.42503	0	69	1	1	-3.23028	7.42622
1	-3.22746	R-HSA-8868773	M1	1	0	Reactome Gene Sets	6	rRNA processing in the nucleus and cytosol		-3.22746	4.9304	4.71555	30198	194	221	7	3.16742	1.17806	6188|6194|6203|6207|6208|8780|54512	RPS3|RPS6|RPS9|RPS13|RPS14|RIOK3|EXOSC4	-1.42469	0	4	0	0	-7.70348	22.0391
1	-3.22746	R-HSA-9711123	M1	1	0	Reactome Gene Sets	6	Cellular response to chemical stress		-3.22746	4.9304	4.71555	30198	194	221	7	3.16742	1.17806	1327|5034|5465|7316|9491|10000|25824	COX4I1|P4HB|PPARA|UBC|PSMF1|AKT3|PRDX5	-1.42469	0	18	0	0	-5.82295	7.76378
1	-3.21616	GO:0072521	M1	1	0	GO Biological Processes	19	purine-containing compound metabolic process	19_GO:0008152 metabolic process	-3.21616	3.53081	4.30241	30198	387	221	10	4.52489	1.39815	2023|3615|4696|4708|4710|5211|5230|5538|51268|80347	ENO1|IMPDH2|NDUFA3|NDUFB2|NDUFB4|PFKL|PGK1|PPT1|PIPOX|COASY	-1.41707	0	6	0	0	-7.66531	9.69721
1	-3.21424	GO:1901605	M1	1	0	GO Biological Processes	19	alpha-amino acid metabolic process	19_GO:0008152 metabolic process	-3.21424	4.90512	4.69735	30198	195	221	7	3.16742	1.17806	2678|3242|4143|11112|26227|51268|65263	GGT1|HPD|MAT1A|HIBADH|PHGDH|PIPOX|PYCR3	-1.41707	0	54	0	0	-3.68302	13.6643
1	-3.21142	GO:0034377	M1	1	0	GO Biological Processes	19	plasma lipoprotein particle assembly	19_GO:0032501 multicellular organismal process	-3.21142	17.8229	6.92989	30198	23	221	3	1.35747	0.778396	338|345|348	APOB|APOC3|APOE	-1.41707	0	12	0	0	-6.24691	54.657
1	-3.21142	GO:0061311	M1	1	0	GO Biological Processes	19	cell surface receptor signaling pathway involved in heart development	19_GO:0023052 signaling	-3.21142	17.8229	6.92989	30198	23	221	3	1.35747	0.778396	4487|4488|6591	MSX1|MSX2|SNAI2	-1.41707	0	22	0	0	-5.37315	34.1606
1	-3.21142	R-HSA-9637690	M1	1	0	Reactome Gene Sets	6	Response of Mtb to phagocytosis		-3.21142	17.8229	6.92989	30198	23	221	3	1.35747	0.778396	2023|5230|7316	ENO1|PGK1|UBC	-1.41707	0	34	0	0	-4.72188	17.8229
1	-3.20956	GO:0015909	M1	1	0	GO Biological Processes	19	long-chain fatty acid transport	19_GO:0051179 localization	-3.20956	10.3126	5.82622	30198	53	221	4	1.80995	0.89675	348|1376|2171|5320	APOE|CPT2|FABP5|PLA2G2A	-1.41707	0	70	1	1	-3.20956	10.3126
1	-3.20884	R-HSA-156842	M1	1	0	Reactome Gene Sets	6	Eukaryotic Translation Elongation		-3.20884	7.34637	5.26298	30198	93	221	5	2.26244	1.00028	6188|6194|6203|6207|6208	RPS3|RPS6|RPS9|RPS13|RPS14	-1.41707	0	4	0	0	-7.70348	22.0391
1	-3.20884	R-HSA-2408557	M1	1	0	Reactome Gene Sets	6	Selenocysteine synthesis		-3.20884	7.34637	5.26298	30198	93	221	5	2.26244	1.00028	6188|6194|6203|6207|6208	RPS3|RPS6|RPS9|RPS13|RPS14	-1.41707	0	4	0	0	-7.70348	22.0391
1	-3.20884	R-HSA-72764	M1	1	0	Reactome Gene Sets	6	Eukaryotic Translation Termination		-3.20884	7.34637	5.26298	30198	93	221	5	2.26244	1.00028	6188|6194|6203|6207|6208	RPS3|RPS6|RPS9|RPS13|RPS14	-1.41707	0	4	0	0	-7.70348	22.0391
1	-3.20502	GO:0009117	M1	1	0	GO Biological Processes	19	nucleotide metabolic process	19_GO:0008152 metabolic process	-3.20502	3.26754	4.20786	30198	460	221	11	4.97738	1.46291	2023|3615|4696|4708|4710|5211|5230|5538|8623|51268|80347	ENO1|IMPDH2|NDUFA3|NDUFB2|NDUFB4|PFKL|PGK1|PPT1|ASMTL|PIPOX|COASY	-1.41446	0	6	0	0	-7.66531	9.69721
1	-3.19581	GO:0055086	M1	1	0	GO Biological Processes	19	nucleobase-containing small molecule metabolic process	19_GO:0008152 metabolic process	-3.19581	3.05916	4.13006	30198	536	221	12	5.42986	1.52432	2023|3615|4351|4696|4708|4710|5211|5230|5538|8623|51268|80347	ENO1|IMPDH2|MPI|NDUFA3|NDUFB2|NDUFB4|PFKL|PGK1|PPT1|ASMTL|PIPOX|COASY	-1.40645	0	6	0	0	-7.66531	9.69721
1	-3.19212	GO:0050671	M1	1	0	GO Biological Processes	19	positive regulation of lymphocyte proliferation	19_GO:0002376 immune system process	-3.19212	5.77363	4.89566	30198	142	221	6	2.71493	1.09322	3109|3146|3479|3593|6188|114609	HLA-DMB|HMGB1|IGF1|IL12B|RPS3|TIRAP	-1.40515	0	41	0	0	-4.31008	18.8472
1	-3.19212	hsa04120	M1	1	0	KEGG Pathway	24	Ubiquitin mediated proteolysis		-3.19212	5.77363	4.89566	30198	142	221	6	2.71493	1.09322	330|991|7316|51465|55120|64750	BIRC3|CDC20|UBC|UBE2J1|FANCL|SMURF2	-1.40515	0	53	0	0	-3.73996	15.7664
1	-3.18876	GO:0034248	M1	1	0	GO Biological Processes	19	regulation of cellular amide metabolic process	19_GO:0008152 metabolic process	-3.18876	3.05346	4.12254	30198	537	221	12	5.42986	1.52432	283|348|678|3479|5073|5813|6188|6203|6208|8667|11044|57721	ANG|APOE|ZFP36L2|IGF1|PARN|PURA|RPS3|RPS9|RPS14|EIF3H|TENT4A|METTL14	-1.40298	0	50	0	0	-3.87052	10.7876
1	-3.16734	GO:0090068	M1	1	0	GO Biological Processes	19	positive regulation of cell cycle process	19_GO:0048518 positive regulation of biological process	-3.16734	4.22062	4.46945	30198	259	221	8	3.61991	1.25645	2735|3479|3480|4487|4488|6909|7919|117194	GLI1|IGF1|IGF1R|MSX1|MSX2|TBX2|DDX39B|MRGPRX2	-1.38334	0	71	1	1	-3.16734	11.0791
1	-3.16674	R-HSA-975956	M1	1	0	Reactome Gene Sets	6	Nonsense Mediated Decay (NMD) independent of the Exon Junction Complex (EJC)		-3.16674	7.19171	5.18981	30198	95	221	5	2.26244	1.00028	6188|6194|6203|6207|6208	RPS3|RPS6|RPS9|RPS13|RPS14	-1.38334	0	4	0	0	-7.70348	22.0391
1	-3.16219	GO:1903828	M1	1	0	GO Biological Processes	19	negative regulation of protein localization	19_GO:0051179 localization	-3.16219	4.80652	4.62578	30198	199	221	7	3.16742	1.17806	348|3033|3593|5211|11142|51465|415116	APOE|HADH|IL12B|PFKL|PKIG|UBE2J1|PIM3	-1.38039	0	39	0	0	-4.42859	12.0567
1	-3.16025	GO:0045089	M1	1	0	GO Biological Processes	19	positive regulation of innate immune response	19_GO:0044419 biological process involved in interspecies interaction between organisms	-3.16025	5.69344	4.84736	30198	144	221	6	2.71493	1.09322	3146|3593|5058|8780|9641|114609	HMGB1|IL12B|PAK1|RIOK3|IKBKE|TIRAP	-1.38039	0	2	0	0	-9.80607	22.7738
1	-3.16025	GO:0032946	M1	1	0	GO Biological Processes	19	positive regulation of mononuclear cell proliferation	19_GO:0048518 positive regulation of biological process	-3.16025	5.69344	4.84736	30198	144	221	6	2.71493	1.09322	3109|3146|3479|3593|6188|114609	HLA-DMB|HMGB1|IGF1|IL12B|RPS3|TIRAP	-1.38039	0	41	0	0	-4.31008	18.8472
1	-3.15577	GO:0034381	M1	1	0	GO Biological Processes	19	plasma lipoprotein particle clearance	19_GO:0032501 multicellular organismal process	-3.15577	17.0803	6.76656	30198	24	221	3	1.35747	0.778396	338|345|348	APOB|APOC3|APOE	-1.37824	0	12	0	0	-6.24691	54.657
1	-3.15577	GO:0039531	M1	1	0	GO Biological Processes	19	regulation of viral-induced cytoplasmic pattern recognition receptor signaling pathway	19_GO:0044419 biological process involved in interspecies interaction between organisms	-3.15577	17.0803	6.76656	30198	24	221	3	1.35747	0.778396	330|8780|9958	BIRC3|RIOK3|USP15	-1.37824	0	72	1	1	-3.15577	17.0803
1	-3.1483	GO:0010883	M1	1	0	GO Biological Processes	19	regulation of lipid storage	19_GO:0051179 localization	-3.1483	9.93764	5.69633	30198	55	221	4	1.80995	0.89675	338|5465|6721|9641	APOB|PPARA|SREBF2|IKBKE	-1.37426	0	12	0	0	-6.24691	54.657
1	-3.1483	GO:0097006	M1	1	0	GO Biological Processes	19	regulation of plasma lipoprotein particle levels	19_GO:0050789 regulation of biological process	-3.1483	9.93764	5.69633	30198	55	221	4	1.80995	0.89675	338|345|348|5320	APOB|APOC3|APOE|PLA2G2A	-1.37426	0	12	0	0	-6.24691	54.657
1	-3.1483	R-HSA-4641257	M1	1	0	Reactome Gene Sets	6	Degradation of AXIN		-3.1483	9.93764	5.69633	30198	55	221	4	1.80995	0.89675	7316|8313|9491|64750	UBC|AXIN2|PSMF1|SMURF2	-1.37426	0	53	0	0	-3.73996	15.7664
1	-3.14607	R-HSA-8878159	M1	1	0	Reactome Gene Sets	6	Transcriptional regulation by RUNX3		-3.14607	7.1168	5.15402	30198	96	221	5	2.26244	1.00028	6932|7316|9491|10046|64750	TCF7|UBC|PSMF1|MAMLD1|SMURF2	-1.37319	0	53	0	0	-3.73996	15.7664
1	-3.14372	GO:0006753	M1	1	0	GO Biological Processes	19	nucleoside phosphate metabolic process	19_GO:0008152 metabolic process	-3.14372	3.21168	4.14031	30198	468	221	11	4.97738	1.46291	2023|3615|4696|4708|4710|5211|5230|5538|8623|51268|80347	ENO1|IMPDH2|NDUFA3|NDUFB2|NDUFB4|PFKL|PGK1|PPT1|ASMTL|PIPOX|COASY	-1.37199	0	6	0	0	-7.66531	9.69721
1	-3.13823	GO:0044270	M1	1	0	GO Biological Processes	19	cellular nitrogen compound catabolic process	19_GO:0008152 metabolic process	-3.13823	3.7608	4.30991	30198	327	221	9	4.0724	1.32954	259|283|678|1577|3669|5073|8635|54512|57721	AMBP|ANG|ZFP36L2|CYP3A5|ISG20|PARN|RNASET2|EXOSC4|METTL14	-1.36787	0	50	0	0	-3.87052	10.7876
1	-3.13664	GO:0006302	M1	1	0	GO Biological Processes	19	double-strand break repair	19_GO:0050896 response to stimulus	-3.13664	4.7587	4.59071	30198	201	221	7	3.16742	1.17806	3146|3364|5422|5423|11044|64710|84515	HMGB1|HUS1|POLA1|POLB|TENT4A|NUCKS1|MCM8	-1.36787	0	16	0	0	-6.00312	9.99823
1	-3.13615	GO:1901615	M1	1	0	GO Biological Processes	19	organic hydroxy compound metabolic process	19_GO:0008152 metabolic process	-3.13615	3.20484	4.13196	30198	469	221	11	4.97738	1.46291	338|348|1577|2861|3479|6721|9517|9807|10558|10682|55163	APOB|APOE|CYP3A5|GPR37|IGF1|SREBF2|SPTLC2|IP6K1|SPTLC1|EBP|PNPO	-1.36787	0	65	0	0	-3.24383	9.31654
1	-3.13485	GO:0010466	M1	1	0	GO Biological Processes	19	negative regulation of peptidase activity	19_GO:0048519 negative regulation of biological process	-3.13485	4.17229	4.42803	30198	262	221	8	3.61991	1.25645	259|330|3476|5345|7035|9097|9491|25824	AMBP|BIRC3|IGBP1|SERPINF2|TFPI|USP14|PSMF1|PRDX5	-1.3677	0	31	0	0	-4.97062	4.68871
1	-3.12891	GO:0071383	M1	1	0	GO Biological Processes	19	cellular response to steroid hormone stimulus	19_GO:0050896 response to stimulus	-3.12891	5.61545	4.79996	30198	146	221	6	2.71493	1.09322	678|3480|5245|5465|6663|7035	ZFP36L2|IGF1R|PHB1|PPARA|SOX10|TFPI	-1.36404	0	47	0	0	-4.00596	5.61545
1	-3.12891	R-HSA-3858494	M1	1	0	Reactome Gene Sets	6	Beta-catenin independent WNT signaling		-3.12891	5.61545	4.79996	30198	146	221	6	2.71493	1.09322	2782|3709|6932|7316|9491|64750	GNB1|ITPR2|TCF7|UBC|PSMF1|SMURF2	-1.36404	0	53	0	0	-3.73996	15.7664
1	-3.12565	hsa05215	M1	1	0	KEGG Pathway	24	Prostate cancer		-3.12565	7.04343	5.11874	30198	97	221	5	2.26244	1.00028	3479|3480|5293|6932|10000	IGF1|IGF1R|PIK3CD|TCF7|AKT3	-1.36304	0	7	0	0	-6.93652	15.5276
1	-3.12565	GO:0060840	M1	1	0	GO Biological Processes	19	artery development	19_GO:0032502 developmental process	-3.12565	7.04343	5.11874	30198	97	221	5	2.26244	1.00028	338|348|2348|3248|6909	APOB|APOE|FOLR1|HPGD|TBX2	-1.36304	0	11	0	0	-6.30053	9.90163
1	-3.11859	hsa04340	M1	1	0	KEGG Pathway	24	Hedgehog signaling pathway		-3.11859	9.76018	5.63385	30198	56	221	4	1.80995	0.89675	1455|1456|2735|64750	CSNK1G2|CSNK1G3|GLI1|SMURF2	-1.35711	0	1	0	0	-10.0477	12.422
1	-3.11343	GO:0120161	M1	1	0	GO Biological Processes	19	regulation of cold-induced thermogenesis	19_GO:0032501 multicellular organismal process	-3.11343	5.57725	4.77658	30198	147	221	6	2.71493	1.09322	1376|2171|3033|3226|3480|9807	CPT2|FABP5|HADH|HOXC10|IGF1R|IP6K1	-1.35307	0	70	0	0	-3.20956	10.3126
1	-3.11023	GO:0042060	M1	1	0	GO Biological Processes	19	wound healing	19_GO:0050896 response to stimulus	-3.11023	3.72661	4.27624	30198	330	221	9	4.0724	1.32954	2150|3479|4217|4488|5058|5465|7035|7301|10398	F2RL1|IGF1|MAP3K5|MSX2|PAK1|PPARA|TFPI|TYRO3|MYL9	-1.35099	0	23	0	0	-5.34656	4.39769
1	-3.10547	hsa01522	M1	1	0	KEGG Pathway	24	Endocrine resistance		-3.10547	6.97156	5.08395	30198	98	221	5	2.26244	1.00028	2353|3479|3480|5293|10000	FOS|IGF1|IGF1R|PIK3CD|AKT3	-1.34735	0	7	0	0	-6.93652	15.5276
1	-3.10282	GO:1903039	M1	1	0	GO Biological Processes	19	positive regulation of leukocyte cell-cell adhesion	19_GO:0048518 positive regulation of biological process	-3.10282	4.12506	4.38722	30198	265	221	8	3.61991	1.25645	1326|3109|3126|3146|3479|3593|6188|6599	MAP3K8|HLA-DMB|HLA-DRB4|HMGB1|IGF1|IL12B|RPS3|SMARCC1	-1.34673	0	41	0	0	-4.31008	18.8472
1	-3.10262	GO:0043603	M1	1	0	GO Biological Processes	19	cellular amide metabolic process	19_GO:0008152 metabolic process	-3.10262	2.58793	3.88829	30198	792	221	15	6.78733	1.69196	290|2348|2678|5538|6188|6194|6203|6207|6208|8667|8891|9517|10352|10558|51268	ANPEP|FOLR1|GGT1|PPT1|RPS3|RPS6|RPS9|RPS13|RPS14|EIF3H|EIF2B3|SPTLC2|WARS2|SPTLC1|PIPOX	-1.34673	0	4	0	0	-7.70348	22.0391
1	-3.09889	R-HSA-72312	M1	1	0	Reactome Gene Sets	6	rRNA processing		-3.09889	4.68871	4.53897	30198	204	221	7	3.16742	1.17806	6188|6194|6203|6207|6208|8780|54512	RPS3|RPS6|RPS9|RPS13|RPS14|RIOK3|EXOSC4	-1.3455	0	4	0	0	-7.70348	22.0391
1	-3.09889	GO:0043281	M1	1	0	GO Biological Processes	19	regulation of cysteine-type endopeptidase activity involved in apoptotic process	19_GO:0008152 metabolic process	-3.09889	4.68871	4.53897	30198	204	221	7	3.16742	1.17806	330|3146|3476|4217|6188|6657|25824	BIRC3|HMGB1|IGBP1|MAP3K5|RPS3|SOX2|PRDX5	-1.3455	0	31	0	0	-4.97062	4.68871
1	-3.09808	hsa04723	M1	1	0	KEGG Pathway	24	Retrograde endocannabinoid signaling		-3.09808	5.53956	4.75342	30198	148	221	6	2.71493	1.09322	2568|2782|3709|4696|4708|4710	GABRP|GNB1|ITPR2|NDUFA3|NDUFB2|NDUFB4	-1.3455	0	6	0	0	-7.66531	9.69721
1	-3.09632	GO:0071345	M1	1	0	GO Biological Processes	19	cellular response to cytokine stimulus	19_GO:0050896 response to stimulus	-3.09632	2.69436	3.9228	30198	710	221	14	6.33484	1.63855	330|338|678|1488|2634|3593|3615|4217|4605|5034|5245|6188|6932|9641	BIRC3|APOB|ZFP36L2|CTBP2|GBP2|IL12B|IMPDH2|MAP3K5|MYBL2|P4HB|PHB1|RPS3|TCF7|IKBKE	-1.34484	0	49	0	0	-3.89082	5.41159
1	-3.08947	hsa01212	M1	1	0	KEGG Pathway	24	Fatty acid metabolism		-3.08947	9.58895	5.57292	30198	57	221	4	1.80995	0.89675	1376|1962|3033|5538	CPT2|EHHADH|HADH|PPT1	-1.33909	0	24	0	0	-5.29593	24.1134
1	-3.08552	WP4540	M1	1	0	WikiPathways	27	Hippo signaling regulation pathways		-3.08552	6.90114	5.04965	30198	99	221	5	2.26244	1.00028	2321|3480|4485|6788|6932	FLT1|IGF1R|MST1|STK3|TCF7	-1.33624	0	36	0	0	-4.65441	23.7639
1	-3.08284	R-HSA-453279	M1	1	0	Reactome Gene Sets	6	Mitotic G1 phase and G1/S transition		-3.08284	5.50238	4.73047	30198	149	221	6	2.71493	1.09322	4605|5422|7316|9491|10000|84515	MYBL2|POLA1|UBC|PSMF1|AKT3|MCM8	-1.33574	0	46	0	0	-4.09427	5.94098
1	-3.08284	R-HSA-5358351	M1	1	0	Reactome Gene Sets	6	Signaling by Hedgehog		-3.08284	5.50238	4.73047	30198	149	221	6	2.71493	1.09322	2735|5034|7316|9491|25989|64750	GLI1|P4HB|UBC|PSMF1|ULK3|SMURF2	-1.33574	0	53	0	0	-3.73996	15.7664
1	-3.07744	GO:0043009	M1	1	0	GO Biological Processes	19	chordate embryonic development	19_GO:0032502 developmental process	-3.07744	2.81069	3.94993	30198	632	221	13	5.88235	1.58276	338|1376|2348|3726|4487|5423|6663|6788|8313|9915|23081|26227|130497	APOB|CPT2|FOLR1|JUNB|MSX1|POLB|SOX10|STK3|AXIN2|ARNT2|KDM4C|PHGDH|OSR1	-1.33151	0	59	0	0	-3.45195	3.21933
1	-3.07644	GO:0022407	M1	1	0	GO Biological Processes	19	regulation of cell-cell adhesion	19_GO:0050789 regulation of biological process	-3.07644	3.15109	4.06602	30198	477	221	11	4.97738	1.46291	1326|3109|3126|3146|3479|3593|5345|5465|6188|6599|6657	MAP3K8|HLA-DMB|HLA-DRB4|HMGB1|IGF1|IL12B|SERPINF2|PPARA|RPS3|SMARCC1|SOX2	-1.33151	0	41	0	0	-4.31008	18.8472
1	-3.07411	GO:0018209	M1	1	0	GO Biological Processes	19	peptidyl-serine modification	19_GO:0008152 metabolic process	-3.07411	4.64319	4.50502	30198	206	221	7	3.16742	1.17806	1455|1456|4485|9641|10000|25989|51231	CSNK1G2|CSNK1G3|MST1|IKBKE|AKT3|ULK3|VRK3	-1.33026	0	1	0	0	-10.0477	12.422
1	-3.06091	hsa05213	M1	1	0	KEGG Pathway	24	Endometrial cancer		-3.06091	9.42362	5.51347	30198	58	221	4	1.80995	0.89675	5293|6932|8313|10000	PIK3CD|TCF7|AXIN2|AKT3	-1.32029	0	7	0	0	-6.93652	15.5276
1	-3.06091	GO:0042733	M1	1	0	GO Biological Processes	19	embryonic digit morphogenesis	19_GO:0032502 developmental process	-3.06091	9.42362	5.51347	30198	58	221	4	1.80995	0.89675	4487|4488|6909|130497	MSX1|MSX2|TBX2|OSR1	-1.32029	0	22	0	0	-5.37315	34.1606
1	-3.06091	GO:0018208	M1	1	0	GO Biological Processes	19	peptidyl-proline modification	19_GO:0008152 metabolic process	-3.06091	9.42362	5.51347	30198	58	221	4	1.80995	0.89675	5034|5524|10491|54681	P4HB|PTPA|CRTAP|P4HTM	-1.32029	0	40	0	0	-4.36729	27.3285
1	-3.05274	GO:0071560	M1	1	0	GO Biological Processes	19	cellular response to transforming growth factor beta stimulus	19_GO:0050896 response to stimulus	-3.05274	5.4295	4.68519	30198	151	221	6	2.71493	1.09322	678|2353|3248|3480|9404|9958	ZFP36L2|FOS|HPGD|IGF1R|LPXN|USP15	-1.31534	0	35	0	0	-4.68785	5.81458
1	-3.05169	GO:0033344	M1	1	0	GO Biological Processes	19	cholesterol efflux	19_GO:0051179 localization	-3.05169	15.7664	6.46762	30198	26	221	3	1.35747	0.778396	338|345|348	APOB|APOC3|APOE	-1.31534	0	12	0	0	-6.24691	54.657
1	-3.05169	GO:0065005	M1	1	0	GO Biological Processes	19	protein-lipid complex assembly	19_GO:0009987 cellular process	-3.05169	15.7664	6.46762	30198	26	221	3	1.35747	0.778396	338|345|348	APOB|APOC3|APOE	-1.31534	0	12	0	0	-6.24691	54.657
1	-3.05169	R-HSA-2173788	M1	1	0	Reactome Gene Sets	6	Downregulation of TGF-beta receptor signaling		-3.05169	15.7664	6.46762	30198	26	221	3	1.35747	0.778396	7316|9958|64750	UBC|USP15|SMURF2	-1.31534	0	53	0	0	-3.73996	15.7664
1	-3.05045	GO:0034249	M1	1	0	GO Biological Processes	19	negative regulation of cellular amide metabolic process	19_GO:0048519 negative regulation of biological process	-3.05045	4.04867	4.32053	30198	270	221	8	3.61991	1.25645	283|348|678|3479|5073|5813|6188|57721	ANG|APOE|ZFP36L2|IGF1|PARN|PURA|RPS3|METTL14	-1.31517	0	50	0	0	-3.87052	10.7876
1	-3.04631	R-HSA-9633012	M1	1	0	Reactome Gene Sets	6	Response of EIF2AK4 (GCN2) to amino acid deficiency		-3.04631	6.76448	4.98245	30198	101	221	5	2.26244	1.00028	6188|6194|6203|6207|6208	RPS3|RPS6|RPS9|RPS13|RPS14	-1.31419	0	4	0	0	-7.70348	22.0391
1	-3.04631	WP1544	M1	1	0	WikiPathways	27	MicroRNAs in cardiomyocyte hypertrophy		-3.04631	6.76448	4.98245	30198	101	221	5	2.26244	1.00028	3479|3480|5293|5320|9641	IGF1|IGF1R|PIK3CD|PLA2G2A|IKBKE	-1.31419	0	43	0	0	-4.27631	7.30151
1	-3.04631	GO:0046620	M1	1	0	GO Biological Processes	19	regulation of organ growth	19_GO:0040007 growth	-3.04631	6.76448	4.98245	30198	101	221	5	2.26244	1.00028	2735|3479|5465|6788|6909	GLI1|IGF1|PPARA|STK3|TBX2	-1.31419	0	71	0	0	-3.16734	11.0791
1	-3.0231	GO:0030217	M1	1	0	GO Biological Processes	19	T cell differentiation	19_GO:0002376 immune system process	-3.0231	5.35853	4.6407	30198	153	221	6	2.71493	1.09322	678|3146|3593|5293|6194|6932	ZFP36L2|HMGB1|IL12B|PIK3CD|RPS6|TCF7	-1.29203	0	3	0	0	-7.82664	9.99823
1	-3.01962	hsa05020	M1	1	0	KEGG Pathway	24	Prion disease		-3.01962	4.00418	4.28128	30198	273	221	8	3.61991	1.25645	1327|3709|4696|4708|4710|5293|7384|10975	COX4I1|ITPR2|NDUFA3|NDUFB2|NDUFB4|PIK3CD|UQCRC1|UQCR11	-1.2896	0	6	0	0	-7.66531	9.69721
1	-3.01809	GO:0006281	M1	1	0	GO Biological Processes	19	DNA repair	19_GO:0050896 response to stimulus	-3.01809	3.09911	4.00144	30198	485	221	11	4.97738	1.46291	2966|3146|3364|5422|5423|6188|9156|11044|55120|64710|84515	GTF2H2|HMGB1|HUS1|POLA1|POLB|RPS3|EXO1|TENT4A|FANCL|NUCKS1|MCM8	-1.28912	0	16	0	0	-6.00312	9.99823
1	-3.00799	R-HSA-9020702	M1	1	0	Reactome Gene Sets	6	Interleukin-1 signaling		-3.00799	6.63313	4.91706	30198	103	221	5	2.26244	1.00028	1326|3146|4793|7316|9491	MAP3K8|HMGB1|NFKBIB|UBC|PSMF1	-1.28012	0	9	0	0	-6.57896	24.1134
1	-3.0054	GO:0032786	M1	1	0	GO Biological Processes	19	positive regulation of DNA-templated transcription, elongation	19_GO:0048518 positive regulation of biological process	-3.0054	9.1095	5.39879	30198	60	221	4	1.80995	0.89675	6827|7919|51586|80237	SUPT4H1|DDX39B|MED15|ELL3	-1.28012	0	5	0	0	-7.68428	11.7122
1	-3.00491	GO:2000112	M1	1	0	GO Biological Processes	19	regulation of cellular macromolecule biosynthetic process	19_GO:0008152 metabolic process	-3.00491	2.90729	3.92595	30198	564	221	12	5.42986	1.52432	283|678|3479|5073|5813|6188|6203|6208|8667|11044|26574|57721	ANG|ZFP36L2|IGF1|PARN|PURA|RPS3|RPS9|RPS14|EIF3H|TENT4A|AATF|METTL14	-1.28012	0	50	0	0	-3.87052	10.7876
1	-3.00288	GO:0010884	M1	1	0	GO Biological Processes	19	positive regulation of lipid storage	19_GO:0051179 localization	-3.00288	15.1825	6.33029	30198	27	221	3	1.35747	0.778396	338|6721|9641	APOB|SREBF2|IKBKE	-1.28012	0	12	0	0	-6.24691	54.657
1	-3.00288	GO:0016447	M1	1	0	GO Biological Processes	19	somatic recombination of immunoglobulin gene segments	19_GO:0002376 immune system process	-3.00288	15.1825	6.33029	30198	27	221	3	1.35747	0.778396	5423|6929|9156	POLB|TCF3|EXO1	-1.28012	0	27	0	0	-5.1411	30.365
1	-3.00288	R-HSA-9635486	M1	1	0	Reactome Gene Sets	6	Infection with Mycobacterium tuberculosis		-3.00288	15.1825	6.33029	30198	27	221	3	1.35747	0.778396	2023|5230|7316	ENO1|PGK1|UBC	-1.28012	0	34	0	0	-4.72188	17.8229

## Sheet: S3B
Table S3B Detailed results of enrichment analysis inthe eight cell lines
_MEMBER_MyList	_LogP_MyList	GO	_PATTERN_	_RANK_	GiniIndex	Category	CategoryID	Description	PARENT_GO	LogP	Enrichment	Z-score	#TotalGeneInLibrary	#GeneInGO	#GeneInHitList	#GeneInGOAndHitList	%InGO	STDV %InGO	GeneID	Hits	Log(q-value)	EvidenceCutoff	GROUP_ID	FirstInGroupByEnrichment	FirstInGroupByLogP	BestLogPInGroup	BestEnrichmentInGroup	URL
1	-11.33	GO:0019221	M1	1	0	GO Biological Processes	19	cytokine-mediated signaling pathway	19_GO:0023052 signaling	-11.33	8.57898	11.0763	30198	360	176	18	10.2273	2.284	330|572|1440|1984|2057|3460|3593|4938|6505|6773|7124|7186|7850|8651|8986|9111|55504|64343	BIRC3|BAD|CSF3|EIF5A|EPOR|IFNGR2|IL12B|OAS1|SLC1A1|STAT2|TNF|TRAF2|IL1R2|SOCS1|RPS6KA4|NMI|TNFRSF19|AZI2	-6.98197	0	1	1	1	-11.33	29.8399
1	-10.3451	GO:0043065	M1	1	0	GO Biological Processes	19	positive regulation of apoptotic process	19_GO:0048518 positive regulation of biological process	-10.3451	6.48694	9.74821	30198	529	176	20	11.3636	2.39226	572|604|835|958|1984|3275|3586|3593|3956|3957|4488|5159|5293|6648|7052|7124|7186|7481|9833|11315	BAD|BCL6|CASP2|CD40|EIF5A|PRMT2|IL10|IL12B|LGALS1|LGALS2|MSX2|PDGFRB|PIK3CD|SOD2|TGM2|TNF|TRAF2|WNT11|MELK|PARK7	-6.39839	0	2	1	1	-10.3451	6.48694
1	-10.1584	GO:0010942	M1	1	0	GO Biological Processes	19	positive regulation of cell death	19_GO:0048518 positive regulation of biological process	-10.1584	5.95565	9.42763	30198	605	176	21	11.9318	2.44347	572|604|835|958|1984|3275|3586|3593|3956|3957|4488|5159|5293|6648|7052|7124|7186|7481|8313|9833|11315	BAD|BCL6|CASP2|CD40|EIF5A|PRMT2|IL10|IL12B|LGALS1|LGALS2|MSX2|PDGFRB|PIK3CD|SOD2|TGM2|TNF|TRAF2|WNT11|AXIN2|MELK|PARK7	-6.39839	0	2	0	0	-10.3451	6.48694
1	-10.1444	GO:0043068	M1	1	0	GO Biological Processes	19	positive regulation of programmed cell death	19_GO:0048518 positive regulation of biological process	-10.1444	6.31969	9.57758	30198	543	176	20	11.3636	2.39226	572|604|835|958|1984|3275|3586|3593|3956|3957|4488|5159|5293|6648|7052|7124|7186|7481|9833|11315	BAD|BCL6|CASP2|CD40|EIF5A|PRMT2|IL10|IL12B|LGALS1|LGALS2|MSX2|PDGFRB|PIK3CD|SOD2|TGM2|TNF|TRAF2|WNT11|MELK|PARK7	-6.39839	0	2	0	0	-10.3451	6.48694
1	-9.68852	GO:0071345	M1	1	0	GO Biological Processes	19	cellular response to cytokine stimulus	19_GO:0050896 response to stimulus	-9.68852	5.31655	8.91172	30198	710	176	22	12.5	2.49289	330|572|958|1440|1984|2057|3460|3593|4938|5277|6505|6773|7124|7186|7424|7850|8651|8986|9111|51176|55504|64343	BIRC3|BAD|CD40|CSF3|EIF5A|EPOR|IFNGR2|IL12B|OAS1|PIGA|SLC1A1|STAT2|TNF|TRAF2|VEGFC|IL1R2|SOCS1|RPS6KA4|NMI|LEF1|TNFRSF19|AZI2	-6.03941	0	1	0	0	-11.33	29.8399
1	-9.44651	hsa05200	M1	1	0	KEGG Pathway	24	Pathways in cancer		-9.44651	6.13938	9.14829	30198	531	176	19	10.7955	2.33915	330|572|894|2057|3066|3460|3480|3593|3675|5159|5293|5900|6199|6773|7186|7424|7481|8313|51176	BIRC3|BAD|CCND2|EPOR|HDAC2|IFNGR2|IGF1R|IL12B|ITGA3|PDGFRB|PIK3CD|RALGDS|RPS6KB2|STAT2|TRAF2|VEGFC|WNT11|AXIN2|LEF1	-5.87659	0	3	1	1	-9.44651	13.4572
1	-8.87423	GO:0051347	M1	1	0	GO Biological Processes	19	positive regulation of transferase activity	19_GO:0065007 biological regulation	-8.87423	5.66958	8.65598	30198	575	176	19	10.7955	2.33915	572|894|958|991|1622|2066|2547|3480|3593|5159|6505|7124|7186|7424|7481|8313|11315|23142|65057	BAD|CCND2|CD40|CDC20|DBI|ERBB4|XRCC6|IGF1R|IL12B|PDGFRB|SLC1A1|TNF|TRAF2|VEGFC|WNT11|AXIN2|PARK7|DCUN1D4|ACD	-5.37125	0	2	0	0	-10.3451	6.48694
1	-8.49331	hsa04630	M1	1	0	KEGG Pathway	24	JAK-STAT signaling pathway		-8.49331	11.6505	10.4069	30198	162	176	11	6.25	1.82461	894|1440|2057|3460|3586|3593|5159|5293|6773|8651|122809	CCND2|CSF3|EPOR|IFNGR2|IL10|IL12B|PDGFRB|PIK3CD|STAT2|SOCS1|SOCS4	-5.04833	0	1	0	0	-11.33	29.8399
1	-8.02732	WP5087	M1	1	0	WikiPathways	27	Malignant pleural mesothelioma		-8.02732	6.14155	8.38524	30198	447	176	16	9.09091	2.16696	894|1440|3480|3586|3675|4194|5159|5293|5565|6199|7186|7424|7481|25937|51176|122011	CCND2|CSF3|IGF1R|IL10|ITGA3|MDM4|PDGFRB|PIK3CD|PRKAB2|RPS6KB2|TRAF2|VEGFC|WNT11|WWTR1|LEF1|CSNK1A1L	-4.63349	0	3	0	0	-9.44651	13.4572
1	-7.41181	hsa05168	M1	1	0	KEGG Pathway	24	Herpes simplex virus 1 infection		-7.41181	5.54601	7.8082	30198	495	176	16	9.09091	2.16696	330|572|3460|3593|4938|5293|6773|7124|7186|7733|25888|51385|57541|81856|93134|126295	BIRC3|BAD|IFNGR2|IL12B|OAS1|PIK3CD|STAT2|TNF|TRAF2|ZNF180|ZNF473|ZNF589|ZNF398|ZNF611|ZNF561|ZNF57	-4.06373	0	1	0	0	-11.33	29.8399
1	-7.1836	hsa05010	M1	1	0	KEGG Pathway	24	Alzheimer disease		-7.1836	6.2555	7.93576	30198	384	176	14	7.95455	2.03964	498|572|4696|4712|4714|4728|5293|5533|7124|7186|7481|8313|25800|122011	ATP5F1A|BAD|NDUFA3|NDUFB6|NDUFB8|NDUFS8|PIK3CD|PPP3CC|TNF|TRAF2|WNT11|AXIN2|SLC39A6|CSNK1A1L	-3.87692	0	4	1	1	-7.1836	15.5981
1	-7.13882	GO:0031347	M1	1	0	GO Biological Processes	19	regulation of defense response	19_GO:0050896 response to stimulus	-7.13882	4.6653	7.30099	30198	662	176	18	10.2273	2.284	136|330|604|2547|3586|3593|3956|3957|4938|6773|7124|7353|8651|9111|9140|11315|55872|56670	ADORA2B|BIRC3|BCL6|XRCC6|IL10|IL12B|LGALS1|LGALS2|OAS1|STAT2|TNF|UFD1|SOCS1|NMI|ATG12|PARK7|PBK|SUCNR1	-3.86993	0	5	1	1	-7.13882	12.2557
1	-6.78659	GO:0043549	M1	1	0	GO Biological Processes	19	regulation of kinase activity	19_GO:0008152 metabolic process	-6.78659	4.19025	6.90257	30198	778	176	19	10.7955	2.33915	572|894|958|1849|2066|2547|3480|3593|5159|6505|7124|7186|7424|7481|8313|8651|11315|25937|122809	BAD|CCND2|CD40|DUSP7|ERBB4|XRCC6|IGF1R|IL12B|PDGFRB|SLC1A1|TNF|TRAF2|VEGFC|WNT11|AXIN2|SOCS1|PARK7|WWTR1|SOCS4	-3.55246	0	2	0	0	-10.3451	6.48694
1	-6.68736	GO:0033674	M1	1	0	GO Biological Processes	19	positive regulation of kinase activity	19_GO:0048518 positive regulation of biological process	-6.68736	5.26318	7.27716	30198	489	176	15	8.52273	2.1047	572|894|958|2066|2547|3480|3593|5159|6505|7124|7186|7424|7481|8313|11315	BAD|CCND2|CD40|ERBB4|XRCC6|IGF1R|IL12B|PDGFRB|SLC1A1|TNF|TRAF2|VEGFC|WNT11|AXIN2|PARK7	-3.48541	0	2	0	0	-10.3451	6.48694
1	-6.49185	hsa05145	M1	1	0	KEGG Pathway	24	Toxoplasmosis		-6.49185	12.2557	9.13728	30198	112	176	8	4.54545	1.57011	330|572|958|3460|3586|3593|7124|8651	BIRC3|BAD|CD40|IFNGR2|IL10|IL12B|TNF|SOCS1	-3.31987	0	6	1	1	-6.49185	51.4739
1	-6.28955	GO:0045471	M1	1	0	GO Biological Processes	19	response to ethanol	19_GO:0050896 response to stimulus	-6.28955	11.5348	8.81627	30198	119	176	8	4.54545	1.57011	498|572|1440|3066|3480|6648|7124|116443	ATP5F1A|BAD|CSF3|HDAC2|IGF1R|SOD2|TNF|GRIN3A	-3.1456	0	7	1	1	-6.28955	14.7068
1	-6.20552	hsa05165	M1	1	0	KEGG Pathway	24	Human papillomavirus infection		-6.20552	6.22041	7.31208	30198	331	176	12	6.81818	1.89996	572|894|3066|3675|5159|5293|6199|6773|7124|7481|8313|122011	BAD|CCND2|HDAC2|ITGA3|PDGFRB|PIK3CD|RPS6KB2|STAT2|TNF|WNT11|AXIN2|CSNK1A1L	-3.0879	0	3	0	0	-9.44651	13.4572
1	-6.13357	GO:0007507	M1	1	0	GO Biological Processes	19	heart development	19_GO:0032502 developmental process	-6.13357	4.75729	6.75193	30198	541	176	15	8.52273	2.1047	156|162|2057|2066|3480|3675|4194|4488|5159|6648|7168|7481|8313|25836|84525	GRK2|AP1B1|EPOR|ERBB4|IGF1R|ITGA3|MDM4|MSX2|PDGFRB|SOD2|TPM1|WNT11|AXIN2|NIPBL|HOPX	-3.04077	0	8	1	1	-6.13357	13.9119
1	-6.04323	GO:0034654	M1	1	0	GO Biological Processes	19	nucleobase-containing compound biosynthetic process	19_GO:0008152 metabolic process	-6.04323	3.92431	6.36465	30198	787	176	18	10.2273	2.284	498|4351|4696|4712|4714|4728|5422|5442|6621|6675|6883|8942|9111|9337|10923|27097|64425|65057	ATP5F1A|MPI|NDUFA3|NDUFB6|NDUFB8|NDUFS8|POLA1|POLRMT|SNAPC4|UAP1|TAF12|KYNU|NMI|CNOT8|SUB1|TAF5L|POLR1E|ACD	-2.97391	0	9	1	1	-6.04323	3.92431
1	-5.97174	hsa04068	M1	1	0	KEGG Pathway	24	FoxO signaling pathway		-5.97174	10.4781	8.324	30198	131	176	8	4.54545	1.57011	604|894|3480|3586|5293|5565|6648|9140	BCL6|CCND2|IGF1R|IL10|PIK3CD|PRKAB2|SOD2|ATG12	-2.93509	0	10	1	1	-5.97174	10.5049
1	-5.96094	R-HSA-1280215	M1	1	0	Reactome Gene Sets	6	Cytokine Signaling in Immune system		-5.96094	4.07951	6.38069	30198	715	176	17	9.65909	2.22666	330|604|958|1440|1849|2887|3460|3586|3593|4938|5293|6648|6773|7124|7186|7850|8651	BIRC3|BCL6|CD40|CSF3|DUSP7|GRB10|IFNGR2|IL10|IL12B|OAS1|PIK3CD|SOD2|STAT2|TNF|TRAF2|IL1R2|SOCS1	-2.93509	0	1	0	0	-11.33	29.8399
1	-5.81336	GO:0097305	M1	1	0	GO Biological Processes	19	response to alcohol	19_GO:0050896 response to stimulus	-5.81336	7.17906	7.34304	30198	239	176	10	5.68182	1.74496	498|572|1440|1646|3066|3480|3490|6648|7124|116443	ATP5F1A|BAD|CSF3|AKR1C2|HDAC2|IGF1R|IGFBP7|SOD2|TNF|GRIN3A	-2.81405	0	7	0	0	-6.28955	14.7068
1	-5.77271	hsa04213	M1	1	0	KEGG Pathway	24	Longevity regulating pathway - multiple species		-5.77271	16.6045	9.41717	30198	62	176	6	3.40909	1.36783	3066|3480|5293|5565|6199|6648	HDAC2|IGF1R|PIK3CD|PRKAB2|RPS6KB2|SOD2	-2.81405	0	11	1	1	-5.77271	16.6045
1	-5.76185	GO:0006979	M1	1	0	GO Biological Processes	19	response to oxidative stress	19_GO:0050896 response to stimulus	-5.76185	5.64097	6.83007	30198	365	176	12	6.81818	1.89996	572|3066|3417|4728|5159|6505|6648|7168|9833|11168|11315|22850	BAD|HDAC2|IDH1|NDUFS8|PDGFRB|SLC1A1|SOD2|TPM1|MELK|PSIP1|PARK7|ADNP2	-2.81405	0	12	1	1	-5.76185	27.0915
1	-5.74653	GO:0045859	M1	1	0	GO Biological Processes	19	regulation of protein kinase activity	19_GO:0008152 metabolic process	-5.74653	4.1595	6.28375	30198	660	176	16	9.09091	2.16696	894|958|1849|2547|3593|5159|6505|7124|7186|7424|7481|8313|8651|11315|25937|122809	CCND2|CD40|DUSP7|XRCC6|IL12B|PDGFRB|SLC1A1|TNF|TRAF2|VEGFC|WNT11|AXIN2|SOCS1|PARK7|WWTR1|SOCS4	-2.81405	0	2	0	0	-10.3451	6.48694
1	-5.7373	GO:0001818	M1	1	0	GO Biological Processes	19	negative regulation of cytokine production	19_GO:0048519 negative regulation of biological process	-5.7373	5.61023	6.80362	30198	367	176	12	6.81818	1.89996	604|3586|3593|4938|7124|7353|7481|7850|8986|9111|9140|51176	BCL6|IL10|IL12B|OAS1|TNF|UFD1|WNT11|IL1R2|RPS6KA4|NMI|ATG12|LEF1	-2.81405	0	13	1	1	-5.7373	20.1858
1	-5.73076	GO:0019318	M1	1	0	GO Biological Processes	19	hexose metabolic process	19_GO:0008152 metabolic process	-5.73076	9.73501	7.9601	30198	141	176	8	4.54545	1.57011	572|2171|2592|4351|4938|5230|7124|283450	BAD|FABP5|GALT|MPI|OAS1|PGK1|TNF|HECTD4	-2.81405	0	14	1	1	-5.73076	10.3988
1	-5.66218	WP5083	M1	1	0	WikiPathways	27	Neuroinflammation and glutamatergic signaling		-5.66218	9.5322	7.85795	30198	144	176	8	4.54545	1.57011	3460|3586|3593|6505|7124|7850|29968|116443	IFNGR2|IL10|IL12B|SLC1A1|TNF|IL1R2|PSAT1|GRIN3A	-2.76126	0	6	0	0	-6.49185	51.4739
1	-5.48687	GO:0050729	M1	1	0	GO Biological Processes	19	positive regulation of inflammatory response	19_GO:0048518 positive regulation of biological process	-5.48687	9.0305	7.59958	30198	152	176	8	4.54545	1.57011	136|3593|3956|3957|7124|9111|11315|56670	ADORA2B|IL12B|LGALS1|LGALS2|TNF|NMI|PARK7|SUCNR1	-2.60119	0	5	0	0	-7.13882	12.2557
1	-5.45837	GO:0055086	M1	1	0	GO Biological Processes	19	nucleobase-containing small molecule metabolic process	19_GO:0008152 metabolic process	-5.45837	4.48156	6.22693	30198	536	176	14	7.95455	2.03964	498|572|2592|4351|4696|4712|4714|4728|5230|6675|8623|8942|11315|23463	ATP5F1A|BAD|GALT|MPI|NDUFA3|NDUFB6|NDUFB8|NDUFS8|PGK1|UAP1|ASMTL|KYNU|PARK7|ICMT	-2.58742	0	4	0	0	-7.1836	15.5981
1	-5.43981	GO:0090407	M1	1	0	GO Biological Processes	19	organophosphate biosynthetic process	19_GO:0008152 metabolic process	-5.43981	4.4649	6.20889	30198	538	176	14	7.95455	2.03964	498|2171|4696|4712|4714|4728|5277|5293|5836|8651|8942|10423|63874|122809	ATP5F1A|FABP5|NDUFA3|NDUFB6|NDUFB8|NDUFS8|PIGA|PIK3CD|PYGL|SOCS1|KYNU|CDIPT|ABHD4|SOCS4	-2.5831	0	15	1	1	-5.43981	14.92
1	-5.42379	hsa04932	M1	1	0	KEGG Pathway	24	Non-alcoholic fatty liver disease		-5.42379	8.85572	7.50756	30198	155	176	8	4.54545	1.57011	4696|4712|4714|4728|5293|5565|7124|7186	NDUFA3|NDUFB6|NDUFB8|NDUFS8|PIK3CD|PRKAB2|TNF|TRAF2	-2.58087	0	4	0	0	-7.1836	15.5981
1	-5.35395	GO:0050727	M1	1	0	GO Biological Processes	19	regulation of inflammatory response	19_GO:0050896 response to stimulus	-5.35395	5.14739	6.39336	30198	400	176	12	6.81818	1.89996	136|330|604|3586|3593|3956|3957|7124|9111|11315|55872|56670	ADORA2B|BIRC3|BCL6|IL10|IL12B|LGALS1|LGALS2|TNF|NMI|PARK7|PBK|SUCNR1	-2.52439	0	5	0	0	-7.13882	12.2557
1	-5.32166	WP4396	M1	1	0	WikiPathways	27	Nonalcoholic fatty liver disease		-5.32166	8.57898	7.35959	30198	160	176	8	4.54545	1.57011	4696|4712|4714|4728|5293|5565|7124|7186	NDUFA3|NDUFB6|NDUFB8|NDUFS8|PIK3CD|PRKAB2|TNF|TRAF2	-2.51911	0	4	0	0	-7.1836	15.5981
1	-5.3126	hsa05022	M1	1	0	KEGG Pathway	24	Pathways of neurodegeneration - multiple diseases		-5.3126	4.686	6.20637	30198	476	176	13	7.38636	1.9715	498|572|4696|4712|4714|4728|5533|7124|7186|7481|8313|11315|122011	ATP5F1A|BAD|NDUFA3|NDUFB6|NDUFB8|NDUFS8|PPP3CC|TNF|TRAF2|WNT11|AXIN2|PARK7|CSNK1A1L	-2.51911	0	4	0	0	-7.1836	15.5981
1	-5.30167	GO:0005996	M1	1	0	GO Biological Processes	19	monosaccharide metabolic process	19_GO:0008152 metabolic process	-5.30167	8.52569	7.33077	30198	161	176	8	4.54545	1.57011	572|2171|2592|4351|4938|5230|7124|283450	BAD|FABP5|GALT|MPI|OAS1|PGK1|TNF|HECTD4	-2.51911	0	14	0	0	-5.73076	10.3988
1	-5.29898	hsa05020	M1	1	0	KEGG Pathway	24	Prion disease		-5.29898	6.28497	6.71622	30198	273	176	10	5.68182	1.74496	498|572|4696|4712|4714|4728|5293|5533|7124|116443	ATP5F1A|BAD|NDUFA3|NDUFB6|NDUFB8|NDUFS8|PIK3CD|PPP3CC|TNF|GRIN3A	-2.51911	0	4	0	0	-7.1836	15.5981
1	-5.28148	WP710	M1	1	0	WikiPathways	27	DNA damage response (only ATM dependent)		-5.28148	10.444	7.76893	30198	115	176	7	3.97727	1.47307	572|604|894|5293|6648|7481|51176	BAD|BCL6|CCND2|PIK3CD|SOD2|WNT11|LEF1	-2.51319	0	10	0	0	-5.97174	10.5049
1	-5.25722	GO:0048545	M1	1	0	GO Biological Processes	19	response to steroid hormone	19_GO:0050896 response to stimulus	-5.25722	6.21665	6.66606	30198	276	176	10	5.68182	1.74496	498|572|3417|3480|3490|3586|5931|7124|10888|164091	ATP5F1A|BAD|IDH1|IGF1R|IGFBP7|IL10|RBBP7|TNF|GPR83|PAQR7	-2.50999	0	7	0	0	-6.28955	14.7068
1	-5.256	GO:0045860	M1	1	0	GO Biological Processes	19	positive regulation of protein kinase activity	19_GO:0048518 positive regulation of biological process	-5.256	5.03412	6.28928	30198	409	176	12	6.81818	1.89996	894|958|2547|3593|5159|6505|7124|7186|7424|7481|8313|11315	CCND2|CD40|XRCC6|IL12B|PDGFRB|SLC1A1|TNF|TRAF2|VEGFC|WNT11|AXIN2|PARK7	-2.50999	0	2	0	0	-10.3451	6.48694
1	-5.16554	hsa05225	M1	1	0	KEGG Pathway	24	Hepatocellular carcinoma		-5.16554	8.17045	7.13579	30198	168	176	8	4.54545	1.57011	572|3480|5293|6199|7481|8313|51176|122011	BAD|IGF1R|PIK3CD|RPS6KB2|WNT11|AXIN2|LEF1|CSNK1A1L	-2.43388	0	3	0	0	-9.44651	13.4572
1	-5.1587	hsa05208	M1	1	0	KEGG Pathway	24	Chemical carcinogenesis - reactive oxygen species		-5.1587	6.92474	6.79924	30198	223	176	9	5.11364	1.66039	498|572|1646|4696|4712|4714|4728|5293|6648	ATP5F1A|BAD|AKR1C2|NDUFA3|NDUFB6|NDUFB8|NDUFS8|PIK3CD|SOD2	-2.43388	0	4	0	0	-7.1836	15.5981
1	-5.11051	GO:0001934	M1	1	0	GO Biological Processes	19	positive regulation of protein phosphorylation	19_GO:0048518 positive regulation of biological process	-5.11051	3.70482	5.70784	30198	741	176	16	9.09091	2.16696	894|958|1440|2066|2547|3066|3593|5159|6505|7124|7186|7424|7481|8313|8986|11315	CCND2|CD40|CSF3|ERBB4|XRCC6|HDAC2|IL12B|PDGFRB|SLC1A1|TNF|TRAF2|VEGFC|WNT11|AXIN2|RPS6KA4|PARK7	-2.40901	0	2	0	0	-10.3451	6.48694
1	-5.10916	GO:0048660	M1	1	0	GO Biological Processes	19	regulation of smooth muscle cell proliferation	19_GO:0050789 regulation of biological process	-5.10916	8.02711	7.05566	30198	171	176	8	4.54545	1.57011	2547|3480|3586|3593|5159|6648|7124|7168	XRCC6|IGF1R|IL10|IL12B|PDGFRB|SOD2|TNF|TPM1	-2.40901	0	6	0	0	-6.49185	51.4739
1	-5.09736	R-HSA-6783783	M1	1	0	Reactome Gene Sets	6	Interleukin-10 signaling		-5.09736	18.2531	9.06327	30198	47	176	5	2.84091	1.25232	1440|3586|3593|7124|7850	CSF3|IL10|IL12B|TNF|IL1R2	-2.40901	0	6	0	0	-6.49185	51.4739
1	-5.09432	hsa04151	M1	1	0	KEGG Pathway	24	PI3K-Akt signaling pathway		-5.09432	5.33157	6.27678	30198	354	176	11	6.25	1.82461	572|894|1440|2057|2066|3480|3675|5159|5293|6199|7424	BAD|CCND2|CSF3|EPOR|ERBB4|IGF1R|ITGA3|PDGFRB|PIK3CD|RPS6KB2|VEGFC	-2.40901	0	16	1	1	-5.09432	21.4474
1	-5.05895	GO:0042509	M1	1	0	GO Biological Processes	19	regulation of tyrosine phosphorylation of STAT protein	19_GO:0023052 signaling	-5.05895	12.5546	8.02198	30198	82	176	6	3.40909	1.36783	958|2066|3066|3593|7124|8651	CD40|ERBB4|HDAC2|IL12B|TNF|SOCS1	-2.38934	0	6	0	0	-6.49185	51.4739
1	-5.05617	GO:0071396	M1	1	0	GO Biological Processes	19	cellular response to lipid	19_GO:0050896 response to stimulus	-5.05617	4.43446	5.94729	30198	503	176	13	7.38636	1.9715	498|572|1440|1646|3066|3480|3586|3593|4488|7124|7481|22850|164091	ATP5F1A|BAD|CSF3|AKR1C2|HDAC2|IGF1R|IL10|IL12B|MSX2|TNF|WNT11|ADNP2|PAQR7	-2.38934	0	7	0	0	-6.28955	14.7068
1	-5.04313	WP4197	M1	1	0	WikiPathways	27	Immune response to tuberculosis		-5.04313	29.8399	10.5938	30198	23	176	4	2.27273	1.12338	3460|4938|6773|8651	IFNGR2|OAS1|STAT2|SOCS1	-2.38525	0	1	0	0	-11.33	29.8399
1	-5.02399	GO:0009725	M1	1	0	GO Biological Processes	19	response to hormone	19_GO:0050896 response to stimulus	-5.02399	3.64578	5.62942	30198	753	176	16	9.09091	2.16696	498|572|1646|2887|3417|3480|3490|3586|3675|5159|5931|6773|7080|7124|10888|164091	ATP5F1A|BAD|AKR1C2|GRB10|IDH1|IGF1R|IGFBP7|IL10|ITGA3|PDGFRB|RBBP7|STAT2|NKX2-1|TNF|GPR83|PAQR7	-2.3794	0	7	0	0	-6.28955	14.7068
1	-5.0199	GO:0045621	M1	1	0	GO Biological Processes	19	positive regulation of lymphocyte differentiation	19_GO:0002376 immune system process	-5.0199	9.5322	7.34824	30198	126	176	7	3.97727	1.47307	572|604|2547|3586|3593|8651|51176	BAD|BCL6|XRCC6|IL10|IL12B|SOCS1|LEF1	-2.3794	0	17	1	1	-5.0199	11.9707
1	-4.9997	GO:1902107	M1	1	0	GO Biological Processes	19	positive regulation of leukocyte differentiation	19_GO:0002376 immune system process	-4.9997	7.75501	6.9011	30198	177	176	8	4.54545	1.57011	572|604|2547|3586|3593|7124|8651|51176	BAD|BCL6|XRCC6|IL10|IL12B|TNF|SOCS1|LEF1	-2.3759	0	17	0	0	-5.0199	11.9707
1	-4.9997	GO:1903708	M1	1	0	GO Biological Processes	19	positive regulation of hemopoiesis	19_GO:0002376 immune system process	-4.9997	7.75501	6.9011	30198	177	176	8	4.54545	1.57011	572|604|2547|3586|3593|7124|8651|51176	BAD|BCL6|XRCC6|IL10|IL12B|TNF|SOCS1|LEF1	-2.3759	0	17	0	0	-5.0199	11.9707
1	-4.97509	hsa04380	M1	1	0	KEGG Pathway	24	Osteoclast differentiation		-4.97509	9.38326	7.27729	30198	128	176	7	3.97727	1.47307	3460|5293|5533|6773|7124|7186|8651	IFNGR2|PIK3CD|PPP3CC|STAT2|TNF|TRAF2|SOCS1	-2.35941	0	18	1	1	-4.97509	9.38326
1	-4.93933	hsa05210	M1	1	0	KEGG Pathway	24	Colorectal cancer		-4.93933	11.9707	7.80065	30198	86	176	6	3.40909	1.36783	572|5293|5900|6199|8313|51176	BAD|PIK3CD|RALGDS|RPS6KB2|AXIN2|LEF1	-2.33945	0	16	0	0	-5.09432	21.4474
1	-4.93933	WP254	M1	1	0	WikiPathways	27	Apoptosis		-4.93933	11.9707	7.80065	30198	86	176	6	3.40909	1.36783	330|572|835|3480|7124|7186	BIRC3|BAD|CASP2|IGF1R|TNF|TRAF2	-2.33945	0	19	1	1	-4.93933	34.3159
1	-4.9287	GO:0051272	M1	1	0	GO Biological Processes	19	positive regulation of cellular component movement	19_GO:0051179 localization	-4.9287	4.02364	5.71324	30198	597	176	14	7.95455	2.03964	498|604|958|3480|3675|5159|5293|6648|7124|7424|7481|9638|25836|51176	ATP5F1A|BCL6|CD40|IGF1R|ITGA3|PDGFRB|PIK3CD|SOD2|TNF|VEGFC|WNT11|FEZ1|NIPBL|LEF1	-2.3365	0	20	1	1	-4.9287	6.86318
1	-4.8944	GO:0050777	M1	1	0	GO Biological Processes	19	negative regulation of immune response	19_GO:0002376 immune system process	-4.8944	7.50075	6.75364	30198	183	176	8	4.54545	1.57011	604|966|3586|3593|4938|6773|9111|9140	BCL6|CD59|IL10|IL12B|OAS1|STAT2|NMI|ATG12	-2.31496	0	13	0	0	-5.7373	20.1858
1	-4.89218	GO:0097300	M1	1	0	GO Biological Processes	19	programmed necrotic cell death	19_GO:0009987 cellular process	-4.89218	27.4527	10.1309	30198	25	176	4	2.27273	1.12338	3705|5836|7124|7186	ITPK1|PYGL|TNF|TRAF2	-2.31496	0	19	0	0	-4.93933	34.3159
1	-4.8216	WP530	M1	1	0	WikiPathways	27	Cytokines and inflammatory response		-4.8216	26.3969	9.91934	30198	26	176	4	2.27273	1.12338	1440|3586|3593|7124	CSF3|IL10|IL12B|TNF	-2.25168	0	6	0	0	-6.49185	51.4739
1	-4.79358	GO:0032103	M1	1	0	GO Biological Processes	19	positive regulation of response to external stimulus	19_GO:0048518 positive regulation of biological process	-4.79358	4.52517	5.80113	30198	455	176	12	6.81818	1.89996	136|2547|3480|3593|3956|3957|5159|7124|7424|9111|11315|56670	ADORA2B|XRCC6|IGF1R|IL12B|LGALS1|LGALS2|PDGFRB|TNF|VEGFC|NMI|PARK7|SUCNR1	-2.23084	0	5	0	0	-7.13882	12.2557
1	-4.78274	hsa04910	M1	1	0	KEGG Pathway	24	Insulin signaling pathway		-4.78274	8.76684	6.97624	30198	137	176	7	3.97727	1.47307	572|5293|5565|5836|6199|8651|122809	BAD|PIK3CD|PRKAB2|PYGL|RPS6KB2|SOCS1|SOCS4	-2.2277	0	11	0	0	-5.77271	16.6045
1	-4.77644	GO:0045333	M1	1	0	GO Biological Processes	19	cellular respiration	19_GO:0008152 metabolic process	-4.77644	7.2244	6.58983	30198	190	176	8	4.54545	1.57011	498|3417|4190|4696|4712|4714|4728|6648	ATP5F1A|IDH1|MDH1|NDUFA3|NDUFB6|NDUFB8|NDUFS8|SOD2	-2.2277	0	4	0	0	-7.1836	15.5981
1	-4.76545	GO:0050867	M1	1	0	GO Biological Processes	19	positive regulation of cell activation	19_GO:0048518 positive regulation of biological process	-4.76545	4.49553	5.77157	30198	458	176	12	6.81818	1.89996	136|572|604|958|2547|3586|3593|3956|5159|7124|8651|51176	ADORA2B|BAD|BCL6|CD40|XRCC6|IL10|IL12B|LGALS1|PDGFRB|TNF|SOCS1|LEF1	-2.22356	0	17	0	0	-5.0199	11.9707
1	-4.75453	GO:0006468	M1	1	0	GO Biological Processes	19	protein phosphorylation	19_GO:0008152 metabolic process	-4.75453	3.65581	5.45928	30198	704	176	15	8.52273	2.1047	156|1455|2066|3480|5159|5293|5565|6199|6505|6883|7481|8986|9833|55872|122011	GRK2|CSNK1G2|ERBB4|IGF1R|PDGFRB|PIK3CD|PRKAB2|RPS6KB2|SLC1A1|TAF12|WNT11|RPS6KA4|MELK|PBK|CSNK1A1L	-2.21937	0	21	1	1	-4.75453	15.5981
1	-4.74192	GO:0051384	M1	1	0	GO Biological Processes	19	response to glucocorticoid	19_GO:0050896 response to stimulus	-4.74192	8.6407	6.91308	30198	139	176	7	3.97727	1.47307	498|572|3480|3490|3586|7124|10888	ATP5F1A|BAD|IGF1R|IGFBP7|IL10|TNF|GPR83	-2.2134	0	7	0	0	-6.28955	14.7068
1	-4.72148	GO:0015980	M1	1	0	GO Biological Processes	19	energy derivation by oxidation of organic compounds	19_GO:0008152 metabolic process	-4.72148	6.10362	6.24158	30198	253	176	9	5.11364	1.66039	498|3417|4190|4696|4712|4714|4728|5836|6648	ATP5F1A|IDH1|MDH1|NDUFA3|NDUFB6|NDUFB8|NDUFS8|PYGL|SOD2	-2.20396	0	4	0	0	-7.1836	15.5981
1	-4.71953	GO:0033209	M1	1	0	GO Biological Processes	19	tumor necrosis factor-mediated signaling pathway	19_GO:0023052 signaling	-4.71953	15.3196	8.21216	30198	56	176	5	2.84091	1.25232	330|1984|7124|7186|55504	BIRC3|EIF5A|TNF|TRAF2|TNFRSF19	-2.20396	0	19	0	0	-4.93933	34.3159
1	-4.68897	GO:0070265	M1	1	0	GO Biological Processes	19	necrotic cell death	19_GO:0009987 cellular process	-4.68897	24.5114	9.52988	30198	28	176	4	2.27273	1.12338	3705|5836|7124|7186	ITPK1|PYGL|TNF|TRAF2	-2.17975	0	19	0	0	-4.93933	34.3159
1	-4.66285	GO:0006091	M1	1	0	GO Biological Processes	19	generation of precursor metabolites and energy	19_GO:0008152 metabolic process	-4.66285	4.79029	5.79832	30198	394	176	11	6.25	1.82461	498|3417|4190|4696|4712|4714|4728|5230|5836|6648|8659	ATP5F1A|IDH1|MDH1|NDUFA3|NDUFB6|NDUFB8|NDUFS8|PGK1|PYGL|SOD2|ALDH4A1	-2.15988	0	4	0	0	-7.1836	15.5981
1	-4.64469	GO:0002676	M1	1	0	GO Biological Processes	19	regulation of chronic inflammatory response	19_GO:0050896 response to stimulus	-4.64469	51.4739	12.2227	30198	10	176	3	1.70455	0.975696	136|3586|7124	ADORA2B|IL10|TNF	-2.14896	0	6	0	0	-6.49185	51.4739
1	-4.6397	hsa05215	M1	1	0	KEGG Pathway	24	Prostate cancer		-4.6397	10.6132	7.26073	30198	97	176	6	3.40909	1.36783	572|3480|5159|5293|7850|51176	BAD|IGF1R|PDGFRB|PIK3CD|IL1R2|LEF1	-2.14896	0	16	0	0	-5.09432	21.4474
1	-4.60082	hsa04510	M1	1	0	KEGG Pathway	24	Focal adhesion		-4.60082	6.82904	6.34855	30198	201	176	8	4.54545	1.57011	330|572|894|3480|3675|5159|5293|7424	BIRC3|BAD|CCND2|IGF1R|ITGA3|PDGFRB|PIK3CD|VEGFC	-2.13461	0	16	0	0	-5.09432	21.4474
1	-4.59167	GO:0048729	M1	1	0	GO Biological Processes	19	tissue morphogenesis	19_GO:0032502 developmental process	-4.59167	4.00455	5.47998	30198	557	176	13	7.38636	1.9715	2066|3214|3586|3675|4194|4488|7052|7080|7168|7424|7481|25932|51176	ERBB4|HOXB4|IL10|ITGA3|MDM4|MSX2|TGM2|NKX2-1|TPM1|VEGFC|WNT11|CLIC4|LEF1	-2.13461	0	22	1	1	-4.59167	6.3548
1	-4.58928	GO:0006006	M1	1	0	GO Biological Processes	19	glucose metabolic process	19_GO:0008152 metabolic process	-4.58928	10.3988	7.17184	30198	99	176	6	3.40909	1.36783	572|2171|4938|5230|7124|283450	BAD|FABP5|OAS1|PGK1|TNF|HECTD4	-2.13461	0	14	0	0	-5.73076	10.3988
1	-4.58928	hsa04640	M1	1	0	KEGG Pathway	24	Hematopoietic cell lineage		-4.58928	10.3988	7.17184	30198	99	176	6	3.40909	1.36783	966|1440|2057|3675|7124|7850	CD59|CSF3|EPOR|ITGA3|TNF|IL1R2	-2.13461	0	23	1	1	-4.58928	22.3799
1	-4.58541	hsa05169	M1	1	0	KEGG Pathway	24	Epstein-Barr virus infection		-4.58541	6.79523	6.32751	30198	202	176	8	4.54545	1.57011	894|958|3066|4938|5293|6773|7124|7186	CCND2|CD40|HDAC2|OAS1|PIK3CD|STAT2|TNF|TRAF2	-2.13461	0	1	0	0	-11.33	29.8399
1	-4.58541	WP306	M1	1	0	WikiPathways	27	Focal adhesion		-4.58541	6.79523	6.32751	30198	202	176	8	4.54545	1.57011	330|572|894|3480|3675|5159|5293|7424	BIRC3|BAD|CCND2|IGF1R|ITGA3|PDGFRB|PIK3CD|VEGFC	-2.13461	0	16	0	0	-5.09432	21.4474
1	-4.58506	hsa05224	M1	1	0	KEGG Pathway	24	Breast cancer		-4.58506	8.17045	6.67259	30198	147	176	7	3.97727	1.47307	3480|5293|6199|7481|8313|51176|122011	IGF1R|PIK3CD|RPS6KB2|WNT11|AXIN2|LEF1|CSNK1A1L	-2.13461	0	3	0	0	-9.44651	13.4572
1	-4.57009	GO:0042593	M1	1	0	GO Biological Processes	19	glucose homeostasis	19_GO:0065007 biological regulation	-4.57009	6.76176	6.30662	30198	203	176	8	4.54545	1.57011	572|2171|3480|4938|5836|11315|56670|283450	BAD|FABP5|IGF1R|OAS1|PYGL|PARK7|SUCNR1|HECTD4	-2.1251	0	14	0	0	-5.73076	10.3988
1	-4.55716	GO:0001819	M1	1	0	GO Biological Processes	19	positive regulation of cytokine production	19_GO:0048518 positive regulation of biological process	-4.55716	4.28057	5.55313	30198	481	176	12	6.81818	1.89996	136|958|3066|3586|3593|4938|5293|7124|7186|7481|11315|163486	ADORA2B|CD40|HDAC2|IL10|IL12B|OAS1|PIK3CD|TNF|TRAF2|WNT11|PARK7|DENND1B	-2.12059	0	6	0	0	-6.49185	51.4739
1	-4.55485	GO:0033500	M1	1	0	GO Biological Processes	19	carbohydrate homeostasis	19_GO:0065007 biological regulation	-4.55485	6.72861	6.28587	30198	204	176	8	4.54545	1.57011	572|2171|3480|4938|5836|11315|56670|283450	BAD|FABP5|IGF1R|OAS1|PYGL|PARK7|SUCNR1|HECTD4	-2.12059	0	14	0	0	-5.73076	10.3988
1	-4.5378	WP5124	M1	1	0	WikiPathways	27	Alzheimer's disease		-4.5378	5.78358	6.01127	30198	267	176	9	5.11364	1.66039	572|5293|5533|7124|7186|7481|8313|10888|122011	BAD|PIK3CD|PPP3CC|TNF|TRAF2|WNT11|AXIN2|GPR83|CSNK1A1L	-2.1088	0	18	0	0	-4.97509	9.38326
1	-4.51574	hsa05142	M1	1	0	KEGG Pathway	24	Chagas disease		-4.51574	10.0929	7.04315	30198	102	176	6	3.40909	1.36783	2769|3460|3586|3593|5293|7124	GNA15|IFNGR2|IL10|IL12B|PIK3CD|TNF	-2.09709	0	6	0	0	-6.49185	51.4739
1	-4.51574	hsa05146	M1	1	0	KEGG Pathway	24	Amoebiasis		-4.51574	10.0929	7.04315	30198	102	176	6	3.40909	1.36783	2769|3586|3593|5293|7124|7850	GNA15|IL10|IL12B|PIK3CD|TNF|IL1R2	-2.09709	0	6	0	0	-6.49185	51.4739
1	-4.50285	WP623	M1	1	0	WikiPathways	27	Oxidative phosphorylation		-4.50285	13.8371	7.74706	30198	62	176	5	2.84091	1.25232	498|4696|4712|4714|4728	ATP5F1A|NDUFA3|NDUFB6|NDUFB8|NDUFS8	-2.08928	0	4	0	0	-7.1836	15.5981
1	-4.47847	GO:0007420	M1	1	0	GO Biological Processes	19	brain development	19_GO:0032502 developmental process	-4.47847	3.45927	5.20042	30198	744	176	15	8.52273	2.1047	572|835|2057|2066|3480|5533|5931|6505|6887|7080|9143|9638|25836|51176|256297	BAD|CASP2|EPOR|ERBB4|IGF1R|PPP3CC|RBBP7|SLC1A1|TAL2|NKX2-1|SYNGR3|FEZ1|NIPBL|LEF1|PTF1A	-2.06991	0	24	1	1	-4.47847	3.45927
1	-4.46804	hsa04625	M1	1	0	KEGG Pathway	24	C-type lectin receptor signaling pathway		-4.46804	9.89882	6.96029	30198	104	176	6	3.40909	1.36783	3586|3593|5293|5533|6773|7124	IL10|IL12B|PIK3CD|PPP3CC|STAT2|TNF	-2.06936	0	6	0	0	-6.49185	51.4739
1	-4.46804	GO:0032479	M1	1	0	GO Biological Processes	19	regulation of type I interferon production	19_GO:0032501 multicellular organismal process	-4.46804	9.89882	6.96029	30198	104	176	6	3.40909	1.36783	3586|4938|5422|7353|9111|9140	IL10|OAS1|POLA1|UFD1|NMI|ATG12	-2.06936	0	13	0	0	-5.7373	20.1858
1	-4.44172	GO:0051345	M1	1	0	GO Biological Processes	19	positive regulation of hydrolase activity	19_GO:0065007 biological regulation	-4.44172	3.87246	5.32937	30198	576	176	13	7.38636	1.9715	572|835|958|2769|5159|5900|6505|7052|7124|7481|9712|23161|163486	BAD|CASP2|CD40|GNA15|PDGFRB|RALGDS|SLC1A1|TGM2|TNF|WNT11|USP6NL|SNX13|DENND1B	-2.05141	0	25	1	1	-4.44172	4.41565
1	-4.43599	hsa05170	M1	1	0	KEGG Pathway	24	Human immunodeficiency virus 1 infection		-4.43599	6.4747	6.12474	30198	212	176	8	4.54545	1.57011	162|572|5293|5533|6199|7124|7186|8905	AP1B1|BAD|PIK3CD|PPP3CC|RPS6KB2|TNF|TRAF2|AP1S2	-2.05141	0	18	0	0	-4.97509	9.38326
1	-4.43569	GO:0042776	M1	1	0	GO Biological Processes	19	proton motive force-driven mitochondrial ATP synthesis	19_GO:0008152 metabolic process	-4.43569	13.4047	7.60615	30198	64	176	5	2.84091	1.25232	498|4696|4712|4714|4728	ATP5F1A|NDUFA3|NDUFB6|NDUFB8|NDUFS8	-2.05141	0	4	0	0	-7.1836	15.5981
1	-4.42306	WP4172	M1	1	0	WikiPathways	27	PI3K-Akt signaling pathway		-4.42306	4.97332	5.68313	30198	345	176	10	5.68182	1.74496	572|894|1440|2057|3480|3675|5159|5293|6199|7424	BAD|CCND2|CSF3|EPOR|IGF1R|ITGA3|PDGFRB|PIK3CD|RPS6KB2|VEGFC	-2.04347	0	16	0	0	-5.09432	21.4474
1	-4.40207	WP4262	M1	1	0	WikiPathways	27	Breast cancer pathway		-4.40207	7.65004	6.3964	30198	157	176	7	3.97727	1.47307	3480|5293|6199|7481|8313|51176|122011	IGF1R|PIK3CD|RPS6KB2|WNT11|AXIN2|LEF1|CSNK1A1L	-2.02713	0	3	0	0	-9.44651	13.4572
1	-4.39276	hsa05417	M1	1	0	KEGG Pathway	24	Lipid and atherosclerosis		-4.39276	6.38436	6.06644	30198	215	176	8	4.54545	1.57011	572|958|3593|5293|5533|6648|7124|7186	BAD|CD40|IL12B|PIK3CD|PPP3CC|SOD2|TNF|TRAF2	-2.02242	0	6	0	0	-6.49185	51.4739
1	-4.35313	GO:0032526	M1	1	0	GO Biological Processes	19	response to retinoic acid	19_GO:0050896 response to stimulus	-4.35313	9.44475	6.76261	30198	109	176	6	3.40909	1.36783	3066|3490|5159|7124|7481|22850	HDAC2|IGFBP7|PDGFRB|TNF|WNT11|ADNP2	-1.98891	0	26	1	1	-4.35313	30.2787
1	-4.34975	GO:0009060	M1	1	0	GO Biological Processes	19	aerobic respiration	19_GO:0008152 metabolic process	-4.34975	7.50661	6.31826	30198	160	176	7	3.97727	1.47307	498|3417|4190|4696|4712|4714|4728	ATP5F1A|IDH1|MDH1|NDUFA3|NDUFB6|NDUFB8|NDUFS8	-1.98891	0	4	0	0	-7.1836	15.5981
1	-4.34575	GO:0032480	M1	1	0	GO Biological Processes	19	negative regulation of type I interferon production	19_GO:0048519 negative regulation of biological process	-4.34575	20.1858	8.57026	30198	34	176	4	2.27273	1.12338	3586|7353|9111|9140	IL10|UFD1|NMI|ATG12	-1.98891	0	13	0	0	-5.7373	20.1858
1	-4.33916	GO:0042531	M1	1	0	GO Biological Processes	19	positive regulation of tyrosine phosphorylation of STAT protein	19_GO:0023052 signaling	-4.33916	12.8044	7.40619	30198	67	176	5	2.84091	1.25232	958|2066|3066|3593|7124	CD40|ERBB4|HDAC2|IL12B|TNF	-1.98672	0	6	0	0	-6.49185	51.4739
1	-4.33256	GO:0031960	M1	1	0	GO Biological Processes	19	response to corticosteroid	19_GO:0050896 response to stimulus	-4.33256	7.45998	6.29266	30198	161	176	7	3.97727	1.47307	498|572|3480|3490|3586|7124|10888	ATP5F1A|BAD|IGF1R|IGFBP7|IL10|TNF|GPR83	-1.98449	0	7	0	0	-6.28955	14.7068
1	-4.30803	WP5039	M1	1	0	WikiPathways	27	SARS-CoV-2 innate immunity evasion and cell-specific immune response		-4.30803	12.6161	7.34235	30198	68	176	5	2.84091	1.25232	3066|3586|6773|7124|7186	HDAC2|IL10|STAT2|TNF|TRAF2	-1.96428	0	6	0	0	-6.49185	51.4739
1	-4.29502	M197	M1	1	0	Canonical Pathways	11	PID HIV NEF PATHWAY		-4.29502	19.6091	8.43413	30198	35	176	4	2.27273	1.12338	330|835|7124|7186	BIRC3|CASP2|TNF|TRAF2	-1.95934	0	19	0	0	-4.93933	34.3159
1	-4.29457	hsa05166	M1	1	0	KEGG Pathway	24	Human T-cell leukemia virus 1 infection		-4.29457	6.18305	5.93462	30198	222	176	8	4.54545	1.57011	894|958|991|4488|5293|5533|7124|7850	CCND2|CD40|CDC20|MSX2|PIK3CD|PPP3CC|TNF|IL1R2	-1.95934	0	18	0	0	-4.97509	9.38326
1	-4.28697	hsa04668	M1	1	0	KEGG Pathway	24	TNF signaling pathway		-4.28697	9.19176	6.65001	30198	112	176	6	3.40909	1.36783	330|5293|7124|7186|7424|8986	BIRC3|PIK3CD|TNF|TRAF2|VEGFC|RPS6KA4	-1.95594	0	19	0	0	-4.93933	34.3159
1	-4.26856	GO:0040017	M1	1	0	GO Biological Processes	19	positive regulation of locomotion	19_GO:0040011 locomotion	-4.26856	3.72376	5.1554	30198	599	176	13	7.38636	1.9715	498|958|3480|3675|5159|5293|6648|7124|7424|7481|25836|51176|56670	ATP5F1A|CD40|IGF1R|ITGA3|PDGFRB|PIK3CD|SOD2|TNF|VEGFC|WNT11|NIPBL|LEF1|SUCNR1	-1.94168	0	20	0	0	-4.9287	6.86318
1	-4.24725	hsa04917	M1	1	0	KEGG Pathway	24	Prolactin signaling pathway		-4.24725	12.2557	7.21862	30198	70	176	5	2.84091	1.25232	894|2592|5293|8651|122809	CCND2|GALT|PIK3CD|SOCS1|SOCS4	-1.93261	0	15	0	0	-5.43981	14.92
1	-4.24725	hsa04622	M1	1	0	KEGG Pathway	24	RIG-I-like receptor signaling pathway		-4.24725	12.2557	7.21862	30198	70	176	5	2.84091	1.25232	3593|7124|7186|9140|64343	IL12B|TNF|TRAF2|ATG12|AZI2	-1.93261	0	19	0	0	-4.93933	34.3159
1	-4.24725	GO:0071260	M1	1	0	GO Biological Processes	19	cellular response to mechanical stimulus	19_GO:0050896 response to stimulus	-4.24725	12.2557	7.21862	30198	70	176	5	2.84091	1.25232	572|835|958|3480|7481	BAD|CASP2|CD40|IGF1R|WNT11	-1.93261	0	27	1	1	-4.24725	12.2557
1	-4.23663	GO:0006650	M1	1	0	GO Biological Processes	19	glycerophospholipid metabolic process	19_GO:0008152 metabolic process	-4.23663	5.28841	5.63803	30198	292	176	9	5.11364	1.66039	1622|2171|5159|5277|5293|8651|10423|63874|122809	DBI|FABP5|PDGFRB|PIGA|PIK3CD|SOCS1|CDIPT|ABHD4|SOCS4	-1.92599	0	15	0	0	-5.43981	14.92
1	-4.22832	hsa05014	M1	1	0	KEGG Pathway	24	Amyotrophic lateral sclerosis		-4.22832	4.71372	5.45787	30198	364	176	10	5.68182	1.74496	498|572|2066|4696|4712|4714|4728|5533|7124|7186	ATP5F1A|BAD|ERBB4|NDUFA3|NDUFB6|NDUFB8|NDUFS8|PPP3CC|TNF|TRAF2	-1.92164	0	4	0	0	-7.1836	15.5981
1	-4.21998	GO:0002696	M1	1	0	GO Biological Processes	19	positive regulation of leukocyte activation	19_GO:0002376 immune system process	-4.21998	4.27976	5.31234	30198	441	176	11	6.25	1.82461	136|572|604|958|2547|3586|3593|3956|7124|8651|51176	ADORA2B|BAD|BCL6|CD40|XRCC6|IL10|IL12B|LGALS1|TNF|SOCS1|LEF1	-1.91889	0	17	0	0	-5.0199	11.9707
1	-4.21757	GO:0030097	M1	1	0	GO Biological Processes	19	hemopoiesis	19_GO:0002376 immune system process	-4.21757	3.68075	5.10415	30198	606	176	13	7.38636	1.9715	604|1440|2057|3214|3586|3593|3956|5293|6648|7124|9833|51176|64343	BCL6|CSF3|EPOR|HOXB4|IL10|IL12B|LGALS1|PIK3CD|SOD2|TNF|MELK|LEF1|AZI2	-1.91889	0	17	0	0	-5.0199	11.9707
1	-4.21388	hsa04010	M1	1	0	KEGG Pathway	24	MAPK signaling pathway		-4.21388	5.25244	5.61003	30198	294	176	9	5.11364	1.66039	1849|2066|3480|5159|5533|7124|7186|7424|8986	DUSP7|ERBB4|IGF1R|PDGFRB|PPP3CC|TNF|TRAF2|VEGFC|RPS6KA4	-1.91889	0	19	0	0	-4.93933	34.3159
1	-4.20925	GO:0008285	M1	1	0	GO Biological Processes	19	negative regulation of cell population proliferation	19_GO:0048519 negative regulation of biological process	-4.20925	3.27442	4.94695	30198	786	176	15	8.52273	2.1047	498|604|2066|3490|3586|3593|4194|4488|5918|6648|7124|7168|7481|8313|9111	ATP5F1A|BCL6|ERBB4|IGFBP7|IL10|IL12B|MDM4|MSX2|RARRES1|SOD2|TNF|TPM1|WNT11|AXIN2|NMI	-1.91808	0	8	0	0	-6.13357	13.9119
1	-4.20257	hsa04060	M1	1	0	KEGG Pathway	24	Cytokine-cytokine receptor interaction		-4.20257	5.23463	5.59613	30198	295	176	9	5.11364	1.66039	958|1440|2057|3460|3586|3593|7124|7850|55504	CD40|CSF3|EPOR|IFNGR2|IL10|IL12B|TNF|IL1R2|TNFRSF19	-1.9152	0	6	0	0	-6.49185	51.4739
1	-4.19813	WP619	M1	1	0	WikiPathways	27	Type II interferon signaling		-4.19813	18.5491	8.1781	30198	37	176	4	2.27273	1.12338	3460|4938|6773|8651	IFNGR2|OAS1|STAT2|SOCS1	-1.91452	0	1	0	0	-11.33	29.8399
1	-4.19077	GO:0060322	M1	1	0	GO Biological Processes	19	head development	19_GO:0032502 developmental process	-4.19077	3.26197	4.92951	30198	789	176	15	8.52273	2.1047	572|835|2057|2066|3480|5533|5931|6505|6887|7080|9143|9638|25836|51176|256297	BAD|CASP2|EPOR|ERBB4|IGF1R|PPP3CC|RBBP7|SLC1A1|TAL2|NKX2-1|SYNGR3|FEZ1|NIPBL|LEF1|PTF1A	-1.91088	0	24	0	0	-4.47847	3.45927
1	-4.18388	GO:0045321	M1	1	0	GO Biological Processes	19	leukocyte activation	19_GO:0002376 immune system process	-4.18388	3.91436	5.16275	30198	526	176	12	6.81818	1.89996	604|958|3460|3586|3593|3956|5293|7124|9111|51176|56670|64343	BCL6|CD40|IFNGR2|IL10|IL12B|LGALS1|PIK3CD|TNF|NMI|LEF1|SUCNR1|AZI2	-1.90769	0	17	0	0	-5.0199	11.9707
1	-4.17024	R-HSA-162594	M1	1	0	Reactome Gene Sets	6	Early Phase of HIV Life Cycle		-4.17024	36.767	10.2489	30198	14	176	3	1.70455	0.975696	2237|2547|11168	FEN1|XRCC6|PSIP1	-1.89821	0	28	1	1	-4.17024	36.767
1	-4.1671	hsa05164	M1	1	0	KEGG Pathway	24	Influenza A		-4.1671	7.02372	6.04819	30198	171	176	7	3.97727	1.47307	3460|3593|4938|5293|5646|6773|7124	IFNGR2|IL12B|OAS1|PIK3CD|PRSS3|STAT2|TNF	-1.89821	0	1	0	0	-11.33	29.8399
1	-4.15959	GO:0015986	M1	1	0	GO Biological Processes	19	proton motive force-driven ATP synthesis	19_GO:0008152 metabolic process	-4.15959	11.752	7.04217	30198	73	176	5	2.84091	1.25232	498|4696|4712|4714|4728	ATP5F1A|NDUFA3|NDUFB6|NDUFB8|NDUFS8	-1.8943	0	4	0	0	-7.1836	15.5981
1	-4.1518	hsa05330	M1	1	0	KEGG Pathway	24	Allograft rejection		-4.1518	18.061	8.05748	30198	38	176	4	2.27273	1.12338	958|3586|3593|7124	CD40|IL10|IL12B|TNF	-1.89009	0	6	0	0	-6.49185	51.4739
1	-4.14005	GO:0051897	M1	1	0	GO Biological Processes	19	positive regulation of protein kinase B signaling	19_GO:0023052 signaling	-4.14005	8.65107	6.40298	30198	119	176	6	3.40909	1.36783	1440|1646|3480|5293|7124|11315	CSF3|AKR1C2|IGF1R|PIK3CD|TNF|PARK7	-1.88188	0	7	0	0	-6.28955	14.7068
1	-4.13124	GO:0002637	M1	1	0	GO Biological Processes	19	regulation of immunoglobulin production	19_GO:0002376 immune system process	-4.13124	11.5932	6.98563	30198	74	176	5	2.84091	1.25232	604|958|3586|7124|7186	BCL6|CD40|IL10|TNF|TRAF2	-1.88008	0	6	0	0	-6.49185	51.4739
1	-4.13124	WP4216	M1	1	0	WikiPathways	27	Chromosomal and microsatellite instability in colorectal cancer		-4.13124	11.5932	6.98563	30198	74	176	5	2.84091	1.25232	572|5900|8313|51176|122011	BAD|RALGDS|AXIN2|LEF1|CSNK1A1L	-1.88008	0	16	0	0	-5.09432	21.4474
1	-4.12482	GO:0051090	M1	1	0	GO Biological Processes	19	regulation of DNA-binding transcription factor activity	19_GO:0008152 metabolic process	-4.12482	4.17561	5.20835	30198	452	176	11	6.25	1.82461	958|1440|3066|3275|3586|4488|6883|7124|7186|8986|11315	CD40|CSF3|HDAC2|PRMT2|IL10|MSX2|TAF12|TNF|TRAF2|RPS6KA4|PARK7	-1.87712	0	6	0	0	-6.49185	51.4739
1	-4.10867	GO:0002703	M1	1	0	GO Biological Processes	19	regulation of leukocyte mediated immunity	19_GO:0002376 immune system process	-4.10867	5.81626	5.6872	30198	236	176	8	4.54545	1.57011	136|604|958|3586|3593|7124|7186|163486	ADORA2B|BCL6|CD40|IL10|IL12B|TNF|TRAF2|DENND1B	-1.87206	0	6	0	0	-6.49185	51.4739
1	-4.10867	GO:0045088	M1	1	0	GO Biological Processes	19	regulation of innate immune response	19_GO:0044419 biological process involved in interspecies interaction between organisms	-4.10867	5.81626	5.6872	30198	236	176	8	4.54545	1.57011	330|2547|3593|4938|6773|8651|9111|9140	BIRC3|XRCC6|IL12B|OAS1|STAT2|SOCS1|NMI|ATG12	-1.87206	0	13	0	0	-5.7373	20.1858
1	-4.10784	GO:0005975	M1	1	0	GO Biological Processes	19	carbohydrate metabolic process	19_GO:0008152 metabolic process	-4.10784	4.15721	5.1898	30198	454	176	11	6.25	1.82461	572|2171|2592|3417|3705|4351|4938|5230|5836|7124|283450	BAD|FABP5|GALT|IDH1|ITPK1|MPI|OAS1|PGK1|PYGL|TNF|HECTD4	-1.87206	0	14	0	0	-5.73076	10.3988
1	-4.10401	GO:0002706	M1	1	0	GO Biological Processes	19	regulation of lymphocyte mediated immunity	19_GO:0002376 immune system process	-4.10401	6.86318	5.95585	30198	175	176	7	3.97727	1.47307	604|958|3586|3593|7124|7186|163486	BCL6|CD40|IL10|IL12B|TNF|TRAF2|DENND1B	-1.87206	0	6	0	0	-6.49185	51.4739
1	-4.10286	GO:0031349	M1	1	0	GO Biological Processes	19	positive regulation of defense response	19_GO:0048518 positive regulation of biological process	-4.10286	5.07966	5.47377	30198	304	176	9	5.11364	1.66039	136|2547|3593|3956|3957|7124|9111|11315|56670	ADORA2B|XRCC6|IL12B|LGALS1|LGALS2|TNF|NMI|PARK7|SUCNR1	-1.87206	0	5	0	0	-7.13882	12.2557
1	-4.08119	hsa05016	M1	1	0	KEGG Pathway	24	Huntington disease		-4.08119	5.04646	5.44724	30198	306	176	9	5.11364	1.66039	498|3066|4696|4712|4714|4728|6648|7052|7186	ATP5F1A|HDAC2|NDUFA3|NDUFB6|NDUFB8|NDUFS8|SOD2|TGM2|TRAF2	-1.85855	0	4	0	0	-7.1836	15.5981
1	-4.07519	WP4891	M1	1	0	WikiPathways	27	COVID-19 adverse outcome pathway		-4.07519	34.3159	9.88176	30198	15	176	3	1.70455	0.975696	1440|3586|7124	CSF3|IL10|TNF	-1.85855	0	6	0	0	-6.49185	51.4739
1	-4.07519	CORUM:6344	M1	1	0	CORUM	33	TNF-R1-associated signaling complex		-4.07519	34.3159	9.88176	30198	15	176	3	1.70455	0.975696	330|7124|7186	BIRC3|TNF|TRAF2	-1.85855	0	19	0	0	-4.93933	34.3159
1	-4.07519	WP5182	M1	1	0	WikiPathways	27	Pro-survival signaling of neuroprotectin D1		-4.07519	34.3159	9.88176	30198	15	176	3	1.70455	0.975696	330|7124|7186	BIRC3|TNF|TRAF2	-1.85855	0	19	0	0	-4.93933	34.3159
1	-4.07309	GO:0002822	M1	1	0	GO Biological Processes	19	regulation of adaptive immune response based on somatic recombination of immune receptors built from immunoglobulin superfamily domains	19_GO:0002376 immune system process	-4.07309	6.78563	5.91076	30198	177	176	7	3.97727	1.47307	604|958|3586|3593|7124|7186|163486	BCL6|CD40|IL10|IL12B|TNF|TRAF2|DENND1B	-1.85855	0	6	0	0	-6.49185	51.4739
1	-4.049	R-HSA-9006925	M1	1	0	Reactome Gene Sets	6	Intracellular signaling by second messengers		-4.049	4.99746	5.40787	30198	309	176	9	5.11364	1.66039	156|572|2066|3066|5159|5293|5931|6199|192669	GRK2|BAD|ERBB4|HDAC2|PDGFRB|PIK3CD|RBBP7|RPS6KB2|AGO3	-1.84081	0	16	0	0	-5.09432	21.4474
1	-4.049	WP3932	M1	1	0	WikiPathways	27	Focal adhesion: PI3K-Akt-mTOR-signaling pathway		-4.049	4.99746	5.40787	30198	309	176	9	5.11364	1.66039	572|1440|2057|3480|3675|5159|5293|6199|7424	BAD|CSF3|EPOR|IGF1R|ITGA3|PDGFRB|PIK3CD|RPS6KB2|VEGFC	-1.84081	0	16	0	0	-5.09432	21.4474
1	-4.04082	R-HSA-449147	M1	1	0	Reactome Gene Sets	6	Signaling by Interleukins		-4.04082	4.08523	5.11665	30198	462	176	11	6.25	1.82461	604|1440|1849|3586|3593|5293|6648|6773|7124|7850|8651	BCL6|CSF3|DUSP7|IL10|IL12B|PIK3CD|SOD2|STAT2|TNF|IL1R2|SOCS1	-1.83577	0	1	0	0	-11.33	29.8399
1	-4.02038	GO:0010453	M1	1	0	GO Biological Processes	19	regulation of cell fate commitment	19_GO:0032502 developmental process	-4.02038	16.7395	7.72158	30198	41	176	4	2.27273	1.12338	3066|3593|5931|7481	HDAC2|IL12B|RBBP7|WNT11	-1.81843	0	26	0	0	-4.35313	30.2787
1	-4.00255	GO:0034341	M1	1	0	GO Biological Processes	19	response to interferon-gamma	19_GO:0044419 biological process involved in interspecies interaction between organisms	-4.00255	8.17045	6.17546	30198	126	176	6	3.40909	1.36783	958|3460|3593|7124|8942|9111	CD40|IFNGR2|IL12B|TNF|KYNU|NMI	-1.80588	0	6	0	0	-6.49185	51.4739
1	-3.99619	GO:1901214	M1	1	0	GO Biological Processes	19	regulation of neuron death	19_GO:0050789 regulation of biological process	-3.99619	4.91789	5.34337	30198	314	176	9	5.11364	1.66039	572|835|1440|3586|6505|6648|7124|7186|11315	BAD|CASP2|CSF3|IL10|SLC1A1|SOD2|TNF|TRAF2|PARK7	-1.80588	0	6	0	0	-6.49185	51.4739
1	-3.99559	hsa01521	M1	1	0	KEGG Pathway	24	EGFR tyrosine kinase inhibitor resistance		-3.99559	10.8595	6.71839	30198	79	176	5	2.84091	1.25232	572|3480|5159|5293|6199	BAD|IGF1R|PDGFRB|PIK3CD|RPS6KB2	-1.80588	0	16	0	0	-5.09432	21.4474
1	-3.99559	GO:0014068	M1	1	0	GO Biological Processes	19	positive regulation of phosphatidylinositol 3-kinase signaling	19_GO:0023052 signaling	-3.99559	10.8595	6.71839	30198	79	176	5	2.84091	1.25232	1440|2066|3480|5159|7124	CSF3|ERBB4|IGF1R|PDGFRB|TNF	-1.80588	0	29	1	1	-3.99559	12.8685
1	-3.97535	GO:0070482	M1	1	0	GO Biological Processes	19	response to oxygen levels	19_GO:0050896 response to stimulus	-3.97535	4.88676	5.31796	30198	316	176	9	5.11364	1.66039	572|3066|4194|5159|5230|6505|6648|7124|7424	BAD|HDAC2|MDM4|PDGFRB|PGK1|SLC1A1|SOD2|TNF|VEGFC	-1.78864	0	30	1	1	-3.97535	11.4386
1	-3.9696	M223	M1	1	0	Canonical Pathways	11	PID BETA CATENIN NUC PATHWAY		-3.9696	10.7237	6.6678	30198	80	176	5	2.84091	1.25232	894|1462|3066|8313|51176	CCND2|VCAN|HDAC2|AXIN2|LEF1	-1.78643	0	31	1	1	-3.9696	18.3835
1	-3.96718	GO:0045785	M1	1	0	GO Biological Processes	19	positive regulation of cell adhesion	19_GO:0048518 positive regulation of biological process	-3.96718	4.00717	5.03629	30198	471	176	11	6.25	1.82461	572|604|3586|3593|3675|3956|7052|7124|7168|8651|51176	BAD|BCL6|IL10|IL12B|ITGA3|LGALS1|TGM2|TNF|TPM1|SOCS1|LEF1	-1.78643	0	17	0	0	-5.0199	11.9707
1	-3.92809	GO:0030335	M1	1	0	GO Biological Processes	19	positive regulation of cell migration	19_GO:0040011 locomotion	-3.92809	3.6767	4.8954	30198	560	176	12	6.81818	1.89996	498|958|3480|3675|5159|5293|6648|7124|7424|7481|25836|51176	ATP5F1A|CD40|IGF1R|ITGA3|PDGFRB|PIK3CD|SOD2|TNF|VEGFC|WNT11|NIPBL|LEF1	-1.75029	0	20	0	0	-4.9287	6.86318
1	-3.90442	CORUM:632	M1	1	0	CORUM	33	Anti-HDAC2 complex		-3.90442	30.2787	9.24546	30198	17	176	3	1.70455	0.975696	3066|5931|10362	HDAC2|RBBP7|HMG20B	-1.7328	0	26	0	0	-4.35313	30.2787
1	-3.89903	CORUM:178	M1	1	0	CORUM	33	Respiratory chain complex I (holoenzyme), mitochondrial		-3.89903	15.5981	7.41942	30198	44	176	4	2.27273	1.12338	4696|4712|4714|4728	NDUFA3|NDUFB6|NDUFB8|NDUFS8	-1.7328	0	4	0	0	-7.1836	15.5981
1	-3.89903	M144	M1	1	0	Canonical Pathways	11	PID CERAMIDE PATHWAY		-3.89903	15.5981	7.41942	30198	44	176	4	2.27273	1.12338	330|572|7124|7186	BIRC3|BAD|TNF|TRAF2	-1.7328	0	19	0	0	-4.93933	34.3159
1	-3.89903	WP4249	M1	1	0	WikiPathways	27	Hedgehog signaling pathway		-3.89903	15.5981	7.41942	30198	44	176	4	2.27273	1.12338	156|894|1455|122011	GRK2|CCND2|CSNK1G2|CSNK1A1L	-1.7328	0	21	0	0	-4.75453	15.5981
1	-3.89373	WP2261	M1	1	0	WikiPathways	27	Glioblastoma signaling pathways		-3.89373	10.3361	6.52127	30198	83	176	5	2.84091	1.25232	894|3480|4194|5159|5293	CCND2|IGF1R|MDM4|PDGFRB|PIK3CD	-1.73035	0	16	0	0	-5.09432	21.4474
1	-3.88281	GO:0009410	M1	1	0	GO Biological Processes	19	response to xenobiotic stimulus	19_GO:0050896 response to stimulus	-3.88281	4.27879	5.06079	30198	401	176	10	5.68182	1.74496	218|572|3066|3586|3675|6505|6648|7124|7172|7424	ALDH3A1|BAD|HDAC2|IL10|ITGA3|SLC1A1|SOD2|TNF|TPMT|VEGFC	-1.72347	0	30	0	0	-3.97535	11.4386
1	-3.88121	GO:0048534	M1	1	0	GO Biological Processes	19	hematopoietic or lymphoid organ development	19_GO:0002376 immune system process	-3.88121	3.4054	4.76539	30198	655	176	13	7.38636	1.9715	604|1440|2057|3214|3586|3593|3956|5293|6648|7124|9833|51176|64343	BCL6|CSF3|EPOR|HOXB4|IL10|IL12B|LGALS1|PIK3CD|SOD2|TNF|MELK|LEF1|AZI2	-1.72347	0	17	0	0	-5.0199	11.9707
1	-3.87794	GO:0050778	M1	1	0	GO Biological Processes	19	positive regulation of immune response	19_GO:0002376 immune system process	-3.87794	3.63131	4.84294	30198	567	176	12	6.81818	1.89996	136|958|1675|2547|3586|3593|5293|7124|7186|9111|11315|163486	ADORA2B|CD40|CFD|XRCC6|IL10|IL12B|PIK3CD|TNF|TRAF2|NMI|PARK7|DENND1B	-1.723	0	6	0	0	-6.49185	51.4739
1	-3.87403	GO:0048732	M1	1	0	GO Biological Processes	19	gland development	19_GO:0032502 developmental process	-3.87403	4.26815	5.05073	30198	402	176	10	5.68182	1.74496	2066|3586|4488|6648|7052|7080|7124|7481|51176|256297	ERBB4|IL10|MSX2|SOD2|TGM2|NKX2-1|TNF|WNT11|LEF1|PTF1A	-1.72186	0	22	0	0	-4.59167	6.3548
1	-3.86911	WP4806	M1	1	0	WikiPathways	27	EGFR tyrosine kinase inhibitor resistance		-3.86911	10.2131	6.47408	30198	84	176	5	2.84091	1.25232	572|3480|5159|5293|6199	BAD|IGF1R|PDGFRB|PIK3CD|RPS6KB2	-1.7197	0	16	0	0	-5.09432	21.4474
1	-3.86057	GO:0006120	M1	1	0	GO Biological Processes	19	mitochondrial electron transport, NADH to ubiquinone	19_GO:0008152 metabolic process	-3.86057	15.2515	7.32522	30198	45	176	4	2.27273	1.12338	4696|4712|4714|4728	NDUFA3|NDUFB6|NDUFB8|NDUFS8	-1.71932	0	4	0	0	-7.1836	15.5981
1	-3.86057	GO:0002861	M1	1	0	GO Biological Processes	19	regulation of inflammatory response to antigenic stimulus	19_GO:0002376 immune system process	-3.86057	15.2515	7.32522	30198	45	176	4	2.27273	1.12338	3586|3593|7124|11315	IL10|IL12B|TNF|PARK7	-1.71932	0	6	0	0	-6.49185	51.4739
1	-3.86057	GO:2000273	M1	1	0	GO Biological Processes	19	positive regulation of signaling receptor activity	19_GO:0023052 signaling	-3.86057	15.2515	7.32522	30198	45	176	4	2.27273	1.12338	3066|3460|3586|11315	HDAC2|IFNGR2|IL10|PARK7	-1.71932	0	6	0	0	-6.49185	51.4739
1	-3.85561	GO:2001235	M1	1	0	GO Biological Processes	19	positive regulation of apoptotic signaling pathway	19_GO:0023052 signaling	-3.85561	7.68267	5.93605	30198	134	176	6	3.40909	1.36783	572|835|1984|7124|7186|11315	BAD|CASP2|EIF5A|TNF|TRAF2|PARK7	-1.71745	0	27	0	0	-4.24725	12.2557
1	-3.85334	GO:0002819	M1	1	0	GO Biological Processes	19	regulation of adaptive immune response	19_GO:0002376 immune system process	-3.85334	6.2555	5.59345	30198	192	176	7	3.97727	1.47307	604|958|3586|3593|7124|7186|163486	BCL6|CD40|IL10|IL12B|TNF|TRAF2|DENND1B	-1.71745	0	6	0	0	-6.49185	51.4739
1	-3.84482	GO:0006754	M1	1	0	GO Biological Processes	19	ATP biosynthetic process	19_GO:0008152 metabolic process	-3.84482	10.0929	6.42768	30198	85	176	5	2.84091	1.25232	498|4696|4712|4714|4728	ATP5F1A|NDUFA3|NDUFB6|NDUFB8|NDUFS8	-1.71159	0	4	0	0	-7.1836	15.5981
1	-3.84145	GO:0050730	M1	1	0	GO Biological Processes	19	regulation of peptidyl-tyrosine phosphorylation	19_GO:0008152 metabolic process	-3.84145	5.3203	5.336	30198	258	176	8	4.54545	1.57011	958|1440|2066|3066|3593|7124|8651|122809	CD40|CSF3|ERBB4|HDAC2|IL12B|TNF|SOCS1|SOCS4	-1.71144	0	6	0	0	-6.49185	51.4739
1	-3.8394	hsa05202	M1	1	0	KEGG Pathway	24	Transcriptional misregulation in cancer		-3.8394	6.22309	5.5735	30198	193	176	7	3.97727	1.47307	330|604|894|958|3066|3480|7850	BIRC3|BCL6|CCND2|CD40|HDAC2|IGF1R|IL1R2	-1.71144	0	32	1	1	-3.8394	7.14915
1	-3.8271	R-HSA-5676594	M1	1	0	Reactome Gene Sets	6	TNF receptor superfamily (TNFSF) members mediating non-canonical NF-kB pathway		-3.8271	28.5966	8.96707	30198	18	176	3	1.70455	0.975696	330|958|7186	BIRC3|CD40|TRAF2	-1.70175	0	19	0	0	-4.93933	34.3159
1	-3.82303	hsa04930	M1	1	0	KEGG Pathway	24	Type II diabetes mellitus		-3.82303	14.92	7.23398	30198	46	176	4	2.27273	1.12338	5293|7124|8651|122809	PIK3CD|TNF|SOCS1|SOCS4	-1.70027	0	15	0	0	-5.43981	14.92
1	-3.82043	hsa04210	M1	1	0	KEGG Pathway	24	Apoptosis		-3.82043	7.56969	5.87927	30198	136	176	6	3.40909	1.36783	330|572|835|5293|7124|7186	BIRC3|BAD|CASP2|PIK3CD|TNF|TRAF2	-1.70024	0	19	0	0	-4.93933	34.3159
1	-3.80215	GO:0008283	M1	1	0	GO Biological Processes	19	cell population proliferation	19_GO:0009987 cellular process	-3.80215	3.83613	4.85629	30198	492	176	11	6.25	1.82461	572|958|3214|3586|3593|5159|7124|8313|9833|51176|64343	BAD|CD40|HOXB4|IL10|IL12B|PDGFRB|TNF|AXIN2|MELK|LEF1|AZI2	-1.68463	0	17	0	0	-5.0199	11.9707
1	-3.79717	WP4298	M1	1	0	WikiPathways	27	Acute viral myocarditis		-3.79717	9.86089	6.33714	30198	87	176	5	2.84091	1.25232	835|3586|3593|7124|8651	CASP2|IL10|IL12B|TNF|SOCS1	-1.68463	0	6	0	0	-6.49185	51.4739
1	-3.79717	WP4018	M1	1	0	WikiPathways	27	Clear cell renal cell carcinoma pathways		-3.79717	9.86089	6.33714	30198	87	176	5	2.84091	1.25232	2887|4190|5159|5230|29968	GRB10|MDH1|PDGFRB|PGK1|PSAT1	-1.68463	0	33	1	1	-3.79717	9.86089
1	-3.78583	WP4630	M1	1	0	WikiPathways	27	Measles virus infection		-3.78583	7.45998	5.82364	30198	138	176	6	3.40909	1.36783	572|894|3593|4938|5293|6773	BAD|CCND2|IL12B|OAS1|PIK3CD|STAT2	-1.67581	0	1	0	0	-11.33	29.8399
1	-3.77381	R-HSA-9679191	M1	1	0	Reactome Gene Sets	6	Potential therapeutics for SARS		-3.77381	9.74884	6.29296	30198	88	176	5	2.84091	1.25232	3066|3460|5931|6773|10362	HDAC2|IFNGR2|RBBP7|STAT2|HMG20B	-1.66628	0	26	0	0	-4.35313	30.2787
1	-3.76875	hsa05162	M1	1	0	KEGG Pathway	24	Measles		-3.76875	7.40631	5.79624	30198	139	176	6	3.40909	1.36783	572|894|3593|4938|5293|6773	BAD|CCND2|IL12B|OAS1|PIK3CD|STAT2	-1.66372	0	1	0	0	-11.33	29.8399
1	-3.76583	WP2059	M1	1	0	WikiPathways	27	Alzheimer's disease and miRNA effects		-3.76583	4.58224	5.06333	30198	337	176	9	5.11364	1.66039	572|5293|5533|7124|7186|7481|8313|10888|122011	BAD|PIK3CD|PPP3CC|TNF|TRAF2|WNT11|AXIN2|GPR83|CSNK1A1L	-1.66328	0	18	0	0	-4.97509	9.38326
1	-3.76209	GO:0051091	M1	1	0	GO Biological Processes	19	positive regulation of DNA-binding transcription factor activity	19_GO:0008152 metabolic process	-3.76209	5.17976	5.2326	30198	265	176	8	4.54545	1.57011	958|1440|3586|6883|7124|7186|8986|11315	CD40|CSF3|IL10|TAF12|TNF|TRAF2|RPS6KA4|PARK7	-1.66199	0	6	0	0	-6.49185	51.4739
1	-3.75947	GO:2000147	M1	1	0	GO Biological Processes	19	positive regulation of cell motility	19_GO:0040011 locomotion	-3.75947	3.52561	4.71891	30198	584	176	12	6.81818	1.89996	498|958|3480|3675|5159|5293|6648|7124|7424|7481|25836|51176	ATP5F1A|CD40|IGF1R|ITGA3|PDGFRB|PIK3CD|SOD2|TNF|VEGFC|WNT11|NIPBL|LEF1	-1.66182	0	20	0	0	-4.9287	6.86318
1	-3.75433	GO:0055093	M1	1	0	GO Biological Processes	19	response to hyperoxia	19_GO:0050896 response to stimulus	-3.75433	27.0915	8.71048	30198	19	176	3	1.70455	0.975696	3066|5159|6648	HDAC2|PDGFRB|SOD2	-1.65911	0	12	0	0	-5.76185	27.0915
1	-3.75073	hsa04211	M1	1	0	KEGG Pathway	24	Longevity regulating pathway		-3.75073	9.6393	6.24948	30198	89	176	5	2.84091	1.25232	3480|5293|5565|6199|6648	IGF1R|PIK3CD|PRKAB2|RPS6KB2|SOD2	-1.65793	0	11	0	0	-5.77271	16.6045
1	-3.73988	R-HSA-1257604	M1	1	0	Reactome Gene Sets	6	PIP3 activates AKT signaling		-3.73988	5.14096	5.20373	30198	267	176	8	4.54545	1.57011	572|2066|3066|5159|5293|5931|6199|192669	BAD|ERBB4|HDAC2|PDGFRB|PIK3CD|RBBP7|RPS6KB2|AGO3	-1.64949	0	16	0	0	-5.09432	21.4474
1	-3.735	R-HSA-73887	M1	1	0	Reactome Gene Sets	6	Death Receptor Signalling		-3.735	7.30126	5.74225	30198	141	176	6	3.40909	1.36783	330|572|835|3066|7124|7186	BIRC3|BAD|CASP2|HDAC2|TNF|TRAF2	-1.647	0	19	0	0	-4.93933	34.3159
1	-3.71787	GO:0031348	M1	1	0	GO Biological Processes	19	negative regulation of defense response	19_GO:0048519 negative regulation of biological process	-3.71787	5.10274	5.17514	30198	269	176	8	4.54545	1.57011	3586|3593|4938|6773|7353|9111|9140|55872	IL10|IL12B|OAS1|STAT2|UFD1|NMI|ATG12|PBK	-1.63464	0	13	0	0	-5.7373	20.1858
1	-3.71768	GO:0045619	M1	1	0	GO Biological Processes	19	regulation of lymphocyte differentiation	19_GO:0002376 immune system process	-3.71768	5.94583	5.40009	30198	202	176	7	3.97727	1.47307	572|604|2547|3586|3593|8651|51176	BAD|BCL6|XRCC6|IL10|IL12B|SOCS1|LEF1	-1.63464	0	17	0	0	-5.0199	11.9707
1	-3.71554	GO:0035094	M1	1	0	GO Biological Processes	19	response to nicotine	19_GO:0050896 response to stimulus	-3.71554	14.0065	6.97654	30198	49	176	4	2.27273	1.12338	572|3066|3480|7124	BAD|HDAC2|IGF1R|TNF	-1.63464	0	7	0	0	-6.28955	14.7068
1	-3.70448	GO:0071407	M1	1	0	GO Biological Processes	19	cellular response to organic cyclic compound	19_GO:0050896 response to stimulus	-3.70448	3.73738	4.74976	30198	505	176	11	6.25	1.82461	498|2769|3066|3480|3586|4488|6505|7052|7124|8313|164091	ATP5F1A|GNA15|HDAC2|IGF1R|IL10|MSX2|SLC1A1|TGM2|TNF|AXIN2|PAQR7	-1.62592	0	34	1	1	-3.70448	10.9519
1	-3.69149	GO:0046474	M1	1	0	GO Biological Processes	19	glycerophospholipid biosynthetic process	19_GO:0008152 metabolic process	-3.69149	5.88753	5.36298	30198	204	176	7	3.97727	1.47307	2171|5277|5293|8651|10423|63874|122809	FABP5|PIGA|PIK3CD|SOCS1|CDIPT|ABHD4|SOCS4	-1.61526	0	15	0	0	-5.43981	14.92
1	-3.68561	GO:0070266	M1	1	0	GO Biological Processes	19	necroptotic process	19_GO:0009987 cellular process	-3.68561	25.7369	8.47294	30198	20	176	3	1.70455	0.975696	3705|5836|7124	ITPK1|PYGL|TNF	-1.6117	0	19	0	0	-4.93933	34.3159
1	-3.68129	hsa05144	M1	1	0	KEGG Pathway	24	Malaria		-3.68129	13.7264	6.8957	30198	50	176	4	2.27273	1.12338	958|1440|3586|7124	CD40|CSF3|IL10|TNF	-1.60968	0	6	0	0	-6.49185	51.4739
1	-3.67851	hsa05205	M1	1	0	KEGG Pathway	24	Proteoglycans in cancer		-3.67851	5.85881	5.34461	30198	205	176	7	3.97727	1.47307	2066|3480|3593|5293|6199|7124|7481	ERBB4|IGF1R|IL12B|PIK3CD|RPS6KB2|TNF|WNT11	-1.60919	0	3	0	0	-9.44651	13.4572
1	-3.655	GO:0032102	M1	1	0	GO Biological Processes	19	negative regulation of response to external stimulus	19_GO:0048519 negative regulation of biological process	-3.655	4.00887	4.80014	30198	428	176	10	5.68182	1.74496	3586|3593|4938|6773|7124|7353|9111|9140|55872|116443	IL10|IL12B|OAS1|STAT2|TNF|UFD1|NMI|ATG12|PBK|GRIN3A	-1.58796	0	13	0	0	-5.7373	20.1858
1	-3.64779	GO:0072132	M1	1	0	GO Biological Processes	19	mesenchyme morphogenesis	19_GO:0032502 developmental process	-3.64779	13.4572	6.81715	30198	51	176	4	2.27273	1.12338	4194|4488|7481|51176	MDM4|MSX2|WNT11|LEF1	-1.58528	0	3	0	0	-9.44651	13.4572
1	-3.64779	M220	M1	1	0	Canonical Pathways	11	PID CASPASE PATHWAY		-3.64779	13.4572	6.81715	30198	51	176	4	2.27273	1.12338	330|835|7124|7186	BIRC3|CASP2|TNF|TRAF2	-1.58528	0	19	0	0	-4.93933	34.3159
1	-3.64001	GO:0046034	M1	1	0	GO Biological Processes	19	ATP metabolic process	19_GO:0008152 metabolic process	-3.64001	5.77431	5.29021	30198	208	176	7	3.97727	1.47307	498|572|4696|4712|4714|4728|5230	ATP5F1A|BAD|NDUFA3|NDUFB6|NDUFB8|NDUFS8|PGK1	-1.58525	0	4	0	0	-7.1836	15.5981
1	-3.63953	WP231	M1	1	0	WikiPathways	27	TNF-alpha signaling pathway		-3.63953	9.12657	6.04196	30198	94	176	5	2.84091	1.25232	330|572|5836|7124|7186	BIRC3|BAD|PYGL|TNF|TRAF2	-1.58525	0	19	0	0	-4.93933	34.3159
1	-3.63885	GO:0007005	M1	1	0	GO Biological Processes	19	mitochondrion organization	19_GO:0009987 cellular process	-3.63885	3.99022	4.78169	30198	430	176	10	5.68182	1.74496	572|2066|4696|4712|4714|4728|6648|9140|9638|11315	BAD|ERBB4|NDUFA3|NDUFB6|NDUFB8|NDUFS8|SOD2|ATG12|FEZ1|PARK7	-1.58525	0	4	0	0	-7.1836	15.5981
1	-3.63885	GO:0002683	M1	1	0	GO Biological Processes	19	negative regulation of immune system process	19_GO:0002376 immune system process	-3.63885	3.99022	4.78169	30198	430	176	10	5.68182	1.74496	604|966|3586|3593|4938|6773|7124|8651|9111|9140	BCL6|CD59|IL10|IL12B|OAS1|STAT2|TNF|SOCS1|NMI|ATG12	-1.58525	0	13	0	0	-5.7373	20.1858
1	-3.615	M231	M1	1	0	Canonical Pathways	11	PID KIT PATHWAY		-3.615	13.1984	6.74076	30198	52	176	4	2.27273	1.12338	572|2057|2887|8651	BAD|EPOR|GRB10|SOCS1	-1.56359	0	35	1	1	-3.615	17.7496
1	-3.60677	GO:0002520	M1	1	0	GO Biological Processes	19	immune system development	19_GO:0002376 immune system process	-3.60677	3.19104	4.48748	30198	699	176	13	7.38636	1.9715	604|1440|2057|3214|3586|3593|3956|5293|6648|7124|9833|51176|64343	BCL6|CSF3|EPOR|HOXB4|IL10|IL12B|LGALS1|PIK3CD|SOD2|TNF|MELK|LEF1|AZI2	-1.5604	0	17	0	0	-5.0199	11.9707
1	-3.60527	hsa05226	M1	1	0	KEGG Pathway	24	Gastric cancer		-3.60527	6.90924	5.53641	30198	149	176	6	3.40909	1.36783	5293|6199|7481|8313|51176|122011	PIK3CD|RPS6KB2|WNT11|AXIN2|LEF1|CSNK1A1L	-1.5604	0	3	0	0	-9.44651	13.4572
1	-3.60527	GO:0097193	M1	1	0	GO Biological Processes	19	intrinsic apoptotic signaling pathway	19_GO:0023052 signaling	-3.60527	6.90924	5.53641	30198	149	176	6	3.40909	1.36783	572|835|6648|7124|7186|9833	BAD|CASP2|SOD2|TNF|TRAF2|MELK	-1.5604	0	27	0	0	-4.24725	12.2557
1	-3.5987	GO:0002831	M1	1	0	GO Biological Processes	19	regulation of response to biotic stimulus	19_GO:0050896 response to stimulus	-3.5987	4.3499	4.8612	30198	355	176	9	5.11364	1.66039	330|2547|3593|4938|6773|7353|8651|9111|9140	BIRC3|XRCC6|IL12B|OAS1|STAT2|UFD1|SOCS1|NMI|ATG12	-1.55733	0	13	0	0	-5.7373	20.1858
1	-3.59688	GO:0009206	M1	1	0	GO Biological Processes	19	purine ribonucleoside triphosphate biosynthetic process	19_GO:0008152 metabolic process	-3.59688	8.93643	5.96323	30198	96	176	5	2.84091	1.25232	498|4696|4712|4714|4728	ATP5F1A|NDUFA3|NDUFB6|NDUFB8|NDUFS8	-1.55733	0	4	0	0	-7.1836	15.5981
1	-3.59577	GO:0031400	M1	1	0	GO Biological Processes	19	negative regulation of protein modification process	19_GO:0048519 negative regulation of biological process	-3.59577	3.62957	4.63113	30198	520	176	11	6.25	1.82461	991|1622|1849|3066|7124|8651|10362|11315|25937|55872|122809	CDC20|DBI|DUSP7|HDAC2|TNF|SOCS1|HMG20B|PARK7|WWTR1|PBK|SOCS4	-1.55733	0	36	1	1	-3.59577	5.44697
1	-3.58972	GO:0002697	M1	1	0	GO Biological Processes	19	regulation of immune effector process	19_GO:0002376 immune system process	-3.58972	4.33769	4.85037	30198	356	176	9	5.11364	1.66039	136|604|958|966|3586|3593|7124|7186|163486	ADORA2B|BCL6|CD40|CD59|IL10|IL12B|TNF|TRAF2|DENND1B	-1.5534	0	6	0	0	-6.49185	51.4739
1	-3.58078	GO:0046486	M1	1	0	GO Biological Processes	19	glycerolipid metabolic process	19_GO:0008152 metabolic process	-3.58078	4.32553	4.83958	30198	357	176	9	5.11364	1.66039	1622|2171|5159|5277|5293|8651|10423|63874|122809	DBI|FABP5|PDGFRB|PIGA|PIK3CD|SOCS1|CDIPT|ABHD4|SOCS4	-1.54657	0	15	0	0	-5.43981	14.92
1	-3.57593	GO:0009145	M1	1	0	GO Biological Processes	19	purine nucleoside triphosphate biosynthetic process	19_GO:0008152 metabolic process	-3.57593	8.84431	5.92473	30198	97	176	5	2.84091	1.25232	498|4696|4712|4714|4728	ATP5F1A|NDUFA3|NDUFB6|NDUFB8|NDUFS8	-1.54394	0	4	0	0	-7.1836	15.5981
1	-3.57187	GO:0009615	M1	1	0	GO Biological Processes	19	response to virus	19_GO:0044419 biological process involved in interspecies interaction between organisms	-3.57187	4.31345	4.82882	30198	358	176	9	5.11364	1.66039	958|1984|3460|3593|4938|6773|7124|9111|64343	CD40|EIF5A|IFNGR2|IL12B|OAS1|STAT2|TNF|NMI|AZI2	-1.54394	0	1	0	0	-11.33	29.8399
1	-3.57187	GO:0002521	M1	1	0	GO Biological Processes	19	leukocyte differentiation	19_GO:0002376 immune system process	-3.57187	4.31345	4.82882	30198	358	176	9	5.11364	1.66039	604|1440|3586|3593|3956|5293|7124|51176|64343	BCL6|CSF3|IL10|IL12B|LGALS1|PIK3CD|TNF|LEF1|AZI2	-1.54394	0	17	0	0	-5.0199	11.9707
1	-3.55872	GO:0010829	M1	1	0	GO Biological Processes	19	negative regulation of glucose transmembrane transport	19_GO:0051179 localization	-3.55872	23.3972	8.04624	30198	22	176	3	1.70455	0.975696	2171|2887|7124	FABP5|GRB10|TNF	-1.53349	0	37	1	1	-3.55872	23.3972
1	-3.55522	GO:0002718	M1	1	0	GO Biological Processes	19	regulation of cytokine production involved in immune response	19_GO:0002376 immune system process	-3.55522	8.75406	5.88677	30198	98	176	5	2.84091	1.25232	604|3586|7124|7186|163486	BCL6|IL10|TNF|TRAF2|DENND1B	-1.53349	0	6	0	0	-6.49185	51.4739
1	-3.55522	GO:0009408	M1	1	0	GO Biological Processes	19	response to heat	19_GO:0050896 response to stimulus	-3.55522	8.75406	5.88677	30198	98	176	5	2.84091	1.25232	3066|3281|3490|5931|11168	HDAC2|HSBP1|IGFBP7|RBBP7|PSIP1	-1.53349	0	26	0	0	-4.35313	30.2787
1	-3.55143	GO:0010718	M1	1	0	GO Biological Processes	19	positive regulation of epithelial to mesenchymal transition	19_GO:0032502 developmental process	-3.55143	12.7096	6.59412	30198	54	176	4	2.27273	1.12338	3066|8313|25937|51176	HDAC2|AXIN2|WWTR1|LEF1	-1.53174	0	31	0	0	-3.9696	18.3835
1	-3.53653	R-HSA-3700989	M1	1	0	Reactome Gene Sets	6	Transcriptional Regulation by TP53		-3.53653	4.26579	4.7862	30198	362	176	9	5.11364	1.66039	604|835|3066|4194|5565|5931|6883|9337|192669	BCL6|CASP2|HDAC2|MDM4|PRKAB2|RBBP7|TAF12|CNOT8|AGO3	-1.51887	0	26	0	0	-4.35313	30.2787
1	-3.52777	GO:0006644	M1	1	0	GO Biological Processes	19	phospholipid metabolic process	19_GO:0008152 metabolic process	-3.52777	4.25404	4.77564	30198	363	176	9	5.11364	1.66039	1622|2171|5159|5277|5293|8651|10423|63874|122809	DBI|FABP5|PDGFRB|PIGA|PIK3CD|SOCS1|CDIPT|ABHD4|SOCS4	-1.51214	0	15	0	0	-5.43981	14.92
1	-3.5206	WP585	M1	1	0	WikiPathways	27	Interferon type I signaling pathways		-3.5206	12.4785	6.52367	30198	55	176	4	2.27273	1.12338	5293|6773|8651|8986	PIK3CD|STAT2|SOCS1|RPS6KA4	-1.50698	0	11	0	0	-5.77271	16.6045
1	-3.51451	M124	M1	1	0	Canonical Pathways	11	PID CXCR4 PATHWAY		-3.51451	8.57898	5.81246	30198	100	176	5	2.84091	1.25232	156|572|3675|5293|6773	GRK2|BAD|ITGA3|PIK3CD|STAT2	-1.50289	0	16	0	0	-5.09432	21.4474
1	-3.50539	GO:0002009	M1	1	0	GO Biological Processes	19	morphogenesis of an epithelium	19_GO:0032502 developmental process	-3.50539	3.83847	4.6292	30198	447	176	10	5.68182	1.74496	2066|3214|3586|4488|7052|7080|7424|7481|25932|51176	ERBB4|HOXB4|IL10|MSX2|TGM2|NKX2-1|VEGFC|WNT11|CLIC4|LEF1	-1.49665	0	22	0	0	-4.59167	6.3548
1	-3.50428	GO:0034599	M1	1	0	GO Biological Processes	19	cellular response to oxidative stress	19_GO:0050896 response to stimulus	-3.50428	5.48428	5.09946	30198	219	176	7	3.97727	1.47307	3066|6505|6648|7168|9833|11315|22850	HDAC2|SLC1A1|SOD2|TPM1|MELK|PARK7|ADNP2	-1.49665	0	12	0	0	-5.76185	27.0915
1	-3.49988	WP5044	M1	1	0	WikiPathways	27	Kynurenine pathway and links to cell senescence		-3.49988	22.3799	7.85354	30198	23	176	3	1.70455	0.975696	7124|7850|8942	TNF|IL1R2|KYNU	-1.49645	0	23	0	0	-4.58928	22.3799
1	-3.49817	hsa04150	M1	1	0	KEGG Pathway	24	mTOR signaling pathway		-3.49817	6.59921	5.36838	30198	156	176	6	3.40909	1.36783	2887|3480|5293|6199|7124|7481	GRB10|IGF1R|PIK3CD|RPS6KB2|TNF|WNT11	-1.49645	0	3	0	0	-9.44651	13.4572
1	-3.49817	GO:0046488	M1	1	0	GO Biological Processes	19	phosphatidylinositol metabolic process	19_GO:0008152 metabolic process	-3.49817	6.59921	5.36838	30198	156	176	6	3.40909	1.36783	5159|5277|5293|8651|10423|122809	PDGFRB|PIGA|PIK3CD|SOCS1|CDIPT|SOCS4	-1.49645	0	15	0	0	-5.43981	14.92
1	-3.49038	GO:0042116	M1	1	0	GO Biological Processes	19	macrophage activation	19_GO:0002376 immune system process	-3.49038	12.2557	6.45503	30198	56	176	4	2.27273	1.12338	3460|7124|9111|56670	IFNGR2|TNF|NMI|SUCNR1	-1.49256	0	5	0	0	-7.13882	12.2557
1	-3.49038	hsa04340	M1	1	0	KEGG Pathway	24	Hedgehog signaling pathway		-3.49038	12.2557	6.45503	30198	56	176	4	2.27273	1.12338	156|894|1455|122011	GRK2|CCND2|CSNK1G2|CSNK1A1L	-1.49256	0	21	0	0	-4.75453	15.5981
1	-3.48332	hsa05160	M1	1	0	KEGG Pathway	24	Hepatitis C		-3.48332	6.55718	5.34522	30198	157	176	6	3.40909	1.36783	572|4938|5293|6773|7124|7186	BAD|OAS1|PIK3CD|STAT2|TNF|TRAF2	-1.48936	0	1	0	0	-11.33	29.8399
1	-3.48332	hsa04390	M1	1	0	KEGG Pathway	24	Hippo signaling pathway		-3.48332	6.55718	5.34522	30198	157	176	6	3.40909	1.36783	330|894|7481|8313|25937|51176	BIRC3|CCND2|WNT11|AXIN2|WWTR1|LEF1	-1.48936	0	3	0	0	-9.44651	13.4572
1	-3.47746	GO:0051052	M1	1	0	GO Biological Processes	19	regulation of DNA metabolic process	19_GO:0008152 metabolic process	-3.47746	3.51466	4.50187	30198	537	176	11	6.25	1.82461	604|958|3480|3586|5159|6883|7124|8313|10923|27097|65057	BCL6|CD40|IGF1R|IL10|PDGFRB|TAF12|TNF|AXIN2|SUB1|TAF5L|ACD	-1.48541	0	29	0	0	-3.99559	12.8685
1	-3.47469	GO:0009201	M1	1	0	GO Biological Processes	19	ribonucleoside triphosphate biosynthetic process	19_GO:0008152 metabolic process	-3.47469	8.41076	5.7402	30198	102	176	5	2.84091	1.25232	498|4696|4712|4714|4728	ATP5F1A|NDUFA3|NDUFB6|NDUFB8|NDUFS8	-1.48455	0	4	0	0	-7.1836	15.5981
1	-3.46075	R-HSA-6799198	M1	1	0	Reactome Gene Sets	6	Complex I biogenesis		-3.46075	12.0407	6.38811	30198	57	176	4	2.27273	1.12338	4696|4712|4714|4728	NDUFA3|NDUFB6|NDUFB8|NDUFS8	-1.47252	0	4	0	0	-7.1836	15.5981
1	-3.45511	GO:0010717	M1	1	0	GO Biological Processes	19	regulation of epithelial to mesenchymal transition	19_GO:0032502 developmental process	-3.45511	8.3291	5.7048	30198	103	176	5	2.84091	1.25232	3066|7080|8313|25937|51176	HDAC2|NKX2-1|AXIN2|WWTR1|LEF1	-1.46949	0	31	0	0	-3.9696	18.3835
1	-3.45395	hsa04217	M1	1	0	KEGG Pathway	24	Necroptosis		-3.45395	6.4747	5.2995	30198	159	176	6	3.40909	1.36783	330|3460|5836|6773|7124|7186	BIRC3|IFNGR2|PYGL|STAT2|TNF|TRAF2	-1.46949	0	19	0	0	-4.93933	34.3159
1	-3.44523	GO:0045017	M1	1	0	GO Biological Processes	19	glycerolipid biosynthetic process	19_GO:0008152 metabolic process	-3.44523	5.36186	5.01697	30198	224	176	7	3.97727	1.47307	2171|5277|5293|8651|10423|63874|122809	FABP5|PIGA|PIK3CD|SOCS1|CDIPT|ABHD4|SOCS4	-1.46666	0	15	0	0	-5.43981	14.92
1	-3.44375	GO:0038084	M1	1	0	GO Biological Processes	19	vascular endothelial growth factor signaling pathway	19_GO:0023052 signaling	-3.44375	21.4474	7.67267	30198	24	176	3	1.70455	0.975696	5159|5293|7424	PDGFRB|PIK3CD|VEGFC	-1.46666	0	16	0	0	-5.09432	21.4474
1	-3.44375	GO:0036473	M1	1	0	GO Biological Processes	19	cell death in response to oxidative stress	19_GO:0050896 response to stimulus	-3.44375	21.4474	7.67267	30198	24	176	3	1.70455	0.975696	6505|6648|9833	SLC1A1|SOD2|MELK	-1.46666	0	38	1	1	-3.44375	21.4474
1	-3.44182	GO:0040007	M1	1	0	GO Biological Processes	19	growth	19_GO:0040007 growth	-3.44182	4.13999	4.67209	30198	373	176	9	5.11364	1.66039	2066|3275|4488|5159|6887|7481|25836|25932|25937	ERBB4|PRMT2|MSX2|PDGFRB|TAL2|WNT11|NIPBL|CLIC4|WWTR1	-1.46666	0	39	1	1	-3.44182	8.17045
1	-3.44182	GO:0048589	M1	1	0	GO Biological Processes	19	developmental growth	19_GO:0040007 growth	-3.44182	4.13999	4.67209	30198	373	176	9	5.11364	1.66039	2066|3275|4488|5159|6887|7481|25836|25932|25937	ERBB4|PRMT2|MSX2|PDGFRB|TAL2|WNT11|NIPBL|CLIC4|WWTR1	-1.46666	0	39	0	0	-3.44182	8.17045
1	-3.43574	WP4258	M1	1	0	WikiPathways	27	lncRNA in canonical Wnt signaling and colorectal cancer		-3.43574	8.24902	5.66988	30198	104	176	5	2.84091	1.25232	894|7481|8313|51176|122011	CCND2|WNT11|AXIN2|LEF1|CSNK1A1L	-1.46425	0	3	0	0	-9.44651	13.4572
1	-3.43574	R-HSA-2219528	M1	1	0	Reactome Gene Sets	6	PI3K/AKT Signaling in Cancer		-3.43574	8.24902	5.66988	30198	104	176	5	2.84091	1.25232	572|2066|5159|5293|6199	BAD|ERBB4|PDGFRB|PIK3CD|RPS6KB2	-1.46425	0	16	0	0	-5.09432	21.4474
1	-3.43168	GO:0002224	M1	1	0	GO Biological Processes	19	toll-like receptor signaling pathway	19_GO:0002376 immune system process	-3.43168	11.8331	6.32284	30198	58	176	4	2.27273	1.12338	958|4938|7124|9111	CD40|OAS1|TNF|NMI	-1.46382	0	6	0	0	-6.49185	51.4739
1	-3.43168	hsa05213	M1	1	0	KEGG Pathway	24	Endometrial cancer		-3.43168	11.8331	6.32284	30198	58	176	4	2.27273	1.12338	572|5293|8313|51176	BAD|PIK3CD|AXIN2|LEF1	-1.46382	0	16	0	0	-5.09432	21.4474
1	-3.42501	WP481	M1	1	0	WikiPathways	27	Insulin signaling		-3.42501	6.39427	5.25455	30198	161	176	6	3.40909	1.36783	2887|3480|5293|6199|8651|8986	GRB10|IGF1R|PIK3CD|RPS6KB2|SOCS1|RPS6KA4	-1.45895	0	11	0	0	-5.77271	16.6045
1	-3.41659	M164	M1	1	0	Canonical Pathways	11	PID ERBB1 DOWNSTREAM PATHWAY		-3.41659	8.17045	5.63543	30198	105	176	5	2.84091	1.25232	572|5293|5900|8986|9712	BAD|PIK3CD|RALGDS|RPS6KA4|USP6NL	-1.45233	0	16	0	0	-5.09432	21.4474
1	-3.41069	GO:0061138	M1	1	0	GO Biological Processes	19	morphogenesis of a branching epithelium	19_GO:0032502 developmental process	-3.41069	6.3548	5.23236	30198	162	176	6	3.40909	1.36783	3586|4488|7052|7080|25932|51176	IL10|MSX2|TGM2|NKX2-1|CLIC4|LEF1	-1.44823	0	22	0	0	-4.59167	6.3548
1	-3.40767	GO:0009117	M1	1	0	GO Biological Processes	19	nucleotide metabolic process	19_GO:0008152 metabolic process	-3.40767	3.72999	4.51755	30198	460	176	10	5.68182	1.74496	498|572|4696|4712|4714|4728|5230|8623|8942|11315	ATP5F1A|BAD|NDUFA3|NDUFB6|NDUFB8|NDUFS8|PGK1|ASMTL|KYNU|PARK7	-1.44778	0	4	0	0	-7.1836	15.5981
1	-3.40316	GO:0010257	M1	1	0	GO Biological Processes	19	NADH dehydrogenase complex assembly	19_GO:0009987 cellular process	-3.40316	11.6325	6.25916	30198	59	176	4	2.27273	1.12338	4696|4712|4714|4728	NDUFA3|NDUFB6|NDUFB8|NDUFS8	-1.44778	0	4	0	0	-7.1836	15.5981
1	-3.40316	GO:0032981	M1	1	0	GO Biological Processes	19	mitochondrial respiratory chain complex I assembly	19_GO:0009987 cellular process	-3.40316	11.6325	6.25916	30198	59	176	4	2.27273	1.12338	4696|4712|4714|4728	NDUFA3|NDUFB6|NDUFB8|NDUFS8	-1.44778	0	4	0	0	-7.1836	15.5981
1	-3.40316	GO:0045599	M1	1	0	GO Biological Processes	19	negative regulation of fat cell differentiation	19_GO:0032502 developmental process	-3.40316	11.6325	6.25916	30198	59	176	4	2.27273	1.12338	4488|6648|7124|25937	MSX2|SOD2|TNF|WWTR1	-1.44778	0	40	1	1	-3.40316	18.3835
1	-3.39763	WP111	M1	1	0	WikiPathways	27	Electron transport chain: OXPHOS system in mitochondria		-3.39763	8.09337	5.60143	30198	106	176	5	2.84091	1.25232	498|4696|4712|4714|4728	ATP5F1A|NDUFA3|NDUFB6|NDUFB8|NDUFS8	-1.44576	0	4	0	0	-7.1836	15.5981
1	-3.39763	GO:0042542	M1	1	0	GO Biological Processes	19	response to hydrogen peroxide	19_GO:0050896 response to stimulus	-3.39763	8.09337	5.60143	30198	106	176	5	2.84091	1.25232	572|3066|5159|6648|11315	BAD|HDAC2|PDGFRB|SOD2|PARK7	-1.44576	0	12	0	0	-5.76185	27.0915
1	-3.39009	GO:0042659	M1	1	0	GO Biological Processes	19	regulation of cell fate specification	19_GO:0032502 developmental process	-3.39009	20.5895	7.50246	30198	25	176	3	1.70455	0.975696	3066|5931|7481	HDAC2|RBBP7|WNT11	-1.43996	0	26	0	0	-4.35313	30.2787
1	-3.36516	GO:0060485	M1	1	0	GO Biological Processes	19	mesenchyme development	19_GO:0032502 developmental process	-3.36516	5.19938	4.90555	30198	231	176	7	3.97727	1.47307	2066|4194|4488|5159|7481|25937|51176	ERBB4|MDM4|MSX2|PDGFRB|WNT11|WWTR1|LEF1	-1.41877	0	3	0	0	-9.44651	13.4572
1	-3.36032	R-HSA-6785807	M1	1	0	Reactome Gene Sets	6	Interleukin-4 and Interleukin-13 signaling		-3.36032	7.9435	5.53474	30198	108	176	5	2.84091	1.25232	604|3586|3593|7124|8651	BCL6|IL10|IL12B|TNF|SOCS1	-1.41877	0	6	0	0	-6.49185	51.4739
1	-3.36032	hsa04931	M1	1	0	KEGG Pathway	24	Insulin resistance		-3.36032	7.9435	5.53474	30198	108	176	5	2.84091	1.25232	5293|5565|5836|6199|7124	PIK3CD|PRKAB2|PYGL|RPS6KB2|TNF	-1.41877	0	11	0	0	-5.77271	16.6045
1	-3.35769	GO:0001775	M1	1	0	GO Biological Processes	19	cell activation	19_GO:0009987 cellular process	-3.35769	3.18231	4.29636	30198	647	176	12	6.81818	1.89996	604|958|3460|3586|3593|3956|5293|7124|9111|51176|56670|64343	BCL6|CD40|IFNGR2|IL10|IL12B|LGALS1|PIK3CD|TNF|NMI|LEF1|SUCNR1|AZI2	-1.41877	0	17	0	0	-5.0199	11.9707
1	-3.35396	hsa05171	M1	1	0	KEGG Pathway	24	Coronavirus disease - COVID-19		-3.35396	5.17697	4.89	30198	232	176	7	3.97727	1.47307	1440|1675|3593|4938|5293|6773|7124	CSF3|CFD|IL12B|OAS1|PIK3CD|STAT2|TNF	-1.41877	0	1	0	0	-11.33	29.8399
1	-3.35396	hsa04714	M1	1	0	KEGG Pathway	24	Thermogenesis		-3.35396	5.17697	4.89	30198	232	176	7	3.97727	1.47307	498|4696|4712|4714|4728|5565|6199	ATP5F1A|NDUFA3|NDUFB6|NDUFB8|NDUFS8|PRKAB2|RPS6KB2	-1.41877	0	4	0	0	-7.1836	15.5981
1	-3.34931	GO:0006753	M1	1	0	GO Biological Processes	19	nucleoside phosphate metabolic process	19_GO:0008152 metabolic process	-3.34931	3.66623	4.45083	30198	468	176	10	5.68182	1.74496	498|572|4696|4712|4714|4728|5230|8623|8942|11315	ATP5F1A|BAD|NDUFA3|NDUFB6|NDUFB8|NDUFS8|PGK1|ASMTL|KYNU|PARK7	-1.41877	0	4	0	0	-7.1836	15.5981
1	-3.34931	GO:0071363	M1	1	0	GO Biological Processes	19	cellular response to growth factor stimulus	19_GO:0050896 response to stimulus	-3.34931	3.66623	4.45083	30198	468	176	10	5.68182	1.74496	2066|3066|3480|3586|4488|5159|5293|7424|9638|51176	ERBB4|HDAC2|IGF1R|IL10|MSX2|PDGFRB|PIK3CD|VEGFC|FEZ1|LEF1	-1.41877	0	16	0	0	-5.09432	21.4474
1	-3.34767	WP3865	M1	1	0	WikiPathways	27	Novel intracellular components of RIG-I-like receptor (RLR) pathway		-3.34767	11.2511	6.13627	30198	61	176	4	2.27273	1.12338	7124|7186|9140|64343	TNF|TRAF2|ATG12|AZI2	-1.41877	0	19	0	0	-4.93933	34.3159
1	-3.34414	GO:0030162	M1	1	0	GO Biological Processes	19	regulation of proteolysis	19_GO:0008152 metabolic process	-3.34414	2.99401	4.21947	30198	745	176	13	7.38636	1.9715	330|572|835|991|3066|3586|5918|6505|7124|7850|11315|55872|122809	BIRC3|BAD|CASP2|CDC20|HDAC2|IL10|RARRES1|SLC1A1|TNF|IL1R2|PARK7|PBK|SOCS4	-1.41877	0	27	0	0	-4.24725	12.2557
1	-3.34332	GO:1902105	M1	1	0	GO Biological Processes	19	regulation of leukocyte differentiation	19_GO:0002376 immune system process	-3.34332	4.48574	4.69242	30198	306	176	8	4.54545	1.57011	572|604|2547|3586|3593|7124|8651|51176	BAD|BCL6|XRCC6|IL10|IL12B|TNF|SOCS1|LEF1	-1.41877	0	17	0	0	-5.0199	11.9707
1	-3.34196	hsa04066	M1	1	0	KEGG Pathway	24	HIF-1 signaling pathway		-3.34196	7.87062	5.50204	30198	109	176	5	2.84091	1.25232	3460|3480|5230|5293|6199	IFNGR2|IGF1R|PGK1|PIK3CD|RPS6KB2	-1.41877	0	11	0	0	-5.77271	16.6045
1	-3.34062	hsa04310	M1	1	0	KEGG Pathway	24	Wnt signaling pathway		-3.34062	6.16453	5.12416	30198	167	176	6	3.40909	1.36783	894|5533|7481|8313|51176|122011	CCND2|PPP3CC|WNT11|AXIN2|LEF1|CSNK1A1L	-1.41877	0	3	0	0	-9.44651	13.4572
1	-3.34062	GO:0022900	M1	1	0	GO Biological Processes	19	electron transport chain	19_GO:0008152 metabolic process	-3.34062	6.16453	5.12416	30198	167	176	6	3.40909	1.36783	4696|4712|4714|4728|6648|8659	NDUFA3|NDUFB6|NDUFB8|NDUFS8|SOD2|ALDH4A1	-1.41877	0	4	0	0	-7.1836	15.5981
1	-3.34062	GO:0002700	M1	1	0	GO Biological Processes	19	regulation of production of molecular mediator of immune response	19_GO:0002376 immune system process	-3.34062	6.16453	5.12416	30198	167	176	6	3.40909	1.36783	604|958|3586|7124|7186|163486	BCL6|CD40|IL10|TNF|TRAF2|DENND1B	-1.41877	0	6	0	0	-6.49185	51.4739
1	-3.33871	GO:0042832	M1	1	0	GO Biological Processes	19	defense response to protozoan	19_GO:0044419 biological process involved in interspecies interaction between organisms	-3.33871	19.7976	7.34186	30198	26	176	3	1.70455	0.975696	958|3586|3593	CD40|IL10|IL12B	-1.41877	0	6	0	0	-6.49185	51.4739
1	-3.33871	M36	M1	1	0	Canonical Pathways	11	PID IL27 PATHWAY		-3.33871	19.7976	7.34186	30198	26	176	3	1.70455	0.975696	3593|6773|7124	IL12B|STAT2|TNF	-1.41877	0	6	0	0	-6.49185	51.4739
1	-3.33871	GO:0036296	M1	1	0	GO Biological Processes	19	response to increased oxygen levels	19_GO:0050896 response to stimulus	-3.33871	19.7976	7.34186	30198	26	176	3	1.70455	0.975696	3066|5159|6648	HDAC2|PDGFRB|SOD2	-1.41877	0	12	0	0	-5.76185	27.0915
1	-3.32467	GO:0071496	M1	1	0	GO Biological Processes	19	cellular response to external stimulus	19_GO:0050896 response to stimulus	-3.32467	4.45661	4.66854	30198	308	176	8	4.54545	1.57011	136|572|835|958|3480|5565|6721|7481	ADORA2B|BAD|CASP2|CD40|IGF1R|PRKAB2|SREBF2|WNT11	-1.40717	0	27	0	0	-4.24725	12.2557
1	-3.32379	GO:0014066	M1	1	0	GO Biological Processes	19	regulation of phosphatidylinositol 3-kinase signaling	19_GO:0023052 signaling	-3.32379	7.79907	5.46975	30198	110	176	5	2.84091	1.25232	1440|2066|3480|5159|7124	CSF3|ERBB4|IGF1R|PDGFRB|TNF	-1.40717	0	29	0	0	-3.99559	12.8685
1	-3.32067	GO:0002712	M1	1	0	GO Biological Processes	19	regulation of B cell mediated immunity	19_GO:0002376 immune system process	-3.32067	11.0696	6.07695	30198	62	176	4	2.27273	1.12338	604|958|3586|7124	BCL6|CD40|IL10|TNF	-1.40717	0	6	0	0	-6.49185	51.4739
1	-3.32067	GO:0002889	M1	1	0	GO Biological Processes	19	regulation of immunoglobulin mediated immune response	19_GO:0002376 immune system process	-3.32067	11.0696	6.07695	30198	62	176	4	2.27273	1.12338	604|958|3586|7124	BCL6|CD40|IL10|TNF	-1.40717	0	6	0	0	-6.49185	51.4739
1	-3.31328	GO:0009266	M1	1	0	GO Biological Processes	19	response to temperature stimulus	19_GO:0050896 response to stimulus	-3.31328	6.09158	5.08211	30198	169	176	6	3.40909	1.36783	3066|3281|3490|5931|6648|11168	HDAC2|HSBP1|IGFBP7|RBBP7|SOD2|PSIP1	-1.40137	0	26	0	0	-4.35313	30.2787
1	-3.3058	GO:0009205	M1	1	0	GO Biological Processes	19	purine ribonucleoside triphosphate metabolic process	19_GO:0008152 metabolic process	-3.3058	7.72881	5.43787	30198	111	176	5	2.84091	1.25232	498|4696|4712|4714|4728	ATP5F1A|NDUFA3|NDUFB6|NDUFB8|NDUFS8	-1.39548	0	4	0	0	-7.1836	15.5981
1	-3.29975	GO:0042113	M1	1	0	GO Biological Processes	19	B cell activation	19_GO:0002376 immune system process	-3.29975	6.05575	5.06134	30198	170	176	6	3.40909	1.36783	604|958|3586|3956|5293|51176	BCL6|CD40|IL10|LGALS1|PIK3CD|LEF1	-1.39155	0	17	0	0	-5.0199	11.9707
1	-3.29424	GO:0051251	M1	1	0	GO Biological Processes	19	positive regulation of lymphocyte activation	19_GO:0002376 immune system process	-3.29424	3.9494	4.4945	30198	391	176	9	5.11364	1.66039	572|604|958|2547|3586|3593|3956|8651|51176	BAD|BCL6|CD40|XRCC6|IL10|IL12B|LGALS1|SOCS1|LEF1	-1.39155	0	17	0	0	-5.0199	11.9707
1	-3.29415	WP4155	M1	1	0	WikiPathways	27	Endometrial cancer		-3.29415	10.8939	6.01897	30198	63	176	4	2.27273	1.12338	572|5293|8313|51176	BAD|PIK3CD|AXIN2|LEF1	-1.39155	0	16	0	0	-5.09432	21.4474
1	-3.28941	GO:0001562	M1	1	0	GO Biological Processes	19	response to protozoan	19_GO:0044419 biological process involved in interspecies interaction between organisms	-3.28941	19.0644	7.19	30198	27	176	3	1.70455	0.975696	958|3586|3593	CD40|IL10|IL12B	-1.39155	0	6	0	0	-6.49185	51.4739
1	-3.28941	GO:0002719	M1	1	0	GO Biological Processes	19	negative regulation of cytokine production involved in immune response	19_GO:0002376 immune system process	-3.28941	19.0644	7.19	30198	27	176	3	1.70455	0.975696	604|3586|7124	BCL6|IL10|TNF	-1.39155	0	6	0	0	-6.49185	51.4739
1	-3.28941	M1718	M1	1	0	Canonical Pathways	11	SIG IL4RECEPTOR IN B LYPHOCYTES		-3.28941	19.0644	7.19	30198	27	176	3	1.70455	0.975696	572|5293|8651	BAD|PIK3CD|SOCS1	-1.39155	0	16	0	0	-5.09432	21.4474
1	-3.288	GO:0002824	M1	1	0	GO Biological Processes	19	positive regulation of adaptive immune response based on somatic recombination of immune receptors built from immunoglobulin superfamily domains	19_GO:0002376 immune system process	-3.288	7.6598	5.40638	30198	112	176	5	2.84091	1.25232	958|3593|7124|7186|163486	CD40|IL12B|TNF|TRAF2|DENND1B	-1.39155	0	6	0	0	-6.49185	51.4739
1	-3.28783	GO:0022409	M1	1	0	GO Biological Processes	19	positive regulation of cell-cell adhesion	19_GO:0048518 positive regulation of biological process	-3.28783	4.39948	4.6214	30198	312	176	8	4.54545	1.57011	572|604|3586|3593|3956|7124|8651|51176	BAD|BCL6|IL10|IL12B|LGALS1|TNF|SOCS1|LEF1	-1.39155	0	17	0	0	-5.0199	11.9707
1	-3.28631	GO:0000302	M1	1	0	GO Biological Processes	19	response to reactive oxygen species	19_GO:0050896 response to stimulus	-3.28631	6.02033	5.04073	30198	171	176	6	3.40909	1.36783	572|3066|5159|6648|7168|11315	BAD|HDAC2|PDGFRB|SOD2|TPM1|PARK7	-1.39155	0	12	0	0	-5.76185	27.0915
1	-3.28631	GO:0001763	M1	1	0	GO Biological Processes	19	morphogenesis of a branching structure	19_GO:0032502 developmental process	-3.28631	6.02033	5.04073	30198	171	176	6	3.40909	1.36783	3586|4488|7052|7080|25932|51176	IL10|MSX2|TGM2|NKX2-1|CLIC4|LEF1	-1.39155	0	22	0	0	-4.59167	6.3548
1	-3.27037	GO:0002832	M1	1	0	GO Biological Processes	19	negative regulation of response to biotic stimulus	19_GO:0048519 negative regulation of biological process	-3.27037	7.59202	5.37528	30198	113	176	5	2.84091	1.25232	4938|6773|7353|9111|9140	OAS1|STAT2|UFD1|NMI|ATG12	-1.37867	0	13	0	0	-5.7373	20.1858
1	-3.27037	GO:0045582	M1	1	0	GO Biological Processes	19	positive regulation of T cell differentiation	19_GO:0002376 immune system process	-3.27037	7.59202	5.37528	30198	113	176	5	2.84091	1.25232	572|604|3593|8651|51176	BAD|BCL6|IL12B|SOCS1|LEF1	-1.37867	0	17	0	0	-5.0199	11.9707
1	-3.26808	GO:0006749	M1	1	0	GO Biological Processes	19	glutathione metabolic process	19_GO:0008152 metabolic process	-3.26808	10.7237	5.96228	30198	64	176	4	2.27273	1.12338	3417|6505|6648|11315	IDH1|SLC1A1|SOD2|PARK7	-1.37789	0	12	0	0	-5.76185	27.0915
1	-3.26058	GO:0071214	M1	1	0	GO Biological Processes	19	cellular response to abiotic stimulus	19_GO:0050896 response to stimulus	-3.26058	4.35758	4.58656	30198	315	176	8	4.54545	1.57011	572|835|958|2547|3480|7481|25836|55872	BAD|CASP2|CD40|XRCC6|IGF1R|WNT11|NIPBL|PBK	-1.37403	0	27	0	0	-4.24725	12.2557
1	-3.26058	GO:0104004	M1	1	0	GO Biological Processes	19	cellular response to environmental stimulus	19_GO:0050896 response to stimulus	-3.26058	4.35758	4.58656	30198	315	176	8	4.54545	1.57011	572|835|958|2547|3480|7481|25836|55872	BAD|CASP2|CD40|XRCC6|IGF1R|WNT11|NIPBL|PBK	-1.37403	0	27	0	0	-4.24725	12.2557
1	-3.2597	GO:0010469	M1	1	0	GO Biological Processes	19	regulation of signaling receptor activity	19_GO:0023052 signaling	-3.2597	5.95074	5	30198	173	176	6	3.40909	1.36783	3066|3460|3586|7124|11315|122809	HDAC2|IFNGR2|IL10|TNF|PARK7|SOCS4	-1.37403	0	6	0	0	-6.49185	51.4739
1	-3.25292	GO:0009142	M1	1	0	GO Biological Processes	19	nucleoside triphosphate biosynthetic process	19_GO:0008152 metabolic process	-3.25292	7.52542	5.34455	30198	114	176	5	2.84091	1.25232	498|4696|4712|4714|4728	ATP5F1A|NDUFA3|NDUFB6|NDUFB8|NDUFS8	-1.37023	0	4	0	0	-7.1836	15.5981
1	-3.25292	GO:0022904	M1	1	0	GO Biological Processes	19	respiratory electron transport chain	19_GO:0008152 metabolic process	-3.25292	7.52542	5.34455	30198	114	176	5	2.84091	1.25232	4696|4712|4714|4728|6648	NDUFA3|NDUFB6|NDUFB8|NDUFS8|SOD2	-1.37023	0	4	0	0	-7.1836	15.5981
1	-3.24246	hsa05321	M1	1	0	KEGG Pathway	24	Inflammatory bowel disease		-3.24246	10.5587	5.90683	30198	65	176	4	2.27273	1.12338	3460|3586|3593|7124	IFNGR2|IL10|IL12B|TNF	-1.36528	0	6	0	0	-6.49185	51.4739
1	-3.24205	CORUM:1257	M1	1	0	CORUM	33	ALL-1 supercomplex		-3.24205	18.3835	7.04608	30198	28	176	3	1.70455	0.975696	3066|5931|6883	HDAC2|RBBP7|TAF12	-1.36528	0	26	0	0	-4.35313	30.2787
1	-3.24205	R-HSA-9619665	M1	1	0	Reactome Gene Sets	6	EGR2 and SOX10-mediated initiation of Schwann cell myelination		-3.24205	18.3835	7.04608	30198	28	176	3	1.70455	0.975696	3066|6721|25937	HDAC2|SREBF2|WWTR1	-1.36528	0	31	0	0	-3.9696	18.3835
1	-3.24205	GO:0042634	M1	1	0	GO Biological Processes	19	regulation of hair cycle	19_GO:0032501 multicellular organismal process	-3.24205	18.3835	7.04608	30198	28	176	3	1.70455	0.975696	4488|7124|25836	MSX2|TNF|NIPBL	-1.36528	0	40	0	0	-3.40316	18.3835
1	-3.23446	GO:0008654	M1	1	0	GO Biological Processes	19	phospholipid biosynthetic process	19_GO:0008152 metabolic process	-3.23446	4.94262	4.72467	30198	243	176	7	3.97727	1.47307	2171|5277|5293|8651|10423|63874|122809	FABP5|PIGA|PIK3CD|SOCS1|CDIPT|ABHD4|SOCS4	-1.35915	0	15	0	0	-5.43981	14.92
1	-3.22392	GO:0048598	M1	1	0	GO Biological Processes	19	embryonic morphogenesis	19_GO:0032502 developmental process	-3.22392	3.27669	4.22403	30198	576	176	11	6.25	1.82461	3066|3214|3281|3586|3675|4488|7424|7481|25836|51176|65057	HDAC2|HOXB4|HSBP1|IL10|ITGA3|MSX2|VEGFC|WNT11|NIPBL|LEF1|ACD	-1.35271	0	31	0	0	-3.9696	18.3835
1	-3.22366	GO:1903706	M1	1	0	GO Biological Processes	19	regulation of hemopoiesis	19_GO:0002376 immune system process	-3.22366	3.86054	4.40964	30198	400	176	9	5.11364	1.66039	572|604|1440|2547|3586|3593|7124|8651|51176	BAD|BCL6|CSF3|XRCC6|IL10|IL12B|TNF|SOCS1|LEF1	-1.35271	0	17	0	0	-5.0199	11.9707
1	-3.22366	GO:0016570	M1	1	0	GO Biological Processes	19	histone modification	19_GO:0008152 metabolic process	-3.22366	3.86054	4.40964	30198	400	176	9	5.11364	1.66039	3066|3275|5931|6883|8986|11315|27097|51176|84525	HDAC2|PRMT2|RBBP7|TAF12|RPS6KA4|PARK7|TAF5L|LEF1|HOPX	-1.35271	0	41	1	1	-3.22366	8.43834
1	-3.21854	GO:0009144	M1	1	0	GO Biological Processes	19	purine nucleoside triphosphate metabolic process	19_GO:0008152 metabolic process	-3.21854	7.39567	5.28421	30198	116	176	5	2.84091	1.25232	498|4696|4712|4714|4728	ATP5F1A|NDUFA3|NDUFB6|NDUFB8|NDUFS8	-1.34921	0	4	0	0	-7.1836	15.5981
1	-3.21727	GO:0014823	M1	1	0	GO Biological Processes	19	response to activity	19_GO:0050896 response to stimulus	-3.21727	10.3988	5.85257	30198	66	176	4	2.27273	1.12338	498|3586|6648|7124	ATP5F1A|IL10|SOD2|TNF	-1.34921	0	6	0	0	-6.49185	51.4739
1	-3.2016	GO:0002708	M1	1	0	GO Biological Processes	19	positive regulation of lymphocyte mediated immunity	19_GO:0002376 immune system process	-3.2016	7.33246	5.25458	30198	117	176	5	2.84091	1.25232	958|3593|7124|7186|163486	CD40|IL12B|TNF|TRAF2|DENND1B	-1.33858	0	6	0	0	-6.49185	51.4739
1	-3.2016	GO:0002821	M1	1	0	GO Biological Processes	19	positive regulation of adaptive immune response	19_GO:0002376 immune system process	-3.2016	7.33246	5.25458	30198	117	176	5	2.84091	1.25232	958|3593|7124|7186|163486	CD40|IL12B|TNF|TRAF2|DENND1B	-1.33858	0	6	0	0	-6.49185	51.4739
1	-3.19649	GO:1903203	M1	1	0	GO Biological Processes	19	regulation of oxidative stress-induced neuron death	19_GO:0050896 response to stimulus	-3.19649	17.7496	6.90942	30198	29	176	3	1.70455	0.975696	3586|7124|11315	IL10|TNF|PARK7	-1.33858	0	6	0	0	-6.49185	51.4739
1	-3.19649	M125	M1	1	0	Canonical Pathways	11	PID IGF1 PATHWAY		-3.19649	17.7496	6.90942	30198	29	176	3	1.70455	0.975696	572|2887|3480	BAD|GRB10|IGF1R	-1.33858	0	35	0	0	-3.615	17.7496
1	-3.19474	GO:0001936	M1	1	0	GO Biological Processes	19	regulation of endothelial cell proliferation	19_GO:0050789 regulation of biological process	-3.19474	5.78358	4.9009	30198	178	176	6	3.40909	1.36783	498|3586|3593|5293|7124|7424	ATP5F1A|IL10|IL12B|PIK3CD|TNF|VEGFC	-1.33858	0	6	0	0	-6.49185	51.4739
1	-3.19474	GO:0071356	M1	1	0	GO Biological Processes	19	cellular response to tumor necrosis factor	19_GO:0050896 response to stimulus	-3.19474	5.78358	4.9009	30198	178	176	6	3.40909	1.36783	330|958|1984|7124|7186|55504	BIRC3|CD40|EIF5A|TNF|TRAF2|TNFRSF19	-1.33858	0	19	0	0	-4.93933	34.3159
1	-3.1925	GO:1901224	M1	1	0	GO Biological Processes	19	positive regulation of NIK/NF-kappaB signaling	19_GO:0023052 signaling	-3.1925	10.2436	5.79947	30198	67	176	4	2.27273	1.12338	3593|7124|9111|192669	IL12B|TNF|NMI|AGO3	-1.33858	0	6	0	0	-6.49185	51.4739
1	-3.1925	hsa05221	M1	1	0	KEGG Pathway	24	Acute myeloid leukemia		-3.1925	10.2436	5.79947	30198	67	176	4	2.27273	1.12338	572|5293|6199|51176	BAD|PIK3CD|RPS6KB2|LEF1	-1.33858	0	16	0	0	-5.09432	21.4474
1	-3.1925	GO:0071300	M1	1	0	GO Biological Processes	19	cellular response to retinoic acid	19_GO:0050896 response to stimulus	-3.1925	10.2436	5.79947	30198	67	176	4	2.27273	1.12338	3066|7124|7481|22850	HDAC2|TNF|WNT11|ADNP2	-1.33858	0	26	0	0	-4.35313	30.2787
1	-3.1925	M105	M1	1	0	Canonical Pathways	11	PID TELOMERASE PATHWAY		-3.1925	10.2436	5.79947	30198	67	176	4	2.27273	1.12338	2547|3066|5931|65057	XRCC6|HDAC2|RBBP7|ACD	-1.33858	0	26	0	0	-4.35313	30.2787
1	-3.18482	WP428	M1	1	0	WikiPathways	27	Wnt signaling		-3.18482	7.27032	5.22529	30198	118	176	5	2.84091	1.25232	894|5533|7481|51176|122011	CCND2|PPP3CC|WNT11|LEF1|CSNK1A1L	-1.33368	0	3	0	0	-9.44651	13.4572
1	-3.18482	GO:0009199	M1	1	0	GO Biological Processes	19	ribonucleoside triphosphate metabolic process	19_GO:0008152 metabolic process	-3.18482	7.27032	5.22529	30198	118	176	5	2.84091	1.25232	498|4696|4712|4714|4728	ATP5F1A|NDUFA3|NDUFB6|NDUFB8|NDUFS8	-1.33368	0	4	0	0	-7.1836	15.5981
1	-3.182	GO:0006575	M1	1	0	GO Biological Processes	19	cellular modified amino acid metabolic process	19_GO:0008152 metabolic process	-3.182	5.75127	4.88154	30198	179	176	6	3.40909	1.36783	3417|6505|6648|8659|11315|23463	IDH1|SLC1A1|SOD2|ALDH4A1|PARK7|ICMT	-1.33224	0	12	0	0	-5.76185	27.0915
1	-3.17201	GO:0002699	M1	1	0	GO Biological Processes	19	positive regulation of immune effector process	19_GO:0002376 immune system process	-3.17201	4.82352	4.63864	30198	249	176	7	3.97727	1.47307	136|958|3586|3593|7124|7186|163486	ADORA2B|CD40|IL10|IL12B|TNF|TRAF2|DENND1B	-1.32927	0	6	0	0	-6.49185	51.4739
1	-3.17201	WP382	M1	1	0	WikiPathways	27	MAPK signaling pathway		-3.17201	4.82352	4.63864	30198	249	176	7	3.97727	1.47307	1849|5159|5533|7124|7186|7850|8986	DUSP7|PDGFRB|PPP3CC|TNF|TRAF2|IL1R2|RPS6KA4	-1.32927	0	19	0	0	-4.93933	34.3159
1	-3.16935	hsa05152	M1	1	0	KEGG Pathway	24	Tuberculosis		-3.16935	5.71932	4.86231	30198	180	176	6	3.40909	1.36783	572|3460|3586|3593|5533|7124	BAD|IFNGR2|IL10|IL12B|PPP3CC|TNF	-1.32927	0	6	0	0	-6.49185	51.4739
1	-3.16935	GO:0002366	M1	1	0	GO Biological Processes	19	leukocyte activation involved in immune response	19_GO:0002376 immune system process	-3.16935	5.71932	4.86231	30198	180	176	6	3.40909	1.36783	3593|3956|5293|9111|51176|56670	IL12B|LGALS1|PIK3CD|NMI|LEF1|SUCNR1	-1.32927	0	17	0	0	-5.0199	11.9707
1	-3.16869	GO:1901137	M1	1	0	GO Biological Processes	19	carbohydrate derivative biosynthetic process	19_GO:0008152 metabolic process	-3.16869	3.22628	4.16328	30198	585	176	11	6.25	1.82461	498|4351|4696|4712|4714|4728|5159|5277|5836|6675|29880	ATP5F1A|MPI|NDUFA3|NDUFB6|NDUFB8|NDUFS8|PDGFRB|PIGA|PYGL|UAP1|ALG5	-1.32927	0	4	0	0	-7.1836	15.5981
1	-3.16821	GO:0030326	M1	1	0	GO Biological Processes	19	embryonic limb morphogenesis	19_GO:0032502 developmental process	-3.16821	7.20922	5.19634	30198	119	176	5	2.84091	1.25232	3066|4488|25836|51176|65057	HDAC2|MSX2|NIPBL|LEF1|ACD	-1.32927	0	31	0	0	-3.9696	18.3835
1	-3.16821	GO:0035113	M1	1	0	GO Biological Processes	19	embryonic appendage morphogenesis	19_GO:0032502 developmental process	-3.16821	7.20922	5.19634	30198	119	176	5	2.84091	1.25232	3066|4488|25836|51176|65057	HDAC2|MSX2|NIPBL|LEF1|ACD	-1.32927	0	31	0	0	-3.9696	18.3835
1	-3.16813	GO:0008630	M1	1	0	GO Biological Processes	19	intrinsic apoptotic signaling pathway in response to DNA damage	19_GO:0023052 signaling	-3.16813	10.0929	5.74747	30198	68	176	4	2.27273	1.12338	572|835|6648|7124	BAD|CASP2|SOD2|TNF	-1.32927	0	27	0	0	-4.24725	12.2557
1	-3.15259	R-HSA-5357956	M1	1	0	Reactome Gene Sets	6	TNFR1-induced NFkappaB signaling pathway		-3.15259	17.158	6.77941	30198	30	176	3	1.70455	0.975696	330|7124|7186	BIRC3|TNF|TRAF2	-1.31556	0	19	0	0	-4.93933	34.3159
1	-3.15175	GO:0006119	M1	1	0	GO Biological Processes	19	oxidative phosphorylation	19_GO:0008152 metabolic process	-3.15175	7.14915	5.16773	30198	120	176	5	2.84091	1.25232	498|4696|4712|4714|4728	ATP5F1A|NDUFA3|NDUFB6|NDUFB8|NDUFS8	-1.31556	0	4	0	0	-7.1836	15.5981
1	-3.14822	GO:0003013	M1	1	0	GO Biological Processes	19	circulatory system process	19_GO:0032501 multicellular organismal process	-3.14822	3.4523	4.22071	30198	497	176	10	5.68182	1.74496	136|156|2171|6505|6648|7124|7168|7424|25937|56670	ADORA2B|GRK2|FABP5|SLC1A1|SOD2|TNF|TPM1|VEGFC|WWTR1|SUCNR1	-1.31337	0	30	0	0	-3.97535	11.4386
1	-3.14615	GO:0009895	M1	1	0	GO Biological Processes	19	negative regulation of catabolic process	19_GO:0048519 negative regulation of biological process	-3.14615	4.18487	4.44047	30198	328	176	8	4.54545	1.57011	3586|4194|7124|7186|8313|9638|11315|55872	IL10|MDM4|TNF|TRAF2|AXIN2|FEZ1|PARK7|PBK	-1.31262	0	36	0	0	-3.59577	5.44697
1	-3.14157	GO:0070848	M1	1	0	GO Biological Processes	19	response to growth factor	19_GO:0050896 response to stimulus	-3.14157	3.44537	4.21308	30198	498	176	10	5.68182	1.74496	2066|3066|3480|3586|4488|5159|5293|7424|9638|51176	ERBB4|HDAC2|IGF1R|IL10|MSX2|PDGFRB|PIK3CD|VEGFC|FEZ1|LEF1	-1.30937	0	16	0	0	-5.09432	21.4474
1	-3.13545	GO:0051101	M1	1	0	GO Biological Processes	19	regulation of DNA binding	19_GO:0065007 biological regulation	-3.13545	7.09006	5.13944	30198	121	176	5	2.84091	1.25232	3066|4488|11315|51176|65057	HDAC2|MSX2|PARK7|LEF1|ACD	-1.30458	0	31	0	0	-3.9696	18.3835
1	-3.13189	GO:0018105	M1	1	0	GO Biological Processes	19	peptidyl-serine phosphorylation	19_GO:0008152 metabolic process	-3.13189	5.62556	4.8055	30198	183	176	6	3.40909	1.36783	156|1455|6199|6505|8986|122011	GRK2|CSNK1G2|RPS6KB2|SLC1A1|RPS6KA4|CSNK1A1L	-1.30233	0	21	0	0	-4.75453	15.5981
1	-3.12055	GO:0090287	M1	1	0	GO Biological Processes	19	regulation of cellular response to growth factor stimulus	19_GO:0050896 response to stimulus	-3.12055	4.14694	4.40783	30198	331	176	8	4.54545	1.57011	2887|3066|3593|3675|4488|5931|7080|7424	GRB10|HDAC2|IL12B|ITGA3|MSX2|RBBP7|NKX2-1|VEGFC	-1.29393	0	26	0	0	-4.35313	30.2787
1	-3.11956	GO:0002263	M1	1	0	GO Biological Processes	19	cell activation involved in immune response	19_GO:0002376 immune system process	-3.11956	5.59499	4.78685	30198	184	176	6	3.40909	1.36783	3593|3956|5293|9111|51176|56670	IL12B|LGALS1|PIK3CD|NMI|LEF1|SUCNR1	-1.29393	0	17	0	0	-5.0199	11.9707
1	-3.11956	hsa04621	M1	1	0	KEGG Pathway	24	NOD-like receptor signaling pathway		-3.11956	5.59499	4.78685	30198	184	176	6	3.40909	1.36783	330|4938|6773|7124|7186|9140	BIRC3|OAS1|STAT2|TNF|TRAF2|ATG12	-1.29393	0	19	0	0	-4.93933	34.3159
1	-3.11045	GO:0032774	M1	1	0	GO Biological Processes	19	RNA biosynthetic process	19_GO:0008152 metabolic process	-3.11045	3.721	4.27353	30198	415	176	9	5.11364	1.66039	5422|5442|6621|6883|9111|9337|10923|27097|64425	POLA1|POLRMT|SNAPC4|TAF12|NMI|CNOT8|SUB1|TAF5L|POLR1E	-1.28851	0	9	0	0	-6.04323	3.92431
1	-3.11024	hsa05310	M1	1	0	KEGG Pathway	24	Asthma		-3.11024	16.6045	6.65552	30198	31	176	3	1.70455	0.975696	958|3586|7124	CD40|IL10|TNF	-1.28851	0	6	0	0	-6.49185	51.4739
1	-3.11024	M45	M1	1	0	Canonical Pathways	11	PID CD40 PATHWAY		-3.11024	16.6045	6.65552	30198	31	176	3	1.70455	0.975696	330|958|7186	BIRC3|CD40|TRAF2	-1.28851	0	19	0	0	-4.93933	34.3159
1	-3.10855	GO:0010638	M1	1	0	GO Biological Processes	19	positive regulation of organelle organization	19_GO:0048518 positive regulation of biological process	-3.10855	3.41112	4.17523	30198	503	176	10	5.68182	1.74496	572|1440|2237|4488|5159|7124|7168|7481|11315|65057	BAD|CSF3|FEN1|MSX2|PDGFRB|TNF|TPM1|WNT11|PARK7|ACD	-1.28811	0	29	0	0	-3.99559	12.8685
1	-3.10331	GO:0032355	M1	1	0	GO Biological Processes	19	response to estradiol	19_GO:0050896 response to stimulus	-3.10331	6.97478	5.08382	30198	123	176	5	2.84091	1.25232	572|3480|3586|4488|5159	BAD|IGF1R|IL10|MSX2|PDGFRB	-1.28415	0	29	0	0	-3.99559	12.8685
1	-3.09523	GO:0001655	M1	1	0	GO Biological Processes	19	urogenital system development	19_GO:0032502 developmental process	-3.09523	4.10969	4.37557	30198	334	176	8	4.54545	1.57011	162|2066|3675|5159|7481|25836|25937|65057	AP1B1|ERBB4|ITGA3|PDGFRB|WNT11|NIPBL|WWTR1|ACD	-1.27736	0	39	0	0	-3.44182	8.17045
1	-3.08305	GO:0051896	M1	1	0	GO Biological Processes	19	regulation of protein kinase B signaling	19_GO:0023052 signaling	-3.08305	5.50523	4.73168	30198	187	176	6	3.40909	1.36783	1440|1646|3480|5293|7124|11315	CSF3|AKR1C2|IGF1R|PIK3CD|TNF|PARK7	-1.26646	0	7	0	0	-6.28955	14.7068
1	-3.07852	GO:0030111	M1	1	0	GO Biological Processes	19	regulation of Wnt signaling pathway	19_GO:0023052 signaling	-3.07852	4.08523	4.35427	30198	336	176	8	4.54545	1.57011	1455|2887|3675|7481|8313|25937|51176|122011	CSNK1G2|GRB10|ITGA3|WNT11|AXIN2|WWTR1|LEF1|CSNK1A1L	-1.2632	0	3	0	0	-9.44651	13.4572
1	-3.07448	hsa05218	M1	1	0	KEGG Pathway	24	Melanoma		-3.07448	9.5322	5.54977	30198	72	176	4	2.27273	1.12338	572|3480|5159|5293	BAD|IGF1R|PDGFRB|PIK3CD	-1.26044	0	16	0	0	-5.09432	21.4474
1	-3.07103	GO:0050731	M1	1	0	GO Biological Processes	19	positive regulation of peptidyl-tyrosine phosphorylation	19_GO:0048518 positive regulation of biological process	-3.07103	5.47594	4.71356	30198	188	176	6	3.40909	1.36783	958|1440|2066|3066|3593|7124	CD40|CSF3|ERBB4|HDAC2|IL12B|TNF	-1.25826	0	6	0	0	-6.49185	51.4739
1	-3.05909	GO:0043123	M1	1	0	GO Biological Processes	19	positive regulation of I-kappaB kinase/NF-kappaB signaling	19_GO:0023052 signaling	-3.05909	5.44697	4.69556	30198	189	176	6	3.40909	1.36783	330|958|3956|7124|7186|55504	BIRC3|CD40|LGALS1|TNF|TRAF2|TNFRSF19	-1.24758	0	19	0	0	-4.93933	34.3159
1	-3.05197	GO:0048662	M1	1	0	GO Biological Processes	19	negative regulation of smooth muscle cell proliferation	19_GO:0048519 negative regulation of biological process	-3.05197	9.40162	5.50274	30198	73	176	4	2.27273	1.12338	3586|3593|6648|7168	IL10|IL12B|SOD2|TPM1	-1.24298	0	6	0	0	-6.49185	51.4739
1	-3.05197	WP1982	M1	1	0	WikiPathways	27	Sterol regulatory element-binding proteins (SREBP) signaling		-3.05197	9.40162	5.50274	30198	73	176	4	2.27273	1.12338	1622|4190|5565|6721	DBI|MDH1|PRKAB2|SREBF2	-1.24298	0	42	1	1	-3.05197	9.40162
1	-3.04078	R-HSA-163200	M1	1	0	Reactome Gene Sets	6	Respiratory electron transport, ATP synthesis by chemiosmotic coupling, and heat production by uncoupling proteins.		-3.04078	6.7551	4.97622	30198	127	176	5	2.84091	1.25232	498|4696|4712|4714|4728	ATP5F1A|NDUFA3|NDUFB6|NDUFB8|NDUFS8	-1.23304	0	4	0	0	-7.1836	15.5981
1	-3.02981	WP4481	M1	1	0	WikiPathways	27	Resistin as a regulator of inflammation		-3.02981	15.5981	6.42423	30198	33	176	3	1.70455	0.975696	3593|5293|7124	IL12B|PIK3CD|TNF	-1.22455	0	6	0	0	-6.49185	51.4739
1	-3.0298	WP5218	M1	1	0	WikiPathways	27	Extrafollicular B cell activation by SARS-CoV-2		-3.0298	9.27457	5.45662	30198	74	176	4	2.27273	1.12338	604|958|3586|7124	BCL6|CD40|IL10|TNF	-1.22455	0	6	0	0	-6.49185	51.4739
1	-3.0255	GO:0072006	M1	1	0	GO Biological Processes	19	nephron development	19_GO:0032502 developmental process	-3.0255	6.70233	4.95004	30198	128	176	5	2.84091	1.25232	2066|3675|5159|7481|25937	ERBB4|ITGA3|PDGFRB|WNT11|WWTR1	-1.2215	0	39	0	0	-3.44182	8.17045
1	-3.01405	GO:1903039	M1	1	0	GO Biological Processes	19	positive regulation of leukocyte cell-cell adhesion	19_GO:0048518 positive regulation of biological process	-3.01405	4.53229	4.42204	30198	265	176	7	3.97727	1.47307	572|604|3593|3956|7124|8651|51176	BAD|BCL6|IL12B|LGALS1|TNF|SOCS1|LEF1	-1.21128	0	17	0	0	-5.0199	11.9707
1	-3.0115	GO:0050865	M1	1	0	GO Biological Processes	19	regulation of cell activation	19_GO:0050789 regulation of biological process	-3.0115	2.90403	3.92812	30198	709	176	12	6.81818	1.89996	136|572|604|958|2547|3586|3593|3956|5159|7124|8651|51176	ADORA2B|BAD|BCL6|CD40|XRCC6|IL10|IL12B|LGALS1|PDGFRB|TNF|SOCS1|LEF1	-1.21006	0	17	0	0	-5.0199	11.9707
1	-3.01036	GO:0006661	M1	1	0	GO Biological Processes	19	phosphatidylinositol biosynthetic process	19_GO:0008152 metabolic process	-3.01036	6.65037	4.92414	30198	129	176	5	2.84091	1.25232	5277|5293|8651|10423|122809	PIGA|PIK3CD|SOCS1|CDIPT|SOCS4	-1.21006	0	15	0	0	-5.43981	14.92
1	-3.00795	GO:0045824	M1	1	0	GO Biological Processes	19	negative regulation of innate immune response	19_GO:0044419 biological process involved in interspecies interaction between organisms	-3.00795	9.15091	5.41135	30198	75	176	4	2.27273	1.12338	4938|6773|9111|9140	OAS1|STAT2|NMI|ATG12	-1.20889	0	13	0	0	-5.7373	20.1858
1	-3.00456	hsa05012	M1	1	0	KEGG Pathway	24	Parkinson disease		-3.00456	4.51525	4.40908	30198	266	176	7	3.97727	1.47307	498|4696|4712|4714|4728|11315|25800	ATP5F1A|NDUFA3|NDUFB6|NDUFB8|NDUFS8|PARK7|SLC39A6	-1.20672	0	4	0	0	-7.1836	15.5981
1	-3.00049	GO:1901654	M1	1	0	GO Biological Processes	19	response to ketone	19_GO:0050896 response to stimulus	-3.00049	5.30658	4.60747	30198	194	176	6	3.40909	1.36783	498|572|1646|3480|3490|11315	ATP5F1A|BAD|AKR1C2|IGF1R|IGFBP7|PARK7	-1.20387	0	7	0	0	-6.28955	14.7068
